# Supplementary material for: Characterization and functional analysis of phytoene synthase gene family in tobacco
Source: BMC Plant Biol. 2021 Jan 7;21:32. doi: 10.1186/s12870-020-02816-3 (PMC7791662; doi:10.1186/s12870-020-02816-3)
Supplement: Supplementary file 3 — Additional file 3: Table S3.xlsx Relative metabolite levels in negative control and TRV-PSY1&2 leaves. [file 12870_2020_2816_MOESM3_ESM.xlsx]

## Sheet: Sheet1
Table S3 Relative Metabolite Levels in negative control and TRV-PSY1&2 leaves
Metabolite	Negative control	TRV-PSY1&2	up or down
Arabinofuranose	16.58 ± 6.9	16.98 ± 10.93	up
Levoglucosan	1633.46 ± 729.3	2945.75 ± 1510.71	up
Arabinitol	1634.68 ± 729.55	2945.87 ± 1510.46	up
Ribitol	1635.38 ± 729.71	2947.67 ± 1510.46	up
Arabinose	1028.27 ± 462.81	2479.5 ± 1238.04	up
D-(-)-Ribofuranose	161.86 ± 74.14	186.86 ± 97.37	up
N-(2,6-Dimethylphenyl)-N-methylamino-5,6(4H)-dihydro-1,4-thiazine	0.58 ± 0.27	1.31 ± 0.87	up
Citric acid	1.3 ± 0.54	1.67 ± 1.66	up
Myristic acid	1.3 ± 0.59	2.59 ± 2.59	up
L-Threonic acid	0.68 ± 0.29	0.71 ± 0.61	up
L-(+)-Tartaric acid	0.76 ± 0.33	1.79 ± 0.99	up
Ribonic acid	9.35 ± 4.38	10.49 ± 5.55	up
Phosphonic acid	124.27 ± 54.07	850.9 ± 484.03	up
Sedoheptulose	22.27 ± 9.96	316.13 ± 161.79*	up
Galactose oxime	3.06 ± 1.36	3.17 ± 2.59	up
D-(-)-Tagatose 2	0	0.11 ± 0.09*	up
Cyclobutane	1.94 ± 0.96	0.35 ± 0.25	down
Neophytadiene	26.95 ± 11.77	0.26 ± 0.25*	down
L-Proline	189.01 ± 77.65	7.12 ± 6.62*	down
Valproic acid	45.21 ± 37.75	6.26 ± 2.96	down
D-Threitol	2231.44 ± 1050.41	178.27 ± 123.79	down
D-Glycero-D-gulo-Heptose	14786.12 ± 6810	2242.73 ± 1112.22	down
Sucrose	4.89 ± 3.05	2.55 ± 0.25	down
α-Linolenic acid	452.64 ± 212.21	2.61 ± 1.51*	down
Stigmasterol	65.78 ± 61.92	6.8 ± 3.12	down
Pyroglutamic acid	5.53 ± 3.02	2.1 ± 1.47	down
Butanal	199.15 ± 90.19	6.42 ± 3.42*	down
Lactic Acid	8.95 ± 4.23	1.47 ± 0.94	down
L-Threonine	78 ± 37.45	4.75 ± 3.01*	down
Xylose	42.8 ± 19.57	12.09 ± 7.47	down
Pyridine	188.97 ± 85.42	2.5 ± 1.31*	down
Nicotine	263.86 ± 120.16	2.22 ± 0.93*	down
Campesterol	11.23 ± 4.97	0.8 ± 0.44	down
L-Serine	73.45 ± 33.33	3.01 ± 1.57*	down
Phytol	33.31 ± 16.61	0.6 ± 0.24*	down
L-Valine	14.14 ± 6.35	0.7 ± 0.43*	down
L-Alanine	84.66 ± 37.89	6.14 ± 4.4*	down
2-Butenedioic acid	76.25 ± 37.16	66.14 ± 34.12	down
Malic acid	9.76 ± 4.43	4.38 ± 2.29	down
DL-Alanine	1.12 ± 0.88	0*	down
L-5-Oxoproline	2377.81 ± 942.63	7.61 ± 6.78*	down
Glycine	4.71 ± 2.3	0.44 ± 0.43	down
α-D-Mannopyranose	1652.16 ± 745.88	113.53 ± 55.2*	down
L-Rhamnose	68.71 ± 27.43	3.77 ± 2.33*	down
D-(+)-Cellobiose	16.97 ± 7.51	2.5 ± 2.08	down
Glucose	26.63 ± 12.82	1.59 ± 0.74*	down
Galactinol	117.76 ± 54.35	0.78 ± 0.39*	down
Erythritol	2.87 ± 1.19	2.84 ± 1.44	down
β-D-Glucopyranuronic acid	6283.4 ± 2875.5	875.19 ± 416.8	down
Serine	5.21 ± 2.51	2.4 ± 1.75	down
L-Phenylalanine	95.86 ± 43.99	6.98 ± 3.41*	down
2H-1-Benzopyran-2-one	10.51 ± 4.5	0.02 ± 0.02*	down
Propanetriol	133.5 ± 65.09	11.52 ± 11.52	down
Isophthalic acid	1.88 ± 0.7	0.55 ± 0.25	down
Boric acid	2.68 ± 1.18	0.34 ± 0.33	down
D-5-Deoxyribofuranose	441.54 ± 204.95	160.52 ± 159.62	down
Aspartic acid	20.26 ± 7.94	19.3 ± 19.13	down
3,5-Diacetyl-4-methyl-1-phenyl-1,4-dihydropyridine	0.85 ± 0.38	0.18 ± 0.16	down
Ethylamine	0.4 ± 0.15	0.05 ± 0.03	down
L-Glutamic acid	0.65 ± 0.2	0.51 ± 0.5	down
D-(-)-Citramalic acid	4.16 ± 1.86	3.45 ± 3.03	down
2,6-Bis(tert-butyl)phenol	1.29 ± 0.65	0.58 ± 0.54	down
Glyceric acid	34.76 ± 16.66	3.05 ± 3.05	down
Galactaric acid	9.52 ± 4.38	3.77 ± 2.11	down
Methyl 2,6-dihydroxybenzoate	6.62 ± 3.03	0.05 ± 0.05*	down
Myo-Inositol	8.35 ± 4.27	0.08 ± 0.08*	down
D-Fructose	233.75 ± 105.19	7.31 ± 3.92*	down
D-(-)-Fructose	233.75 ± 105.19	7.31 ± 3.92*	down
d-Galactose	358.59 ± 161.86	316.14 ± 161.79	down
D-(+)-Talose	358.59 ± 161.86	316.14 ± 161.79	down
D-Allose 1	8.59 ± 3.53	3.31 ± 2.53	down
Heptadecanoic acid	0.69 ± 0.29	0.09 ± 0.09	down
2-Amino-4,6-dihydroxypyrimidine	8.13 ± 4.63	0.15 ± 0.12*	down
Quininic acid	5.34 ± 4.65	1.18 ± 0.8	down
5-O-Feruloylquinic acid	136.13 ± 64.1	0.23 ± 0.23*	down
Chlorogenic acid	136.15 ± 64.09	0.23 ± 0.23*	down
N-(Trifluoroacetyl)-N,O,O',O''-tetrakis(trimethylsilyl)norepinephrine	7.96 ± 3.69	0*	down
Stigmast-5-ene	5.05 ± 4.22	1.91 ± 0.87	down
D-(+)-Turanose	14.99 ± 7.03	0.37 ± 0.36*	down
D-(+)-Trehalose	13.18 ± 6.1	0.47 ± 0.46*	down
Scopolin	24.86 ± 13.01	0.25 ± 0.24*	down
Eicosanoic acid	0.62 ± 0.26	0.06 ± 0.06	down
Caffeic acid	38.75 ± 17.31	0.18 ± 0.18*	down
α-Tocopherol	31.15 ± 14.3	0*	down
Copper phthalocyanine	0.31 ± 0.28	0*	down
Data have been normalized to the relative value by setting the internal standard (tridecanoic acid) as 1. Values are represented as means ± SE, where n = 3.* indicated statistically significant difference (p < 0.05)
