# Supplementary material for: Characterization and functional analysis of phytoene synthase gene family in tobacco
Source: BMC Plant Biol. 2021 Jan 7;21:32. doi: 10.1186/s12870-020-02816-3 (PMC7791662; doi:10.1186/s12870-020-02816-3)
Supplement: Supplementary file 5 — Additional file 5: Table S5.xlsx Differentially expressed genes between TRV-PSY1&2 and control plants [file 12870_2020_2816_MOESM5_ESM.xlsx]

## Sheet: Table S3 DEGs with annotation
Gene id	MeanTPM (A)	MeanTPM (B)	log2FoldChange	pValue	qValue	result	CDD	KOG	NR	NT	PFAM	Swissprot	TrEMBL	GO	KEGG
TRINITY_DN22908_c0_g1	4.36387	14.2003	-1.70224	2.76149e-08	4.78354e-06	down	pfam04450, BSP, Peptidase of plants and bacteria. These basic secretory proteins (BSPs) are believed to be part of the plants defence mechanism against pathogens. 6.87172e-52	-	gi|1026075228|ref|XP_016582012.1| PREDICTED: uncharacterized protein LOC107879492 [Capsicum annuum] 1.5e-113	gi|723665121|ref|XM_004230681.2| PREDICTED: Solanum lycopersicum uncharacterized LOC101249214 (LOC101249214), mRNA 1.82148e-180	pfam04450, BSP, Peptidase of plants and bacteria. These basic secretory proteins (BSPs) are believed to be part of the plants defence mechanism against pathogens. 1.64171e-52	sp|C0HJG8|BSP_BOSSE Basic secretory protease (Fragments) OS=Boswellia serrata PE=1 SV=1 1.36796e-07	tr|K4B2W8|K4B2W8_SOLLC Uncharacterized protein OS=Solanum lycopersicum PE=4 SV=1 5.5e-111	GO:0008237, metallopeptidase activity;GO:0046872, metal ion binding	-
TRINITY_DN39042_c1_g3	2.78905	8.91496	-1.67645	0.00204954	0.0459966	down	-	-	-	-	-	-	-	-	-
TRINITY_DN33260_c0_g1	20.982	9.24053	1.1831	0.000591347	0.0181655	up	PLN03052, PLN03052, acetate--CoA ligase; Provisional. 7.47889e-29	-	gi|698489644|ref|XP_009791360.1| PREDICTED: probable acyl-activating enzyme 18, peroxisomal isoform X1 [Nicotiana sylvestris] 2.4e-62	gi|698489648|ref|XM_009793060.1| PREDICTED: Nicotiana sylvestris probable acyl-activating enzyme 18, peroxisomal (LOC104238641), transcript variant X3, mRNA 2.696e-179	-	sp|Q84P17|AEE18_ARATH Probable acyl-activating enzyme 18, peroxisomal OS=Arabidopsis thaliana GN=AAE18 PE=2 SV=1 2.56813e-31	tr|A0A068V8H2|A0A068V8H2_COFCA Uncharacterized protein OS=Coffea canephora GN=GSCOC_T00019296001 PE=4 SV=1 1.8e-41	GO:0003824, catalytic activity;GO:0005777, peroxisome;GO:0006631, fatty acid metabolic process;GO:0008152, metabolic process;GO:0009850, auxin metabolic process;GO:0016021, integral component of membrane;GO:0016874, ligase activity	-
TRINITY_DN32427_c0_g1	10.8134	25.3151	-1.22718	0.000971338	0.0265215	down	-	-	gi|1025265935|ref|XP_016492340.1| PREDICTED: uncharacterized protein LOC107811861, partial [Nicotiana tabacum] 2.4e-35	gi|1025221052|ref|XM_016626647.1| PREDICTED: Nicotiana tabacum uncharacterized LOC107803050 (LOC107803050), partial mRNA 2.39903e-176	-	-	tr|A0A0V0IX54|A0A0V0IX54_SOLCH Putative ovule protein OS=Solanum chacoense PE=4 SV=1 5.5e-24	-	-
TRINITY_DN42131_c0_g1	11.5412	5.34708	1.10997	0.000965755	0.0263941	up	-	-	gi|1025353463|ref|XP_016510827.1| PREDICTED: senescence-associated carboxylesterase 101-like isoform X1 [Nicotiana tabacum] 1.4e-113	gi|1025353470|ref|XM_016655343.1| PREDICTED: Nicotiana tabacum senescence-associated carboxylesterase 101-like (LOC107828088), transcript variant X3, mRNA 0.0	-	sp|Q4F883|SG101_ARATH Senescence-associated carboxylesterase 101 OS=Arabidopsis thaliana GN=SAG101 PE=1 SV=1 1.47323e-25	tr|M1A9N9|M1A9N9_SOLTU Uncharacterized protein OS=Solanum tuberosum GN=PGSC0003DMG400006945 PE=4 SV=1 9.3e-81	GO:0002230, positive regulation of defense response to virus by host;GO:0005634, nucleus;GO:0005737, cytoplasm;GO:0006629, lipid metabolic process;GO:0006952, defense response;GO:0007568, aging;GO:0016021, integral component of membrane;GO:0016042, lipid catabolic process;GO:0016787, hydrolase activity;GO:0052689, carboxylic ester hydrolase activity;GO:1900057, positive regulation of leaf senesce…	-
TRINITY_DN36392_c1_g2	1.45424	10.878	-2.90308	7.73487e-11	2.54035e-08	down	PRK06196, PRK06196, oxidoreductase; Provisional. 4.07421e-38	KOG1208, KOG1208, KOG1208, Dehydrogenases with different specificities (related to short-chain alcohol dehydrogenases) [Secondary metabolites biosynthesis, transport and catabolism]. 1.00127e-37	gi|698453729|ref|XP_009780021.1| PREDICTED: short-chain dehydrogenase TIC 32, chloroplastic-like [Nicotiana sylvestris] 4.6e-98	gi|1025256042|ref|XM_016634404.1| PREDICTED: Nicotiana tabacum short-chain dehydrogenase TIC 32, chloroplastic-like (LOC107809732), mRNA 0.0	pfam00106, adh_short, short chain dehydrogenase. This family contains a wide variety of dehydrogenases. 2.86985e-08	sp|Q6RVV4|TIC32_PEA Short-chain dehydrogenase TIC 32, chloroplastic OS=Pisum sativum GN=TIC32 PE=1 SV=1 6.18515e-74	tr|M1BNI8|M1BNI8_SOLTU Uncharacterized protein OS=Solanum tuberosum GN=PGSC0003DMG400019158 PE=3 SV=1 1.7e-89	GO:0009706, chloroplast inner membrane;GO:0015031, protein transport;GO:0016491, oxidoreductase activity	-
TRINITY_DN36027_c1_g1	12.5771	35.4908	-1.49665	0.000427365	0.0141736	down	-	-	-	gi|698494621|ref|XM_009795193.1| PREDICTED: Nicotiana sylvestris reticulon-like protein B2 (LOC104240357), mRNA 1.83468e-52	-	-	-	-	-
TRINITY_DN41939_c0_g1	10.0154	26.8123	-1.42067	2.34948e-06	0.000220288	down	-	KOG0737, KOG0737, KOG0737, AAA+-type ATPase [Posttranslational modification, protein turnover, chaperones]. 1.13121e-10	gi|698511580|ref|XP_009800877.1| PREDICTED: uncharacterized protein LOC104246700 [Nicotiana sylvestris] 5.6e-38	gi|697144718|ref|XM_009628183.1| PREDICTED: Nicotiana tomentosiformis uncharacterized LOC104117172 (LOC104117172), mRNA 0.0	-	-	tr|A0A0V0I5N4|A0A0V0I5N4_SOLCH Putative ovule protein OS=Solanum chacoense PE=4 SV=1 4.1e-33	-	-
TRINITY_DN30177_c0_g1	12.8031	4.30054	1.5739	0.000977792	0.0266313	up	-	-	-	gi|1025146358|ref|XR_001648934.1| PREDICTED: Nicotiana tabacum uncharacterized LOC107789901 (LOC107789901), ncRNA 2.57036e-32	-	-	-	-	-
TRINITY_DN35634_c2_g1	30.1599	5.77943	2.38363	3.38543e-05	0.00191702	up	-	-	-	-	-	-	-	-	-
TRINITY_DN34578_c4_g2	9.20416	4.0911	1.1698	9.84662e-06	0.000720018	up	pfam05664, DUF810, Plant family of unknown function (DUF810). This family is found in plant-symbionts and pathogens of the alpha-, beta- and gamma-Proteobacteria, but is not known in any other organizm. It represents a candidate family for involvement in interactions with plants, or it may at least play a role in plant-associated lifestyles. 2.42193e-108	-	gi|698442516|ref|XP_009763178.1| PREDICTED: uncharacterized protein LOC104215125 isoform X1 [Nicotiana sylvestris] 1.3e-224	gi|1025409962|ref|XM_016583803.1| PREDICTED: Nicotiana tabacum uncharacterized LOC107765185 (LOC107765185), transcript variant X1, mRNA 0.0	pfam05664, DUF810, Plant family of unknown function (DUF810). This family is found in plant-symbionts and pathogens of the alpha-, beta- and gamma-Proteobacteria, but is not known in any other organizm. It represents a candidate family for involvement in interactions with plants, or it may at least play a role in plant-associated lifestyles. 5.7862e-109	-	tr|M1CMD6|M1CMD6_SOLTU Uncharacterized protein OS=Solanum tuberosum GN=PGSC0003DMG400027431 PE=4 SV=1 6.3e-166	-	-
TRINITY_DN42724_c0_g1	14.1653	79.1912	-2.48298	1.43023e-05	0.000958069	down	cd14664, STK_BAK1_like, Catalytic domain of the Serine/Threonine Kinase, BRI1 associated kinase 1 and related STKs. STKs catalyze the transfer of the gamma-phosphoryl group from ATP to serine/threonine residues on protein substrates. This subfamily includes three leucine-rich repeat receptor-like kinases (LRR-RLKs): Arabidopsis thaliana BAK1 and CLAVATA1 (CLV1), and Physcomitrella patens CLL1B cl…	KOG1187, KOG1187, KOG1187, Serine/threonine protein kinase [Signal transduction mechanisms]. 8.93089e-52	gi|698529594|ref|XP_009761610.1| PREDICTED: probable leucine-rich repeat receptor-like protein kinase At5g49770, partial [Nicotiana sylvestris] 6.9e-226	gi|1025198892|ref|XM_016621066.1| PREDICTED: Nicotiana tabacum probable leucine-rich repeat receptor-like protein kinase At5g49770 (LOC107798108), mRNA 0.0	pfam07714, Pkinase_Tyr, Protein tyrosine kinase. 4.44963e-11	sp|Q9LT96|Y5977_ARATH Probable leucine-rich repeat receptor-like protein kinase At5g49770 OS=Arabidopsis thaliana GN=At5g49770 PE=2 SV=1 1.35037e-106	tr|K4B1J6|K4B1J6_SOLLC Uncharacterized protein OS=Solanum lycopersicum PE=3 SV=1 5.0e-208	GO:0004674, protein serine/threonine kinase activity;GO:0005524, ATP binding;GO:0016021, integral component of membrane	-
TRINITY_DN43305_c2_g1	22.3194	78.1587	-1.80811	1.4168e-05	0.000951292	down	-	-	gi|698507633|ref|XP_009799147.1| PREDICTED: fasciclin-like arabinogalactan protein 2 [Nicotiana sylvestris] 5.5e-166	gi|698507632|ref|XM_009800845.1| PREDICTED: Nicotiana sylvestris fasciclin-like arabinogalactan protein 2 (LOC104245259), mRNA 0.0	-	sp|Q9SU13|FLA2_ARATH Fasciclin-like arabinogalactan protein 2 OS=Arabidopsis thaliana GN=FLA2 PE=1 SV=1 1.2647e-138	tr|M1BGM9|M1BGM9_SOLTU Uncharacterized protein OS=Solanum tuberosum GN=PGSC0003DMG400017376 PE=4 SV=1 1.5e-158	GO:0005774, vacuolar membrane;GO:0005886, plasma membrane;GO:0016020, membrane;GO:0031225, anchored component of membrane;GO:0046658, anchored component of plasma membrane	-
TRINITY_DN39517_c0_g2	4.62993	13.5726	-1.55164	1.74829e-05	0.00112021	down	-	KOG4302, KOG4302, KOG4302, Microtubule-associated protein essential for anaphase spindle elongation [Cell cycle control, cell division, chromosome partitioning, Cytoskeleton]. 5.5788e-34	gi|1025336950|ref|XP_016507214.1| PREDICTED: 65-kDa microtubule-associated protein 6-like [Nicotiana tabacum] 5.0e-62	gi|1025336949|ref|XM_016651728.1| PREDICTED: Nicotiana tabacum 65-kDa microtubule-associated protein 6-like (LOC107824919), mRNA 0.0	-	sp|Q9SIS3|MA656_ARATH 65-kDa microtubule-associated protein 6 OS=Arabidopsis thaliana GN=MAP65-6 PE=1 SV=1 1.64415e-60	tr|M1CVU9|M1CVU9_SOLTU Uncharacterized protein OS=Solanum tuberosum GN=PGSC0003DMG400029498 PE=4 SV=1 2.8e-57	GO:0000226, microtubule cytoskeleton organization;GO:0000910, cytokinesis;GO:0005634, nucleus;GO:0005739, mitochondrion;GO:0005874, microtubule;GO:0008017, microtubule binding;GO:0009524, phragmoplast;GO:0009536, plastid;GO:0009574, preprophase band	-
TRINITY_DN38172_c0_g1	15.5598	6.32673	1.29829	8.66844e-05	0.00405715	up	pfam07859, Abhydrolase_3, alpha/beta hydrolase fold. This catalytic domain is found in a very wide range of enzymes. 3.8278e-25	KOG1515, KOG1515, KOG1515, Arylacetamide deacetylase [Defense mechanisms]. 4.81695e-62	gi|698480650|ref|XP_009787366.1| PREDICTED: gibberellin receptor GID1C-like [Nicotiana sylvestris] 6.8e-187	gi|1025071863|ref|XM_016596772.1| PREDICTED: Nicotiana tabacum gibberellin receptor GID1C-like (LOC107776835), transcript variant X2, mRNA 0.0	pfam07859, Abhydrolase_3, alpha/beta hydrolase fold. This catalytic domain is found in a very wide range of enzymes. 9.14494e-26	sp|Q940G6|GID1C_ARATH Gibberellin receptor GID1C OS=Arabidopsis thaliana GN=GID1C PE=1 SV=1 0.0	tr|M9N4U9|M9N4U9_NICAT GID1-like gibberellin receptor OS=Nicotiana attenuata GN=C PE=2 SV=1 6.8e-187	GO:0005634, nucleus;GO:0008152, metabolic process;GO:0009739, response to gibberellin;GO:0009740, gibberellic acid mediated signaling pathway;GO:0009939, positive regulation of gibberellic acid mediated signaling pathway;GO:0010476, gibberellin mediated signaling pathway;GO:0016787, hydrolase activity;GO:0048444, floral organ morphogenesis	K14493-ko04075 Plant hormone signal transduction
TRINITY_DN44104_c1_g1	46.9317	2.57482	4.18802	4.97257e-38	3.67676e-34	up	-	-	gi|698548410|ref|XP_009768339.1| PREDICTED: protein TRANSPARENT TESTA 12-like [Nicotiana sylvestris] 6.0e-11	gi|1025191231|ref|XM_016619719.1| PREDICTED: Nicotiana tabacum protein DETOXIFICATION 35-like (LOC107796897), mRNA 0.0	-	-	tr|A0A0V0IDC3|A0A0V0IDC3_SOLCH Protein DETOXIFICATION OS=Solanum chacoense PE=3 SV=1 4.0e-07	GO:0015238, drug transmembrane transporter activity;GO:0015297, antiporter activity;GO:0016021, integral component of membrane	-
TRINITY_DN37930_c0_g1	2.06754	5.26525	-1.34859	0.000532563	0.0167905	down	PLN02167, PLN02167, UDP-glycosyltransferase family protein. 3.09305e-147	KOG1192, KOG1192, KOG1192, UDP-glucuronosyl and UDP-glucosyl transferase [Carbohydrate transport and metabolism, Energy production and conversion]. 1.53544e-22	gi|698482269|ref|XP_009788068.1| PREDICTED: anthocyanidin 3-O-glucosyltransferase 2-like [Nicotiana sylvestris] 2.2e-273	gi|1025293569|ref|XM_016642609.1| PREDICTED: Nicotiana tabacum anthocyanidin 3-O-glucosyltransferase 2-like (LOC107816867), mRNA 0.0	pfam00201, UDPGT, UDP-glucoronosyl and UDP-glucosyl transferase. 3.60007e-09	sp|Q66PF3|UFOG3_FRAAN Putative UDP-glucose flavonoid 3-O-glucosyltransferase 3 OS=Fragaria ananassa GN=GT3 PE=2 SV=1 2.14908e-154	tr|K4CEG5|K4CEG5_SOLLC Glycosyltransferase OS=Solanum lycopersicum PE=3 SV=1 2.6e-178	GO:0008152, metabolic process;GO:0008194, UDP-glycosyltransferase activity;GO:0009813, flavonoid biosynthetic process;GO:0016021, integral component of membrane;GO:0016758, transferase activity, transferring hexosyl groups;GO:0043231, intracellular membrane-bounded organelle;GO:0052696, flavonoid glucuronidation	-
TRINITY_DN33508_c3_g1	24.8489	12.0778	1.04082	4.80064e-05	0.002536	up	cd05325, carb_red_sniffer_like_SDR_c, carbonyl reductase sniffer-like, classical (c) SDRs. Sniffer is an NADPH-dependent carbonyl reductase of the classical SDR family. Studies in Drosophila melanogaster implicate Sniffer in the prevention of neurodegeneration due to aging and oxidative-stress. This subgroup also includes Rhodococcus sp. AD45 IsoH, which is an NAD-dependent 1-hydroxy-2-glutathion…	KOG1611, KOG1611, KOG1611, Predicted short chain-type dehydrogenase [General function prediction only]. 3.93667e-10	gi|1025346162|ref|XP_016509508.1| PREDICTED: benzil reductase ((S)-benzoin forming) IRC24-like isoform X2 [Nicotiana tabacum] 3.7e-61	gi|697163790|ref|XM_009592421.1| PREDICTED: Nicotiana tomentosiformis uncharacterized oxidoreductase C24B10.20 (LOC104087855), transcript variant X2, mRNA 0.0	-	-	tr|M1CPN3|M1CPN3_SOLTU Uncharacterized protein OS=Solanum tuberosum GN=PGSC0003DMG400028033 PE=4 SV=1 5.3e-44	-	-
TRINITY_DN19976_c0_g2	2.88012	8.111	-1.49375	6.29752e-07	7.21016e-05	down	-	-	gi|1025204737|ref|XP_016478006.1| PREDICTED: uncharacterized protein LOC107799414 [Nicotiana tabacum] 1.7e-42	-	-	-	-	-	-
TRINITY_DN37619_c1_g1	2.42882	8.55883	-1.81716	1.92456e-05	0.00120364	down	PRK05557, fabG, 3-ketoacyl-(acyl-carrier-protein) reductase; Validated. 3.99787e-34	KOG1200, KOG1200, KOG1200, Mitochondrial/plastidial beta-ketoacyl-ACP reductase [Lipid transport and metabolism]. 6.62371e-25	gi|1025041982|ref|XP_016445388.1| PREDICTED: 3-oxoacyl-[acyl-carrier-protein] reductase 1, chloroplastic-like, partial [Nicotiana tabacum] 1.2e-94	gi|698562468|ref|XM_009774116.1| PREDICTED: Nicotiana sylvestris 3-oxoacyl-[acyl-carrier-protein] reductase 4-like (LOC104222811), mRNA 0.0	pfam00106, adh_short, short chain dehydrogenase. This family contains a wide variety of dehydrogenases. 1.3729e-29	sp|Q93X62|FABG1_BRANA 3-oxoacyl-[acyl-carrier-protein] reductase 1, chloroplastic OS=Brassica napus GN=gbkr1 PE=1 SV=1 7.13784e-74	tr|M1BGZ5|M1BGZ5_SOLTU Uncharacterized protein OS=Solanum tuberosum GN=PGSC0003DMG400017459 PE=4 SV=1 6.7e-77	GO:0004316, 3-oxoacyl-[acyl-carrier-protein] reductase (NADPH) activity;GO:0006633, fatty acid biosynthetic process;GO:0009507, chloroplast;GO:0051287, NAD binding	K00059-ko00061 Fatty acid biosynthesis;ko01040 Biosynthesis of unsaturated fatty acids;ko01212 Fatty acid metabolism;ko00780 Biotin metabolism
TRINITY_DN41778_c4_g1	219.51	103.281	1.08771	0.00113154	0.0298876	up	TIGR01425, Signal_recognition_particle_54_kDa_protein_homolog, signal recognition particle protein SRP54. This model represents examples from the eukaryotic cytosol of the signal recognition particle protein component, SRP54. This GTP-binding protein is a component of the eukaryotic signal recognition particle, along with several other protein subunits and a 7S RNA. Some species, including Arabid…	KOG0780, KOG0780, KOG0780, Signal recognition particle, subunit Srp54 [Intracellular trafficking, secretion, and vesicular transport]. 3.75476e-38	gi|225442910|ref|XP_002264159.1| PREDICTED: signal recognition particle 54 kDa protein 2 [Vitis vinifera] 2.9e-33	gi|970017240|ref|XM_015214262.1| PREDICTED: Solanum pennellii signal recognition particle 54 kDa protein 1 (LOC107014378), mRNA 5.0896e-86	pfam00448, SRP54, SRP54-type protein, GTPase domain. This family includes relatives of the G-domain of the SRP54 family of proteins. 5.96117e-09	sp|P37106|SR541_ARATH Signal recognition particle 54 kDa protein 1 OS=Arabidopsis thaliana GN=SRP-54A PE=2 SV=1 3.18913e-43	tr|A0A0E0MLS0|A0A0E0MLS0_ORYPU Uncharacterized protein OS=Oryza punctata PE=4 SV=1 2.7e-55	GO:0003924, GTPase activity;GO:0005525, GTP binding;GO:0005622, intracellular;GO:0005737, cytoplasm;GO:0005786, signal recognition particle, endoplasmic reticulum targeting;GO:0006614, SRP-dependent cotranslational protein targeting to membrane;GO:0008312, 7S RNA binding	-
TRINITY_DN37058_c2_g5	6.20737	24.1614	-1.96065	0.000106384	0.00478063	down	-	-	gi|697143251|ref|XP_009625735.1| PREDICTED: serine/threonine-protein phosphatase 2A activator isoform X2 [Nicotiana tomentosiformis] 3.1e-17	gi|1025304700|ref|XM_016644831.1| PREDICTED: Nicotiana tabacum serine/threonine-protein phosphatase 2A activator-like (LOC107818780), mRNA 2.5157e-150	-	-	tr|M1BCR2|M1BCR2_SOLTU Serine/threonine-protein phosphatase 2A activator OS=Solanum tuberosum GN=PGSC0003DMG402016396 PE=3 SV=1 8.0e-10	GO:0003755, peptidyl-prolyl cis-trans isomerase activity;GO:0005737, cytoplasm;GO:0019211, phosphatase activator activity	-
TRINITY_DN35923_c0_g2	2.9507	8.08183	-1.45362	0.000176189	0.00718189	down	pfam02485, Branch, Core-2/I-Branching enzyme. This is a family of two different beta-1,6-N-acetylglucosaminyltransferase enzymes, I-branching enzyme and core-2 branching enzyme. I-branching enzyme is responsible for the production of the blood group I-antigen during embryonic development. Core-2 branching enzyme forms crucial side-chain branches in O-glycans. This is a fmmily of glycosyl-transfer…	-	gi|1025101601|ref|XP_016459173.1| PREDICTED: uncharacterized protein LOC107782751 [Nicotiana tabacum] 2.8e-187	gi|1025101600|ref|XM_016603687.1| PREDICTED: Nicotiana tabacum uncharacterized LOC107782751 (LOC107782751), mRNA 0.0	pfam02485, Branch, Core-2/I-Branching enzyme. This is a family of two different beta-1,6-N-acetylglucosaminyltransferase enzymes, I-branching enzyme and core-2 branching enzyme. I-branching enzyme is responsible for the production of the blood group I-antigen during embryonic development. Core-2 branching enzyme forms crucial side-chain branches in O-glycans. This is a fmmily of glycosyl-transfer…	-	tr|M1A5F9|M1A5F9_SOLTU Uncharacterized protein OS=Solanum tuberosum GN=PGSC0003DMG400005902 PE=4 SV=1 2.5e-172	GO:0008375, acetylglucosaminyltransferase activity;GO:0016021, integral component of membrane	-
TRINITY_DN31760_c0_g2	7.26183	0.94018	2.94932	2.19335e-06	0.000207682	up	-	-	-	gi|1025208082|ref|XR_001651331.1| PREDICTED: Nicotiana tabacum uncharacterized LOC107800198 (LOC107800198), ncRNA 6.286e-20	-	-	-	-	-
TRINITY_DN37649_c0_g3	2.02707	5.8051	-1.51792	0.00102386	0.0276015	down	PLN02156, PLN02156, gibberellin 2-beta-dioxygenase. 2.0306e-86	KOG0143, KOG0143, KOG0143, Iron/ascorbate family oxidoreductases [Secondary metabolites biosynthesis, transport and catabolism, General function prediction only]. 5.58653e-41	gi|1025335629|ref|XP_016432249.1| PREDICTED: gibberellin 2-beta-dioxygenase 2-like [Nicotiana tabacum] 1.6e-192	gi|698482061|ref|XM_009789678.1| PREDICTED: Nicotiana sylvestris gibberellin 2-beta-dioxygenase 2 (LOC104235849), mRNA 0.0	pfam03171, 2OG-FeII_Oxy, 2OG-Fe(II) oxygenase superfamily. This family contains members of the 2-oxoglutarate (2OG) and Fe(II)-dependent oxygenase superfamily. This family includes the C-terminal of prolyl 4-hydroxylase alpha subunit. The holoenzyme has the activity EC:1.14.11.2 catalysing the reaction: Procollagen L-proline + 2-oxoglutarate + O2 <=; procollagen trans- 4-hydroxy-L-proline + succi…	sp|Q9XHM5|G2OX2_PEA Gibberellin 2-beta-dioxygenase 2 OS=Pisum sativum GN=GA2OX2 PE=2 SV=1 1.06267e-140	tr|A4K8J4|A4K8J4_CAPAN Gibberellic acid 2-oxidase OS=Capsicum annuum PE=2 SV=1 8.9e-159	GO:0005506, iron ion binding;GO:0009686, gibberellin biosynthetic process;GO:0016491, oxidoreductase activity;GO:0045543, gibberellin 2-beta-dioxygenase activity	K04125-ko00904 Diterpenoid biosynthesis
TRINITY_DN37983_c1_g1	13.0347	36.7328	-1.49471	2.06142e-06	0.000197504	down	PLN02625, PLN02625, uroporphyrin-III C-methyltransferase. 2.34502e-101	KOG1527, KOG1527, KOG1527, Uroporphyrin III methyltransferase [Coenzyme transport and metabolism]. 1.08679e-94	gi|697144117|ref|XP_009626179.1| PREDICTED: uroporphyrinogen-III C-methyltransferase [Nicotiana tomentosiformis] 5.1e-176	gi|697144116|ref|XM_009627884.1| PREDICTED: Nicotiana tomentosiformis uroporphyrinogen-III C-methyltransferase (LOC104116919), mRNA 0.0	pfam00590, TP_methylase, Tetrapyrrole (Corrin/Porphyrin) Methylases. This family uses S-AdoMet in the methylation of diverse substrates. This family includes a related group of bacterial proteins of unknown function. This family includes the methylase Dipthine synthase. 1.00946e-18	sp|A7MKK9|CYSG2_CROS8 Siroheme synthase 2 OS=Cronobacter sakazakii (strain ATCC BAA-894) GN=cysG2 PE=3 SV=1 2.42702e-61	tr|W8SGE9|W8SGE9_TOBAC Siroheme synthase OS=Nicotiana tabacum PE=2 SV=1 3.9e-176	GO:0004851, uroporphyrin-III C-methyltransferase activity;GO:0006779, porphyrin-containing compound biosynthetic process;GO:0008168, methyltransferase activity;GO:0009236, cobalamin biosynthetic process;GO:0019354, siroheme biosynthetic process;GO:0043115, precorrin-2 dehydrogenase activity;GO:0051266, sirohydrochlorin ferrochelatase activity;GO:0051287, NAD binding;GO:0055114, oxidation-reductio…	K02303-ko00860 Porphyrin and chlorophyll metabolism
TRINITY_DN35223_c2_g2	7.85801	2.11266	1.89511	5.31928e-05	0.00273213	up	-	-	-	-	-	-	-	-	-
TRINITY_DN39202_c0_g1	12.8073	4.06615	1.65523	1.07215e-08	2.07321e-06	up	TIGR00591, Deoxyribodipyrimidine_photo-lyase, photolyase PhrII. All proteins in this family for which functions are known are DNA-photolyases used for the direct repair of UV irradiation induced DNA damage. Some repair 6-4 photoproducts while others repair cyclobutane pyrimidine dimers. This family is based on the phylogenomic analysis of JA Eisen (1999, Ph.D. Thesis, Stanford University). [DNA m…	KOG0133, KOG0133, KOG0133, Deoxyribodipyrimidine photolyase/cryptochrome [Replication, recombination and repair, Signal transduction mechanisms]. 5.88139e-08	gi|698537155|ref|XP_009764740.1| PREDICTED: deoxyribodipyrimidine photo-lyase [Nicotiana sylvestris] 8.9e-251	gi|698537154|ref|XM_009766438.1| PREDICTED: Nicotiana sylvestris deoxyribodipyrimidine photo-lyase (LOC104216412), mRNA 0.0	pfam00875, DNA_photolyase, DNA photolyase. This domain binds a light harvesting cofactor. 8.71037e-08	sp|Q9SB00|PHR_ARATH Deoxyribodipyrimidine photo-lyase OS=Arabidopsis thaliana GN=PHR1 PE=2 SV=1 0.0	tr|M0ZXD0|M0ZXD0_SOLTU Uncharacterized protein OS=Solanum tuberosum GN=PGSC0003DMG400003932 PE=4 SV=1 2.2e-238	GO:0000166, nucleotide binding;GO:0000719, photoreactive repair;GO:0003677, DNA binding;GO:0003904, deoxyribodipyrimidine photo-lyase activity;GO:0003913, DNA photolyase activity;GO:0005634, nucleus;GO:0006281, DNA repair;GO:0009650, UV protection	-
TRINITY_DN44514_c1_g1	5.49323	14.534	-1.40371	1.24236e-05	0.000861537	down	-	-	gi|698531964|ref|XP_009762810.1| PREDICTED: auxin response factor 19-like isoform X2 [Nicotiana sylvestris] 3.5e-225	gi|1025043672|ref|XM_016590327.1| PREDICTED: Nicotiana tabacum auxin response factor 19-like (LOC107771003), mRNA 0.0	-	sp|Q0D9R7|ARFS_ORYSJ Auxin response factor 19 OS=Oryza sativa subsp. japonica GN=ARF19 PE=2 SV=2 4.58738e-113	tr|K4CCD5|K4CCD5_SOLLC Auxin response factor OS=Solanum lycopersicum PE=3 SV=1 6.0e-201	GO:0003677, DNA binding;GO:0005634, nucleus;GO:0006351, transcription, DNA-templated;GO:0006355, regulation of transcription, DNA-templated;GO:0009734, auxin-activated signaling pathway	-
TRINITY_DN35652_c2_g2	6.98559	1.77871	1.97355	0.000270935	0.010027	up	-	-	gi|698551652|ref|XP_009769384.1| PREDICTED: root phototropism protein 3-like [Nicotiana sylvestris] 5.1e-79	gi|698551651|ref|XM_009771082.1| PREDICTED: Nicotiana sylvestris root phototropism protein 3-like (LOC104220252), mRNA 0.0	-	sp|Q9FMF5|RPT3_ARATH Root phototropism protein 3 OS=Arabidopsis thaliana GN=RPT3 PE=1 SV=2 1.88623e-39	tr|K4B0R9|K4B0R9_SOLLC Uncharacterized protein OS=Solanum lycopersicum PE=4 SV=1 3.2e-73	GO:0004871, signal transducer activity;GO:0005886, plasma membrane;GO:0009638, phototropism;GO:0016567, protein ubiquitination	-
TRINITY_DN31250_c0_g1	2.10999	15.3149	-2.85963	5.69032e-11	1.93521e-08	down	pfam14547, Hydrophob_seed, Hydrophobic seed protein. This domain has a four-helix bundle structure. It contains four disulfide bonds, of which three function to keep the C- and N-terminal parts of the molecule in place. 5.40365e-31	-	gi|697106463|ref|XP_009607067.1| PREDICTED: 14 kDa proline-rich protein DC2.15-like [Nicotiana tomentosiformis] 3.0e-46	gi|1025246153|ref|XM_016632394.1| PREDICTED: Nicotiana tabacum 14 kDa proline-rich protein DC2.15-like (LOC107807939), mRNA 0.0	pfam14547, Hydrophob_seed, Hydrophobic seed protein. This domain has a four-helix bundle structure. It contains four disulfide bonds, of which three function to keep the C- and N-terminal parts of the molecule in place. 1.29098e-31	sp|P14009|14KD_DAUCA 14 kDa proline-rich protein DC2.15 OS=Daucus carota PE=2 SV=1 1.54905e-27	tr|K4C7M5|K4C7M5_SOLLC Uncharacterized protein OS=Solanum lycopersicum PE=4 SV=1 1.6e-39	GO:0016021, integral component of membrane	-
TRINITY_DN41069_c0_g5	4.08422	15.0122	-1.878	0.00159303	0.0384866	down	-	-	gi|1025264599|ref|XP_016492017.1| PREDICTED: protein TRANSPORT INHIBITOR RESPONSE 1-like [Nicotiana tabacum] 1.8e-33	gi|1025264598|ref|XM_016636531.1| PREDICTED: Nicotiana tabacum protein TRANSPORT INHIBITOR RESPONSE 1-like (LOC107811573), mRNA 2.50301e-98	-	sp|Q0DKP3|TIR1A_ORYSJ Transport inhibitor response 1-like protein Os05g0150500 OS=Oryza sativa subsp. japonica GN=Os05g0150500 PE=2 SV=2 4.19537e-23	tr|C7E4R3|C7E4R3_TOBAC Transport inhibitor response 1 OS=Nicotiana tabacum GN=TIR1 PE=2 SV=1 6.5e-28	GO:0000822, inositol hexakisphosphate binding;GO:0005634, nucleus;GO:0009734, auxin-activated signaling pathway;GO:0010011, auxin binding;GO:0016567, protein ubiquitination;GO:0019005, SCF ubiquitin ligase complex	-
TRINITY_DN43942_c0_g5	3.07733	9.04929	-1.55613	1.57721e-07	2.21639e-05	down	pfam06219, DUF1005, Protein of unknown function (DUF1005). Family of plant proteins with undetermined function. 3.7617e-56	-	gi|1025159294|ref|XP_016468950.1| PREDICTED: uncharacterized protein LOC107791401 [Nicotiana tabacum] 4.4e-127	gi|1025159293|ref|XM_016613464.1| PREDICTED: Nicotiana tabacum uncharacterized LOC107791401 (LOC107791401), mRNA 0.0	pfam06219, DUF1005, Protein of unknown function (DUF1005). Family of plant proteins with undetermined function. 8.98702e-57	-	tr|A0A0V0I3F0|A0A0V0I3F0_SOLCH Putative nuclear factor 1 A-type-like (Fragment) OS=Solanum chacoense PE=4 SV=1 6.9e-117	-	-
TRINITY_DN39296_c0_g3	67.0706	150.671	-1.16765	0.000341436	0.0120121	down	-	-	gi|697120023|ref|XP_009613975.1| PREDICTED: probable mediator of RNA polymerase II transcription subunit 26c [Nicotiana tomentosiformis] 2.8e-06	gi|1025070638|ref|XM_016596471.1| PREDICTED: Nicotiana tabacum probable mediator of RNA polymerase II transcription subunit 26c (LOC107776552), mRNA 7.18185e-99	-	-	-	-	-
TRINITY_DN40704_c0_g8	43.7558	10.6552	2.03791	0.00020863	0.0082074	up	-	-	gi|460412797|ref|XP_004251784.1| PREDICTED: glycine-rich cell wall structural protein 2-like [Solanum lycopersicum] 2.4e-07	gi|1025394480|ref|XM_016580580.1| PREDICTED: Nicotiana tabacum glycine-rich protein DOT1-like (LOC107762234), mRNA 0.0	-	-	tr|K4AR34|K4AR34_SOLLC Uncharacterized protein OS=Solanum lycopersicum PE=4 SV=1 1.9e-07	-	-
TRINITY_DN40704_c0_g5	4.22818	13.956	-1.72278	9.98096e-07	0.000107025	down	pfam07859, Abhydrolase_3, alpha/beta hydrolase fold. This catalytic domain is found in a very wide range of enzymes. 6.46511e-20	KOG1515, KOG1515, KOG1515, Arylacetamide deacetylase [Defense mechanisms]. 1.19138e-57	gi|698523737|ref|XP_009758682.1| PREDICTED: probable carboxylesterase 8 [Nicotiana sylvestris] 8.5e-189	gi|698523736|ref|XM_009760380.1| PREDICTED: Nicotiana sylvestris probable carboxylesterase 8 (LOC104211337), mRNA 0.0	pfam07859, Abhydrolase_3, alpha/beta hydrolase fold. This catalytic domain is found in a very wide range of enzymes. 1.54457e-20	sp|O64640|CXE8_ARATH Probable carboxylesterase 8 OS=Arabidopsis thaliana GN=CXE8 PE=2 SV=1 2.12e-122	tr|K4AZE2|K4AZE2_SOLLC Uncharacterized protein OS=Solanum lycopersicum PE=4 SV=1 1.6e-155	GO:0008152, metabolic process;GO:0016787, hydrolase activity;GO:0052689, carboxylic ester hydrolase activity	-
TRINITY_DN36533_c0_g4	15.6451	32.5854	-1.05852	0.00145103	0.0359477	down	PLN00121, PLN00121, histone H3; Provisional. 8.08082e-80	KOG1745, KOG1745, KOG1745, Histones H3 and H4 [Chromatin structure and dynamics]. 1.40064e-74	gi|566147356|ref|XP_006368568.1| hypothetical protein POPTR_0001s05450g [Populus trichocarpa] 3.4e-58	gi|697160765|ref|XM_009590864.1| PREDICTED: Nicotiana tomentosiformis histone H3.2 (LOC104086566), mRNA 0.0	pfam00125, Histone, Core histone H2A/H2B/H3/H4. 2.44811e-41	sp|Q76MV0|H32_TOBAC Histone H3.2 OS=Nicotiana tabacum GN=B34 PE=1 SV=1 3.7963e-79	tr|U5GV41|U5GV41_POPTR Uncharacterized protein OS=Populus trichocarpa GN=POPTR_0001s05450g PE=3 SV=1 2.6e-58	GO:0000786, nucleosome;GO:0003677, DNA binding;GO:0005634, nucleus	-
TRINITY_DN35907_c2_g4	5.05365	0.192293	4.71595	8.96544e-10	2.31071e-07	up	-	-	gi|1025205641|ref|XP_016478243.1| PREDICTED: glycerol-3-phosphate acyltransferase 1-like [Nicotiana tabacum] 2.3e-10	gi|1025155363|ref|XM_016612822.1| PREDICTED: Nicotiana tabacum pentatricopeptide repeat-containing protein At4g21065-like (LOC107790860), transcript variant X3, mRNA 1.1851e-35	-	-	tr|M7ZI02|M7ZI02_TRIUA Threonyl-tRNA synthetase, mitochondrial OS=Triticum urartu GN=TRIUR3_01691 PE=3 SV=1 3.3e-09	GO:0000213, tRNA-intron endonuclease activity;GO:0003676, nucleic acid binding;GO:0004829, threonine-tRNA ligase activity;GO:0005524, ATP binding;GO:0005737, cytoplasm;GO:0006388, tRNA splicing, via endonucleolytic cleavage and ligation;GO:0006435, threonyl-tRNA aminoacylation;GO:0016021, integral component of membrane	-
TRINITY_DN35907_c2_g1	104.214	2.69002	5.27579	5.39903e-47	3.10309e-42	up	PLN02686, PLN02686, cinnamoyl-CoA reductase. 2.28959e-49	KOG1502, KOG1502, KOG1502, Flavonol reductase/cinnamoyl-CoA reductase [Defense mechanisms]. 2.84281e-24	gi|1025300820|ref|XP_016504483.1| PREDICTED: dihydroflavonol-4-reductase-like [Nicotiana tabacum] 7.4e-90	gi|1025300819|ref|XM_016648997.1| PREDICTED: Nicotiana tabacum dihydroflavonol-4-reductase-like (LOC107822443), mRNA 0.0	-	sp|Q500U8|TKPR1_ARATH Tetraketide alpha-pyrone reductase 1 OS=Arabidopsis thaliana GN=TKPR1 PE=1 SV=1 1.89087e-14	tr|M1AMT8|M1AMT8_SOLTU Uncharacterized protein OS=Solanum tuberosum GN=PGSC0003DMG400010092 PE=3 SV=1 5.1e-83	GO:0003854, 3-beta-hydroxy-delta5-steroid dehydrogenase activity;GO:0005634, nucleus;GO:0005783, endoplasmic reticulum;GO:0006694, steroid biosynthetic process;GO:0009555, pollen development;GO:0010584, pollen exine formation;GO:0016491, oxidoreductase activity;GO:0048316, seed development;GO:0050662, coenzyme binding;GO:0080110, sporopollenin biosynthetic process	-
TRINITY_DN43189_c0_g4	4.10255	9.66896	-1.23684	0.000341335	0.0120121	down	pfam14215, bHLH-MYC_N, bHLH-MYC and R2R3-MYB transcription factors N-terminal. This is the N-terminal region of a family of MYB and MYC transcription factors. The DNA-binding HLH domain is further downstream, pfam00010. Members of the MYB and MYC family regulate the biosynthesis of phenylpropanoids in several plant species (DOI:10.1007/s11295-009-0232-y). 1.69099e-15	-	gi|698554602|ref|XP_009770264.1| PREDICTED: transcription factor bHLH13-like [Nicotiana sylvestris] 1.7e-230	gi|698554601|ref|XM_009771962.1| PREDICTED: Nicotiana sylvestris transcription factor bHLH13-like (LOC104220990), mRNA 0.0	pfam14215, bHLH-MYC_N, bHLH-MYC and R2R3-MYB transcription factors N-terminal. This is the N-terminal region of a family of MYB and MYC transcription factors. The DNA-binding HLH domain is further downstream, pfam00010. Members of the MYB and MYC family regulate the biosynthesis of phenylpropanoids in several plant species (DOI:10.1007/s11295-009-0232-y). 4.03992e-16	sp|Q9LNJ5|BH013_ARATH Transcription factor bHLH13 OS=Arabidopsis thaliana GN=BHLH13 PE=2 SV=1 3.30187e-103	tr|M1A9Y4|M1A9Y4_SOLTU Uncharacterized protein OS=Solanum tuberosum GN=PGSC0003DMG400007010 PE=4 SV=1 5.4e-176	GO:0003700, DNA binding transcription factor activity;GO:0005634, nucleus;GO:0006351, transcription, DNA-templated;GO:0006355, regulation of transcription, DNA-templated;GO:0044212, transcription regulatory region DNA binding	-
TRINITY_DN27853_c0_g1	6.14349	2.90375	1.08114	0.00161686	0.038915	up	PLN03153, PLN03153, hypothetical protein; Provisional. 9.89411e-73	KOG2246, KOG2246, KOG2246, Galactosyltransferases [Carbohydrate transport and metabolism]. 5.63661e-16	gi|1025182660|ref|XP_016473229.1| PREDICTED: uncharacterized protein LOC107795161 [Nicotiana tabacum] 2.0e-137	gi|698467600|ref|XM_009784864.1| PREDICTED: Nicotiana sylvestris uncharacterized LOC104231809 (LOC104231809), mRNA 0.0	pfam04646, DUF604, Protein of unknown function, DUF604. This family includes a conserved region found in several uncharacterized plant proteins. 2.37101e-23	-	tr|M1AHJ2|M1AHJ2_SOLTU Uncharacterized protein OS=Solanum tuberosum GN=PGSC0003DMG400008896 PE=4 SV=1 4.0e-90	-	-
TRINITY_DN44523_c3_g9	12.141	32.4593	-1.41874	9.71754e-06	0.000712392	down	-	-	gi|698462757|ref|XP_009782063.1| PREDICTED: protein IQ-DOMAIN 1-like [Nicotiana sylvestris] 4.1e-86	gi|1025067311|ref|XM_016595649.1| PREDICTED: Nicotiana tabacum protein IQ-DOMAIN 1-like (LOC107775857), transcript variant X2, mRNA 0.0	-	sp|Q9SF32|IQD1_ARATH Protein IQ-DOMAIN 1 OS=Arabidopsis thaliana GN=IQD1 PE=1 SV=1 5.71083e-18	tr|M1AP94|M1AP94_SOLTU Uncharacterized protein OS=Solanum tuberosum GN=PGSC0003DMG400010468 PE=4 SV=1 9.1e-70	GO:0005634, nucleus	-
TRINITY_DN30039_c0_g1	2.5923	6.21043	-1.26046	6.3989e-05	0.00315418	down	PLN03007, PLN03007, UDP-glucosyltransferase family protein. 3.72511e-46	KOG1192, KOG1192, KOG1192, UDP-glucuronosyl and UDP-glucosyl transferase [Carbohydrate transport and metabolism, Energy production and conversion]. 3.34722e-21	gi|698579292|ref|XP_009776978.1| PREDICTED: UDP-glycosyltransferase 90A1-like [Nicotiana sylvestris] 8.1e-144	gi|698579291|ref|XM_009778676.1| PREDICTED: Nicotiana sylvestris UDP-glycosyltransferase 90A1-like (LOC104226645), mRNA 0.0	pfam00201, UDPGT, UDP-glucoronosyl and UDP-glucosyl transferase. 2.59698e-07	sp|Q9ZVX4|U90A1_ARATH UDP-glycosyltransferase 90A1 OS=Arabidopsis thaliana GN=UGT90A1 PE=2 SV=1 8.38611e-78	tr|A0A0V0ICK3|A0A0V0ICK3_SOLCH Glycosyltransferase OS=Solanum chacoense PE=3 SV=1 8.1e-120	GO:0008152, metabolic process;GO:0008194, UDP-glycosyltransferase activity;GO:0009813, flavonoid biosynthetic process;GO:0016758, transferase activity, transferring hexosyl groups;GO:0043231, intracellular membrane-bounded organelle;GO:0052696, flavonoid glucuronidation	-
TRINITY_DN32249_c1_g2	5.61709	1.24448	2.17429	6.16699e-05	0.00306881	up	pfam02701, zf-Dof, Dof domain, zinc finger. The Dof domain is a zinc finger DNA-binding domain, that shows resemblance to the Cys2 zinc finger. 2.09639e-24	-	gi|698524136|ref|XP_009758869.1| PREDICTED: cyclic dof factor 1-like [Nicotiana sylvestris] 7.2e-211	gi|698524135|ref|XM_009760567.1| PREDICTED: Nicotiana sylvestris cyclic dof factor 1-like (LOC104211505), mRNA 0.0	pfam02701, zf-Dof, Dof domain, zinc finger. The Dof domain is a zinc finger DNA-binding domain, that shows resemblance to the Cys2 zinc finger. 5.00845e-25	sp|Q93ZL5|CDF2_ARATH Cyclic dof factor 2 OS=Arabidopsis thaliana GN=CDF2 PE=1 SV=2 6.28128e-80	tr|M1BKM3|M1BKM3_SOLTU Uncharacterized protein OS=Solanum tuberosum GN=PGSC0003DMG400018408 PE=4 SV=1 8.0e-162	GO:0003677, DNA binding;GO:0003700, DNA binding transcription factor activity;GO:0005634, nucleus;GO:0006351, transcription, DNA-templated;GO:0006355, regulation of transcription, DNA-templated;GO:0009908, flower development;GO:0046872, metal ion binding	-
TRINITY_DN39059_c0_g1	6.09049	17.7004	-1.53915	8.68179e-06	0.000655698	down	-	KOG2546, KOG2546, KOG2546, Abl interactor ABI-1, contains SH3 domain [Signal transduction mechanisms, Cytoskeleton]. 3.37618e-07	gi|697139370|ref|XP_009623775.1| PREDICTED: protein ABIL2-like isoform X2 [Nicotiana tomentosiformis] 3.3e-96	gi|1025066355|ref|XM_016595410.1| PREDICTED: Nicotiana tabacum protein ABIL2-like (LOC107775658), transcript variant X4, mRNA 0.0	-	sp|Q6NMC6|ABIL3_ARATH Protein ABIL3 OS=Arabidopsis thaliana GN=ABIL3 PE=2 SV=1 2.08708e-90	tr|K4BI79|K4BI79_SOLLC Uncharacterized protein OS=Solanum lycopersicum PE=4 SV=1 2.7e-90	GO:0005737, cytoplasm;GO:0010090, trichome morphogenesis;GO:0015630, microtubule cytoskeleton;GO:0048364, root development	-
TRINITY_DN36319_c1_g1	38.6577	10.3827	1.89657	8.73038e-10	2.26027e-07	up	PLN02290, PLN02290, cytokinin trans-hydroxylase. 1.22379e-55	KOG0157, KOG0157, KOG0157, Cytochrome P450 CYP4/CYP19/CYP26 subfamilies [Secondary metabolites biosynthesis, transport and catabolism, Lipid transport and metabolism]. 1.45938e-33	gi|698432701|ref|XP_009796418.1| PREDICTED: cytochrome P450 CYP72A219-like [Nicotiana sylvestris] 8.0e-209	gi|698432700|ref|XM_009798116.1| PREDICTED: Nicotiana sylvestris cytochrome P450 CYP72A219-like (LOC104242999), mRNA 0.0	pfam00067, p450, Cytochrome P450. Cytochrome P450s are haem-thiolate proteins involved in the oxidative degradation of various compounds. They are particularly well known for their role in the degradation of environmental toxins and mutagens. They can be divided into 4 classes, according to the method by which electrons from NAD(P)H are delivered to the catalytic site. Sequence conservation is re…	sp|H2DH21|C7A29_PANGI Cytochrome P450 CYP72A219 OS=Panax ginseng PE=2 SV=1 2.28002e-165	tr|A1XEL7|A1XEL7_TOBAC CYP72A54 OS=Nicotiana tabacum PE=2 SV=1 1.8e-208	GO:0004497, monooxygenase activity;GO:0005506, iron ion binding;GO:0016021, integral component of membrane;GO:0016705, oxidoreductase activity, acting on paired donors, with incorporation or reduction of molecular oxygen;GO:0020037, heme binding	-
TRINITY_DN33222_c0_g1	5.53279	1.23508	2.16341	0.00111611	0.0295616	up	PLN02549, PLN02549, asparagine synthase (glutamine-hydrolyzing). 2.73497e-178	KOG0571, KOG0571, KOG0571, Asparagine synthase (glutamine-hydrolyzing) [Amino acid transport and metabolism]. 9.81685e-124	gi|698491512|ref|XP_009792170.1| PREDICTED: asparagine synthetase [glutamine-hydrolyzing]-like [Nicotiana sylvestris] 4.2e-164	gi|1025180907|ref|XM_016617288.1| PREDICTED: Nicotiana tabacum asparagine synthetase [glutamine-hydrolyzing]-like (LOC107794767), mRNA 0.0	pfam13522, GATase_6, Glutamine amidotransferase domain. This domain is a class-II glutamine amidotransferase domain found in a variety of enzymes, such as asparagine synthetase and glutamine--fructose-6-phosphate transaminase. 1.74732e-33	sp|P49092|ASNS1_LOTJA Asparagine synthetase [glutamine-hydrolyzing] 1 OS=Lotus japonicus GN=AS1 PE=2 SV=2 0.0	tr|A0A0D2S0E2|A0A0D2S0E2_GOSRA Uncharacterized protein OS=Gossypium raimondii GN=B456_006G105400 PE=4 SV=1 5.3e-159	GO:0004066, asparagine synthase (glutamine-hydrolyzing) activity;GO:0005524, ATP binding;GO:0006529, asparagine biosynthetic process;GO:0006541, glutamine metabolic process;GO:0070981, L-asparagine biosynthetic process	-
TRINITY_DN33828_c2_g6	42.9912	7.94029	2.43678	1.8062e-05	0.0011509	up	-	-	-	gi|1025274119|ref|XM_016636777.1| PREDICTED: Nicotiana tabacum mitochondrial uncoupling protein 5-like (LOC107811785), mRNA 1.43046e-75	-	-	-	-	-
TRINITY_DN33828_c2_g1	219.875	69.8475	1.6544	6.89263e-06	0.000538252	up	PTZ00169, PTZ00169, ADP/ATP transporter on adenylate translocase; Provisional. 9.83219e-10	KOG0759, KOG0759, KOG0759, Mitochondrial oxoglutarate/malate carrier proteins [Energy production and conversion]. 1.89896e-85	gi|698529032|ref|XP_009761344.1| PREDICTED: mitochondrial uncoupling protein 5-like [Nicotiana sylvestris] 4.2e-149	gi|1025274119|ref|XM_016636777.1| PREDICTED: Nicotiana tabacum mitochondrial uncoupling protein 5-like (LOC107811785), mRNA 0.0	-	sp|Q9SJY5|PUMP5_ARATH Mitochondrial uncoupling protein 5 OS=Arabidopsis thaliana GN=PUMP5 PE=2 SV=1 7.61798e-150	tr|A0A0V0I0Q6|A0A0V0I0Q6_SOLCH Putative mitochondrial uncoupling protein 5-like OS=Solanum chacoense PE=3 SV=1 3.4e-135	GO:0003735, structural constituent of ribosome;GO:0005310, dicarboxylic acid transmembrane transporter activity;GO:0005743, mitochondrial inner membrane;GO:0006412, translation;GO:0006839, mitochondrial transport;GO:0016021, integral component of membrane;GO:0017077, oxidative phosphorylation uncoupler activity;GO:0031966, mitochondrial membrane	-
TRINITY_DN44662_c2_g3	16.4009	34.8621	-1.08789	0.000345751	0.0121023	down	-	-	gi|697101986|ref|XP_009598685.1| PREDICTED: coatomer subunit delta-like [Nicotiana tomentosiformis] 9.7e-09	gi|1025349484|ref|XM_016577364.1| PREDICTED: Nicotiana tabacum coatomer subunit delta-like (LOC107759417), mRNA 1.41791e-142	-	-	tr|M1CBR8|M1CBR8_SOLTU Uncharacterized protein OS=Solanum tuberosum GN=PGSC0003DMG400024913 PE=3 SV=1 2.6e-06	GO:0006890, retrograde vesicle-mediated transport, Golgi to ER;GO:0015031, protein transport;GO:0030126, COPI vesicle coat	-
TRINITY_DN33769_c1_g1	196.242	94.7454	1.05051	0.000189976	0.00760897	up	-	KOG1397, KOG1397, KOG1397, Ca2+/H+ antiporter VCX1 and related proteins [Inorganic ion transport and metabolism]. 9.27034e-14	gi|698530820|ref|XP_009762233.1| PREDICTED: vacuolar cation/proton exchanger 3 [Nicotiana sylvestris] 3.0e-20	gi|1025030232|ref|XM_016621451.1| PREDICTED: Nicotiana tabacum vacuolar cation/proton exchanger 3-like (LOC107798427), mRNA 4.94412e-118	-	sp|Q93Z81|CAX3_ARATH Vacuolar cation/proton exchanger 3 OS=Arabidopsis thaliana GN=CAX3 PE=1 SV=1 6.88267e-19	tr|K4CQ16|K4CQ16_SOLLC Uncharacterized protein OS=Solanum lycopersicum PE=3 SV=1 6.1e-18	GO:0005773, vacuole;GO:0005774, vacuolar membrane;GO:0006793, phosphorus metabolic process;GO:0006874, cellular calcium ion homeostasis;GO:0006882, cellular zinc ion homeostasis;GO:0009624, response to nematode;GO:0009705, plant-type vacuole membrane;GO:0015369, calcium:proton antiporter activity;GO:0016021, integral component of membrane;GO:0030026, cellular manganese ion homeostasis;GO:0051592,…	-
TRINITY_DN36123_c0_g1	23.236	47.4642	-1.03048	0.00013639	0.00585437	down	pfam08498, Sterol_MT_C, Sterol methyltransferase C-terminal. This domain is found to the C-terminus of a methyltransferase domain (pfam08241) in fungal and plant sterol methyltransferases. 9.30577e-23	KOG1269, KOG1269, KOG1269, SAM-dependent methyltransferases [Lipid transport and metabolism, General function prediction only]. 5.47739e-56	gi|697153330|ref|XP_009630910.1| PREDICTED: cycloartenol-C-24-methyltransferase 1-like [Nicotiana tomentosiformis] 5.9e-161	gi|698441400|ref|XM_009763283.1| PREDICTED: Nicotiana sylvestris cycloartenol-C-24-methyltransferase 1-like (LOC104213731), transcript variant X2, mRNA 0.0	pfam08498, Sterol_MT_C, Sterol methyltransferase C-terminal. This domain is found to the C-terminus of a methyltransferase domain (pfam08241) in fungal and plant sterol methyltransferases. 2.22323e-23	sp|Q6ZIX2|SMT1_ORYSJ Cycloartenol-C-24-methyltransferase 1 OS=Oryza sativa subsp. japonica GN=Smt1-1 PE=2 SV=1 9.85457e-166	tr|O82720|O82720_TOBAC Methyltransferase OS=Nicotiana tabacum PE=2 SV=1 3.8e-160	GO:0003838, sterol 24-C-methyltransferase activity;GO:0005768, endosome;GO:0005774, vacuolar membrane;GO:0005802, trans-Golgi network;GO:0006694, steroid biosynthetic process;GO:0008168, methyltransferase activity;GO:0008757, S-adenosylmethionine-dependent methyltransferase activity;GO:0016126, sterol biosynthetic process;GO:0032259, methylation	K00559-ko00100 Steroid biosynthesis
TRINITY_DN36907_c1_g1	10.852	2.86869	1.91949	2.33687e-10	6.92328e-08	up	-	KOG0819, KOG0819, KOG0819, Annexin [Intracellular trafficking, secretion, and vesicular transport]. 4.20743e-10	gi|698538424|ref|XP_009765133.1| PREDICTED: annexin A13-like [Nicotiana sylvestris] 1.0e-105	gi|1025227687|ref|XM_016627798.1| PREDICTED: Nicotiana tabacum annexin A13-like (LOC107803993), mRNA 0.0	-	sp|P12429|ANXA3_HUMAN Annexin A3 OS=Homo sapiens GN=ANXA3 PE=1 SV=3 1.0927e-17	tr|A0A061F0W2|A0A061F0W2_THECC Annexin 8, putative OS=Theobroma cacao GN=TCM_025889 PE=4 SV=1 3.7e-55	GO:0005509, calcium ion binding;GO:0005544, calcium-dependent phospholipid binding;GO:0005737, cytoplasm;GO:0005886, plasma membrane;GO:0006909, phagocytosis;GO:0010595, positive regulation of endothelial cell migration;GO:0016020, membrane;GO:0019834, phospholipase A2 inhibitor activity;GO:0021766, hippocampus development;GO:0030424, axon;GO:0030425, dendrite;GO:0030670, phagocytic vesicle membr…	-
TRINITY_DN33910_c0_g2	11.3166	5.54789	1.02843	0.00188266	0.0433866	up	pfam03110, SBP, SBP domain. SBP domains (for SQUAMOSA-pROMOTER BINDING PROTEIN) are found in plant proteins. It is a sequence specific DNA-binding domain. Members of family probably function as transcription factors involved in the control of early flower development. The domain contains 10 conserved cysteine and histidine residues that probably are zinc ligands. 2.13223e-06	-	gi|698539876|ref|XP_009765576.1| PREDICTED: squamosa promoter-binding-like protein 3 [Nicotiana sylvestris] 1.5e-26	gi|698516841|ref|XM_009805003.1| PREDICTED: Nicotiana sylvestris RING-H2 finger protein ATL40-like (LOC104248702), mRNA 4.55122e-123	pfam03110, SBP, SBP domain. SBP domains (for SQUAMOSA-pROMOTER BINDING PROTEIN) are found in plant proteins. It is a sequence specific DNA-binding domain. Members of family probably function as transcription factors involved in the control of early flower development. The domain contains 10 conserved cysteine and histidine residues that probably are zinc ligands. 5.09408e-07	sp|Q9S7A9|SPL4_ARATH Squamosa promoter-binding-like protein 4 OS=Arabidopsis thaliana GN=SPL4 PE=1 SV=1 1.63436e-09	tr|M1AJX0|M1AJX0_SOLTU Uncharacterized protein OS=Solanum tuberosum GN=PGSC0003DMG400009405 PE=4 SV=1 8.0e-12	GO:0003677, DNA binding;GO:0003700, DNA binding transcription factor activity;GO:0005634, nucleus;GO:0005737, cytoplasm;GO:0006351, transcription, DNA-templated;GO:0006355, regulation of transcription, DNA-templated;GO:0008270, zinc ion binding;GO:0009908, flower development;GO:0010321, regulation of vegetative phase change;GO:0016021, integral component of membrane;GO:0046872, metal ion binding	-
TRINITY_DN38214_c0_g1	25.6975	11.8316	1.11898	0.00117858	0.0309027	up	-	-	gi|698528144|ref|XP_009760908.1| PREDICTED: uncharacterized protein LOC104213165 [Nicotiana sylvestris] 3.3e-18	gi|698528143|ref|XM_009762606.1| PREDICTED: Nicotiana sylvestris uncharacterized LOC104213165 (LOC104213165), mRNA 4.26831e-137	-	-	tr|M0ZJ16|M0ZJ16_SOLTU Uncharacterized protein OS=Solanum tuberosum GN=PGSC0003DMG400000660 PE=4 SV=1 3.2e-13	GO:0016021, integral component of membrane	-
TRINITY_DN34276_c0_g1	16.7146	6.31398	1.40449	3.10428e-06	0.000278344	up	-	-	gi|697109356|ref|XP_009608532.1| PREDICTED: importin-5-like [Nicotiana tomentosiformis] 2.4e-06	-	-	-	-	-	-
TRINITY_DN39763_c0_g2	3.49054	15.4126	-2.14259	0.000715958	0.0209947	down	-	-	-	-	-	-	-	-	-
TRINITY_DN34953_c0_g2	4.99839	16.855	-1.75365	2.8053e-05	0.00164862	down	pfam02181, FH2, Formin Homology 2 Domain. 5.11143e-13	KOG1922, KOG1922, KOG1922, Rho GTPase effector BNI1 and related formins [Signal transduction mechanisms, Cytoskeleton]. 1.86204e-13	gi|1025300862|ref|XP_016504580.1| PREDICTED: formin-like protein 1 [Nicotiana tabacum] 7.7e-98	gi|698529124|ref|XM_009763091.1| PREDICTED: Nicotiana sylvestris formin-like protein 1 (LOC104213560), mRNA 0.0	pfam02181, FH2, Formin Homology 2 Domain. 1.22116e-13	sp|Q9SE97|FH1_ARATH Formin-like protein 1 OS=Arabidopsis thaliana GN=FH1 PE=1 SV=1 2.36384e-80	tr|A0A0V0IT32|A0A0V0IT32_SOLCH Formin-like protein (Fragment) OS=Solanum chacoense PE=3 SV=1 4.3e-93	GO:0003779, actin binding;GO:0005618, cell wall;GO:0005886, plasma membrane;GO:0016020, membrane;GO:0016021, integral component of membrane;GO:0030036, actin cytoskeleton organization;GO:0045010, actin nucleation;GO:0051015, actin filament binding;GO:0051016, barbed-end actin filament capping	-
TRINITY_DN43076_c1_g3	98.336	41.9678	1.22844	0.000157698	0.00655839	up	-	-	-	gi|697189453|ref|XM_009605487.1| PREDICTED: Nicotiana tomentosiformis uncharacterized LOC104098687 (LOC104098687), mRNA 1.96351e-159	-	-	-	-	-
TRINITY_DN32897_c1_g6	95.6428	233.638	-1.28855	0.00224517	0.0493088	down	-	-	gi|697141186|ref|XP_009624702.1| PREDICTED: 2-hydroxyisoflavanone dehydratase-like [Nicotiana tomentosiformis] 2.7e-22	gi|1027859124|ref|NM_001324968.1| Nicotiana tabacum 2-hydroxyisoflavanone dehydratase-like (LOC107768141), mRNA 2.39302e-70	-	-	tr|A0A024AYA4|A0A024AYA4_TOBAC 2-hydroxyisoflavanone dehydratase OS=Nicotiana tabacum PE=2 SV=1 2.1e-22	GO:0008152, metabolic process;GO:0016787, hydrolase activity	-
TRINITY_DN32897_c1_g3	13.6985	34.3842	-1.32773	0.00110314	0.0292449	down	-	-	gi|1027858278|ref|NP_001313117.1| DNA ligase 1-like [Nicotiana tabacum] 1.3e-15	gi|1027858277|ref|NM_001326188.1| Nicotiana tabacum DNA ligase 1-like (LOC107827770), mRNA 0.0	-	-	tr|Q9LW95|Q9LW95_TOBAC KED OS=Nicotiana tabacum GN=ked PE=2 SV=1 9.8e-16	-	-
TRINITY_DN37377_c2_g5	43.132	18.0208	1.25909	0.000184548	0.00744342	up	TIGR01755, NADPH_dehydrogenase_quinone, NAD(P)H:quinone oxidoreductase, type IV. This model represents a protein, WrbA, related to and slightly larger than flavodoxin. It was just shown, in E. coli and Archaeoglobus fulgidus (and previously for some eukaryotic homologs) to act as fourth type of NAD(P)H:quinone oxidoreductase. In E. coli, this protein was earlier reported to be produced during sta…	KOG3135, KOG3135, KOG3135, 1,4-benzoquinone reductase-like; Trp repressor binding protein-like/protoplast-secreted protein [General function prediction only]. 2.16556e-71	gi|698470727|ref|XP_009783879.1| PREDICTED: minor allergen Alt a 7 [Nicotiana sylvestris] 6.8e-90	gi|1025195296|ref|XM_016620915.1| PREDICTED: Nicotiana tabacum probable NAD(P)H dehydrogenase (quinone) FQR1-like 3 (LOC107797989), mRNA 0.0	-	sp|Q9LUX9|FQRL3_ARATH Probable NAD(P)H dehydrogenase (quinone) FQR1-like 3 OS=Arabidopsis thaliana GN=At5g58800 PE=2 SV=1 4.02892e-87	tr|A0A0V0HQX0|A0A0V0HQX0_SOLCH Putative flavoprotein-like protein YCP4-like OS=Solanum chacoense PE=4 SV=1 1.6e-83	GO:0003955, NAD(P)H dehydrogenase (quinone) activity;GO:0005886, plasma membrane;GO:0010181, FMN binding;GO:0016491, oxidoreductase activity;GO:0045892, negative regulation of transcription, DNA-templated	K03809-ko00130 Ubiquinone and other terpenoid-quinone biosynthesis
TRINITY_DN35722_c8_g2	0.767442	5.72133	-2.89822	0.000171444	0.00702332	down	-	-	gi|1025220679|ref|XP_016482038.1| PREDICTED: uncharacterized protein LOC107802965 [Nicotiana tabacum] 9.3e-17	gi|1025220678|ref|XM_016626552.1| PREDICTED: Nicotiana tabacum uncharacterized LOC107802965 (LOC107802965), mRNA 1.31826e-103	-	-	tr|A0A0V0IX54|A0A0V0IX54_SOLCH Putative ovule protein OS=Solanum chacoense PE=4 SV=1 1.4e-09	-	-
TRINITY_DN34231_c5_g1	35.6812	8.64929	2.04451	4.49292e-06	0.000379193	up	-	-	-	gi|1025121980|ref|XM_016607810.1| PREDICTED: Nicotiana tabacum calcium-binding protein PBP1-like (LOC107786344), mRNA 3.99894e-83	-	-	-	-	-
TRINITY_DN34231_c5_g3	174.768	46.7032	1.90385	1.2084e-07	1.74944e-05	up	-	-	gi|698475652|ref|XP_009785190.1| PREDICTED: calcium-binding protein PBP1-like [Nicotiana sylvestris] 1.5e-33	gi|1025173842|ref|XM_016615854.1| PREDICTED: Nicotiana tabacum calcium-binding protein PBP1-like (LOC107793480), mRNA 0.0	-	sp|Q9LSQ6|PBP1_ARATH Calcium-binding protein PBP1 OS=Arabidopsis thaliana GN=PBP1 PE=1 SV=1 2.12505e-25	tr|M1CCB1|M1CCB1_SOLTU Uncharacterized protein OS=Solanum tuberosum GN=PGSC0003DMG400025022 PE=4 SV=1 1.6e-32	GO:0005509, calcium ion binding;GO:0009733, response to auxin	K10840-ko03420 Nucleotide excision repair
TRINITY_DN34231_c5_g2	26.8958	7.39819	1.86213	3.33145e-05	0.00189292	up	-	-	-	gi|1025121976|ref|XR_001648121.1| PREDICTED: Nicotiana tabacum uncharacterized LOC107786343 (LOC107786343), ncRNA 1.20302e-23	-	-	-	-	-
TRINITY_DN40877_c1_g1	15.7082	2.65129	2.56676	4.70147e-07	5.61325e-05	up	-	-	gi|698587207|ref|XP_009779119.1| PREDICTED: protein LE25-like [Nicotiana sylvestris] 1.6e-41	gi|698587206|ref|XM_009780817.1| PREDICTED: Nicotiana sylvestris protein LE25-like (LOC104228363), mRNA 2.78104e-180	-	sp|Q00747|LE25_SOLLC Protein LE25 OS=Solanum lycopersicum GN=LE25 PE=2 SV=1 6.96552e-10	tr|K4D4Y4|K4D4Y4_SOLLC Uncharacterized protein OS=Solanum lycopersicum PE=4 SV=1 1.6e-17	GO:0009790, embryo development	-
TRINITY_DN42993_c0_g1	171.911	71.9765	1.25606	0.000134075	0.00577226	up	-	-	-	gi|698531456|ref|XM_009764254.1| PREDICTED: Nicotiana sylvestris vacuolar-processing enzyme-like (LOC104214567), mRNA 1.27749e-147	-	-	-	-	-
TRINITY_DN35332_c1_g13	81.1269	8.56097	3.24433	1.0091e-15	8.40553e-13	up	-	-	-	-	-	-	-	-	-
TRINITY_DN37876_c3_g3	19.6705	48.2376	-1.29413	0.000679891	0.0202051	down	-	-	-	-	-	-	-	-	-
TRINITY_DN38017_c0_g2	3.26925	7.54124	-1.20584	0.00166149	0.0396737	down	-	-	gi|698485774|ref|XP_009789650.1| PREDICTED: uncharacterized protein At1g66480-like [Nicotiana sylvestris] 1.5e-63	gi|1025285866|ref|XM_016640680.1| PREDICTED: Nicotiana tabacum uncharacterized protein At1g66480-like (LOC107815165), mRNA 0.0	-	sp|Q6NLC8|Y1648_ARATH Uncharacterized protein At1g66480 OS=Arabidopsis thaliana GN=At1g66480 PE=2 SV=1 9.24039e-39	tr|K4BWZ6|K4BWZ6_SOLLC Uncharacterized protein OS=Solanum lycopersicum PE=4 SV=1 2.6e-55	GO:0005886, plasma membrane	-
TRINITY_DN42519_c0_g3	1.92105	8.26271	-2.10472	0.000870328	0.0246217	down	-	-	gi|1025221053|ref|XP_016482133.1| PREDICTED: uncharacterized protein LOC107803050, partial [Nicotiana tabacum] 3.6e-09	gi|84620801|gb|DQ340566.1| Nicotiana benthamiana chloroplast photosystem II 22 kDa component (psbS2) gene, complete cds; nuclear gene for chloroplast product 2.63355e-19	-	-	-	-	-
TRINITY_DN28944_c0_g2	6.23563	15.608	-1.32368	0.00226364	0.0495818	down	-	-	-	-	-	-	-	-	-
TRINITY_DN41290_c0_g1	1.33023	5.07587	-1.93197	6.38092e-12	2.69664e-09	down	PLN02290, PLN02290, cytokinin trans-hydroxylase. 4.5126e-28	KOG0157, KOG0157, KOG0157, Cytochrome P450 CYP4/CYP19/CYP26 subfamilies [Secondary metabolites biosynthesis, transport and catabolism, Lipid transport and metabolism]. 1.56895e-22	gi|1025059136|ref|XP_016449098.1| PREDICTED: cytochrome P450 714A1-like [Nicotiana tabacum] 8.5e-126	gi|1025059135|ref|XM_016593612.1| PREDICTED: Nicotiana tabacum cytochrome P450 714A1-like (LOC107774136), mRNA 0.0	pfam00067, p450, Cytochrome P450. Cytochrome P450s are haem-thiolate proteins involved in the oxidative degradation of various compounds. They are particularly well known for their role in the degradation of environmental toxins and mutagens. They can be divided into 4 classes, according to the method by which electrons from NAD(P)H are delivered to the catalytic site. Sequence conservation is re…	sp|Q2QYH7|C14C2_ORYSJ Cytochrome P450 714C2 OS=Oryza sativa subsp. japonica GN=CYP714C2 PE=2 SV=1 8.17201e-89	tr|M1A2X2|M1A2X2_SOLTU Uncharacterized protein OS=Solanum tuberosum GN=PGSC0003DMG400005261 PE=3 SV=1 3.3e-114	GO:0004497, monooxygenase activity;GO:0005506, iron ion binding;GO:0016021, integral component of membrane;GO:0016705, oxidoreductase activity, acting on paired donors, with incorporation or reduction of molecular oxygen;GO:0020037, heme binding	-
TRINITY_DN41290_c0_g5	2.81102	10.046	-1.83746	9.01592e-08	1.35652e-05	down	PLN02290, PLN02290, cytokinin trans-hydroxylase. 1.37478e-23	KOG0157, KOG0157, KOG0157, Cytochrome P450 CYP4/CYP19/CYP26 subfamilies [Secondary metabolites biosynthesis, transport and catabolism, Lipid transport and metabolism]. 2.21568e-25	gi|1025359603|ref|XP_016512365.1| PREDICTED: cytochrome P450 714A1-like [Nicotiana tabacum] 4.9e-113	gi|1025059135|ref|XM_016593612.1| PREDICTED: Nicotiana tabacum cytochrome P450 714A1-like (LOC107774136), mRNA 0.0	pfam00067, p450, Cytochrome P450. Cytochrome P450s are haem-thiolate proteins involved in the oxidative degradation of various compounds. They are particularly well known for their role in the degradation of environmental toxins and mutagens. They can be divided into 4 classes, according to the method by which electrons from NAD(P)H are delivered to the catalytic site. Sequence conservation is re…	sp|Q2QYH7|C14C2_ORYSJ Cytochrome P450 714C2 OS=Oryza sativa subsp. japonica GN=CYP714C2 PE=2 SV=1 6.22663e-84	tr|M1A2X2|M1A2X2_SOLTU Uncharacterized protein OS=Solanum tuberosum GN=PGSC0003DMG400005261 PE=3 SV=1 6.6e-86	GO:0004497, monooxygenase activity;GO:0005506, iron ion binding;GO:0016021, integral component of membrane;GO:0016705, oxidoreductase activity, acting on paired donors, with incorporation or reduction of molecular oxygen;GO:0020037, heme binding	-
TRINITY_DN37423_c0_g11	10.9719	1.01677	3.43175	2.31958e-17	2.38068e-14	up	-	-	-	-	-	-	-	-	-
TRINITY_DN36631_c1_g4	11.2918	1.2572	3.16699	8.48476e-10	2.21664e-07	up	PLN02663, PLN02663, hydroxycinnamoyl-CoA:shikimate/quinate hydroxycinnamoyltransferase. 1.9695e-25	-	gi|698506269|ref|XP_009798536.1| PREDICTED: shikimate O-hydroxycinnamoyltransferase-like [Nicotiana sylvestris] 9.3e-41	gi|698506268|ref|XM_009800234.1| PREDICTED: Nicotiana sylvestris shikimate O-hydroxycinnamoyltransferase-like (LOC104244757), mRNA 6.13105e-123	pfam02458, Transferase, Transferase family. This family includes a number of transferase enzymes. These include anthranilate N-hydroxycinnamoyl/benzoyltransferase that catalyzes the first committed reaction of phytoalexin biosynthesis. Deacetylvindoline 4-O-acetyltransferase EC:2.3.1.107 catalyzes the last step in vindoline biosynthesis is also a member of this family. The motif HXXXD is probably…	sp|Q8GSM7|HST_TOBAC Shikimate O-hydroxycinnamoyltransferase OS=Nicotiana tabacum GN=HST PE=1 SV=1 3.06613e-26	tr|Q70G33|Q70G33_TOBAC Hydroxycinnamoyl CoA quinate transferase OS=Nicotiana tabacum GN=hqt PE=2 SV=1 4.3e-38	GO:0016747, transferase activity, transferring acyl groups other than amino-acyl groups;GO:0047172, shikimate O-hydroxycinnamoyltransferase activity	-
TRINITY_DN36631_c1_g2	3.82872	9.12296	-1.25264	0.000230487	0.00892673	down	PLN02663, PLN02663, hydroxycinnamoyl-CoA:shikimate/quinate hydroxycinnamoyltransferase. 0.0	-	gi|1025143099|ref|XP_016466719.1| PREDICTED: shikimate O-hydroxycinnamoyltransferase-like [Nicotiana tabacum] 5.2e-259	gi|1025143098|ref|XM_016611233.1| PREDICTED: Nicotiana tabacum shikimate O-hydroxycinnamoyltransferase-like (LOC107789426), mRNA 0.0	pfam02458, Transferase, Transferase family. This family includes a number of transferase enzymes. These include anthranilate N-hydroxycinnamoyl/benzoyltransferase that catalyzes the first committed reaction of phytoalexin biosynthesis. Deacetylvindoline 4-O-acetyltransferase EC:2.3.1.107 catalyzes the last step in vindoline biosynthesis is also a member of this family. The motif HXXXD is probably…	sp|Q8GSM7|HST_TOBAC Shikimate O-hydroxycinnamoyltransferase OS=Nicotiana tabacum GN=HST PE=1 SV=1 0.0	tr|K4BLR2|K4BLR2_SOLLC Uncharacterized protein OS=Solanum lycopersicum PE=4 SV=1 1.9e-245	GO:0016747, transferase activity, transferring acyl groups other than amino-acyl groups;GO:0047172, shikimate O-hydroxycinnamoyltransferase activity	K13065-ko00941 Flavonoid biosynthesis;ko00945 Stilbenoid, diarylheptanoid and gingerol biosynthesis;ko00940 Phenylpropanoid biosynthesis
TRINITY_DN33845_c5_g3	12.3861	5.39073	1.20017	3.33298e-05	0.00189292	up	smart00415, HSF, heat shock factor. 8.68945e-22	KOG0627, KOG0627, KOG0627, Heat shock transcription factor [Transcription]. 1.78178e-23	gi|698508049|ref|XP_009799323.1| PREDICTED: heat shock factor protein HSF30 isoform X1 [Nicotiana sylvestris] 8.1e-135	gi|698508048|ref|XM_009801021.1| PREDICTED: Nicotiana sylvestris heat shock factor protein HSF30 (LOC104245420), transcript variant X1, mRNA 0.0	pfam00447, HSF_DNA-bind, HSF-type DNA-binding. 2.92129e-08	sp|P41152|HSF30_SOLPE Heat shock factor protein HSF30 OS=Solanum peruvianum GN=HSF30 PE=2 SV=1 1.50052e-124	tr|J9XU22|J9XU22_CAPAN Heat stress transcription factor A2 OS=Capsicum annuum GN=HSFA2 PE=2 SV=1 1.7e-116	GO:0003700, DNA binding transcription factor activity;GO:0005634, nucleus;GO:0006351, transcription, DNA-templated;GO:0043565, sequence-specific DNA binding	-
TRINITY_DN41963_c0_g2	6.09975	14.0352	-1.20222	0.00155218	0.0377056	down	-	-	gi|582014369|dbj|BAO49707.1| nuclear pore complex protein Nup136c [Nicotiana benthamiana] 6.1e-15	gi|582014368|dbj|AB897837.1| Nicotiana benthamiana NbNup136c mRNA for nuclear pore complex protein Nup136c, complete cds 0.0	-	-	tr|K4C2I9|K4C2I9_SOLLC Uncharacterized protein OS=Solanum lycopersicum PE=4 SV=1 5.9e-34	-	-
TRINITY_DN34511_c1_g2	5.93813	13.5036	-1.18527	0.00122357	0.0316921	down	PLN03219, PLN03219, uncharacterized protein; Provisional. 6.85264e-14	-	gi|1025182196|ref|XP_016473110.1| PREDICTED: auxin-responsive protein SAUR36-like [Nicotiana tabacum] 1.9e-72	gi|1025182195|ref|XM_016617624.1| PREDICTED: Nicotiana tabacum auxin-responsive protein SAUR36-like (LOC107795057), mRNA 0.0	pfam02519, Auxin_inducible, Auxin responsive protein. This family consists of the protein products of the ARG7 auxin responsive genes family none of which have any identified functional role. 1.22788e-12	sp|O22150|SAU36_ARATH Auxin-responsive protein SAUR36 OS=Arabidopsis thaliana GN=SAUR36 PE=2 SV=1 1.68978e-27	tr|M1A0W4|M1A0W4_SOLTU Uncharacterized protein OS=Solanum tuberosum GN=PGSC0003DMG400004785 PE=4 SV=1 5.6e-56	GO:0005634, nucleus;GO:0007275, multicellular organism development;GO:0009733, response to auxin;GO:0009734, auxin-activated signaling pathway;GO:0010029, regulation of seed germination;GO:0040008, regulation of growth;GO:1900057, positive regulation of leaf senescence	K14488-ko04075 Plant hormone signal transduction
TRINITY_DN44514_c0_g1	3.56311	13.5381	-1.92582	7.096e-05	0.00345337	down	-	-	gi|1025335326|ref|XP_016515513.1| PREDICTED: auxin response factor 19-like [Nicotiana tabacum] 1.6e-11	gi|1025335325|ref|XM_016660027.1| PREDICTED: Nicotiana tabacum auxin response factor 19-like (LOC107832210), mRNA 0.0	-	-	tr|M1B2I2|M1B2I2_SOLTU Auxin response factor OS=Solanum tuberosum GN=PGSC0003DMG400013686 PE=3 SV=1 1.9e-09	GO:0003677, DNA binding;GO:0005634, nucleus;GO:0006351, transcription, DNA-templated;GO:0006355, regulation of transcription, DNA-templated;GO:0009734, auxin-activated signaling pathway	-
TRINITY_DN35866_c3_g3	14.009	4.3712	1.68025	0.000251298	0.00948973	up	-	-	-	gi|1025306664|ref|XR_001655649.1| PREDICTED: Nicotiana tabacum uncharacterized LOC107819200 (LOC107819200), transcript variant X2, ncRNA 9.44491e-97	-	-	-	-	-
TRINITY_DN37363_c0_g2	20.0069	62.7675	-1.64952	9.15115e-05	0.00422121	down	-	-	gi|698459636|ref|XP_009781344.1| PREDICTED: ABC transporter G family member 11 [Nicotiana sylvestris] 7.9e-24	gi|1025071705|ref|XM_016596730.1| PREDICTED: Nicotiana tabacum ABC transporter G family member 11-like (LOC107776805), mRNA 0.0	-	sp|Q8RXN0|AB11G_ARATH ABC transporter G family member 11 OS=Arabidopsis thaliana GN=ABCG11 PE=1 SV=1 9.06087e-17	tr|K4BEU8|K4BEU8_SOLLC Uncharacterized protein OS=Solanum lycopersicum PE=4 SV=1 4.0e-20	GO:0005524, ATP binding;GO:0005886, plasma membrane;GO:0009611, response to wounding;GO:0009651, response to salt stress;GO:0009737, response to abscisic acid;GO:0009897, external side of plasma membrane;GO:0010222, stem vascular tissue pattern formation;GO:0010588, cotyledon vascular tissue pattern formation;GO:0015245, fatty acid transmembrane transporter activity;GO:0015908, fatty acid transpo…	-
TRINITY_DN32453_c0_g2	6.92236	18.3376	-1.40547	1.0011e-05	0.00072741	down	pfam00609, DAGK_acc, Diacylglycerol kinase accessory domain. Diacylglycerol (DAG) is a second messenger that acts as a protein kinase C activator. This domain is assumed to be an accessory domain: its function is unknown. 3.49788e-41	KOG1169, KOG1169, KOG1169, Diacylglycerol kinase [Lipid transport and metabolism, Signal transduction mechanisms]. 9.84906e-34	gi|1025331189|ref|XP_016506328.1| PREDICTED: diacylglycerol kinase 1-like [Nicotiana tabacum] 4.0e-118	gi|1025331192|ref|XM_016650843.1| PREDICTED: Nicotiana tabacum diacylglycerol kinase 1-like (LOC107824111), transcript variant X2, mRNA 0.0	pfam00609, DAGK_acc, Diacylglycerol kinase accessory domain. Diacylglycerol (DAG) is a second messenger that acts as a protein kinase C activator. This domain is assumed to be an accessory domain: its function is unknown. 8.35673e-42	sp|Q39017|DGK1_ARATH Diacylglycerol kinase 1 OS=Arabidopsis thaliana GN=DGK1 PE=1 SV=2 8.80309e-133	tr|K4DER4|K4DER4_SOLLC Diacylglycerol kinase OS=Solanum lycopersicum PE=3 SV=1 3.7e-116	GO:0004143, diacylglycerol kinase activity;GO:0005509, calcium ion binding;GO:0005524, ATP binding;GO:0005622, intracellular;GO:0006952, defense response;GO:0007205, protein kinase C-activating G-protein coupled receptor signaling pathway;GO:0016021, integral component of membrane;GO:0016301, kinase activity;GO:0035556, intracellular signal transduction;GO:0046872, metal ion binding	K00901-ko04072 Phospholipase D signaling pathway;ko04070 Phosphatidylinositol signaling system;ko00564 Glycerophospholipid metabolism;ko00561 Glycerolipid metabolism
TRINITY_DN44223_c1_g1	120.204	270.283	-1.16899	0.000492147	0.0158023	down	TIGR01301, sucrose_transporter-like_protein, GPH family sucrose/H+ symporter. This model represents sucrose/proton symporters, found in plants, from the Glycoside-Pentoside-Hexuronide (GPH)/cation symporter family. These proteins are predicted to have 12 transmembrane domains. Members may export sucrose (e.g. SUT1, SUT4) from green parts to the phloem for long-distance transport or import sucrose…	KOG0637, KOG0637, KOG0637, Sucrose transporter and related proteins [Carbohydrate transport and metabolism]. 3.39552e-107	gi|1027853211|ref|NP_001313197.1| sucrose transport protein-like [Nicotiana tabacum] 4.6e-153	gi|698581905|ref|XM_009779374.1| PREDICTED: Nicotiana sylvestris sucrose transport protein-like (LOC104227183), mRNA 0.0	-	sp|Q39231|SUC2_ARATH Sucrose transport protein SUC2 OS=Arabidopsis thaliana GN=SUC2 PE=1 SV=2 8.93273e-128	tr|W0TY26|W0TY26_TOBAC Sucrose transporter OS=Nicotiana tabacum GN=SUT1 PE=2 SV=1 3.5e-153	GO:0005886, plasma membrane;GO:0005887, integral component of plasma membrane;GO:0005985, sucrose metabolic process;GO:0008506, sucrose:proton symporter activity;GO:0008515, sucrose transmembrane transporter activity	-
TRINITY_DN34818_c0_g2	11.9106	0.611707	4.28326	3.15614e-21	6.04665e-18	up	-	-	-	-	-	-	-	-	-
TRINITY_DN38889_c2_g3	33.4162	12.9332	1.36947	0.000634071	0.0191504	up	-	-	gi|1025236185|ref|XP_016485414.1| PREDICTED: uncharacterized protein LOC107805839 [Nicotiana tabacum] 6.7e-110	gi|1025236184|ref|XM_016629928.1| PREDICTED: Nicotiana tabacum uncharacterized LOC107805839 (LOC107805839), transcript variant X1, mRNA 0.0	-	-	tr|A0A0V0HWC8|A0A0V0HWC8_SOLCH Putative ovule protein OS=Solanum chacoense PE=4 SV=1 5.9e-74	-	-
TRINITY_DN32779_c1_g1	6.34466	2.65213	1.25839	0.000117932	0.00518208	up	-	-	-	-	-	-	-	-	-
TRINITY_DN39660_c34_g1	19.4819	120.695	-2.63117	2.62564e-17	2.60187e-14	down	TIGR01614, unnamed_protein_product, pectinesterase inhibitor domain. This model describes a plant domain of about 200 amino acids, characterized by four conserved Cys residues, shown in a pectinesterase inhibitor from Kiwi to form two disulfide bonds: first to second and third to fourth. Roughly half the members of this family have the region described by this model followed immediately by a pect…	-	gi|254692064|emb|CBA10126.1| PME inhibitor [Nicotiana benthamiana] 7.0e-94	gi|1025412386|ref|XM_016584410.1| PREDICTED: Nicotiana tabacum 21 kDa protein-like (LOC107765731), mRNA 0.0	pfam04043, PMEI, Plant invertase/pectin methylesterase inhibitor. This domain inhibits pectin methylesterases (PMEs) and invertases through formation of a non-covalent 1:1 complex. It has been implicated in the regulation of fruit development, carbohydrate metabolizm and cell wall extension. It may also be involved in inhibiting microbial pathogen PMEs. It has been observed that it is often expre…	sp|P17407|21KD_DAUCA 21 kDa protein OS=Daucus carota PE=2 SV=1 3.59409e-37	tr|C7C5S8|C7C5S8_NICBE PME inhibitor OS=Nicotiana benthamiana PE=2 SV=1 5.3e-94	GO:0004857, enzyme inhibitor activity	-
TRINITY_DN31843_c0_g1	106.012	320.043	-1.59404	5.02418e-08	8.15719e-06	down	PLN02475, PLN02475, 5-methyltetrahydropteroyltriglutamate--homocysteine methyltransferase. 0.0	KOG2263, KOG2263, KOG2263, Methionine synthase II (cobalamin-independent) [Amino acid transport and metabolism]. 0.0	gi|1025348456|ref|XP_016510071.1| PREDICTED: 5-methyltetrahydropteroyltriglutamate--homocysteine methyltransferase [Nicotiana tabacum] 1.9e-170	gi|698489934|ref|XM_009793185.1| PREDICTED: Nicotiana sylvestris 5-methyltetrahydropteroyltriglutamate--homocysteine methyltransferase (LOC104238725), transcript variant X2, mRNA 0.0	pfam01717, Meth_synt_2, Cobalamin-independent synthase, Catalytic domain. This is a family of vitamin-B12 independent methionine synthases or 5-methyltetrahydropteroyltriglutamate--homocysteine methyltransferases, EC:2.1.1.14 from bacteria and plants. Plants are the only higher eukaryotes that have the required enzymes for methionine synthesis. This enzyme catalyzes the last step in the productio…	sp|Q42699|METE_CATRO 5-methyltetrahydropteroyltriglutamate--homocysteine methyltransferase OS=Catharanthus roseus GN=METE PE=2 SV=1 0.0	tr|S6A7M3|S6A7M3_NICAT Methionine synthase OS=Nicotiana attenuata PE=2 SV=1 5.9e-164	GO:0003871, 5-methyltetrahydropteroyltriglutamate-homocysteine S-methyltransferase activity;GO:0005737, cytoplasm;GO:0008270, zinc ion binding;GO:0009086, methionine biosynthetic process	K00549-ko01230 Biosynthesis of amino acids;ko00270 Cysteine and methionine metabolism;ko00450 Selenocompound metabolism
TRINITY_DN31843_c0_g3	13.4822	31.802	-1.23806	0.00143519	0.0356374	down	PLN02475, PLN02475, 5-methyltetrahydropteroyltriglutamate--homocysteine methyltransferase. 2.7117e-125	KOG2263, KOG2263, KOG2263, Methionine synthase II (cobalamin-independent) [Amino acid transport and metabolism]. 5.82838e-115	gi|697099056|ref|XP_009629870.1| PREDICTED: 5-methyltetrahydropteroyltriglutamate--homocysteine methyltransferase-like [Nicotiana tomentosiformis] 2.6e-107	gi|1025262360|ref|XM_016635961.1| PREDICTED: Nicotiana tabacum 5-methyltetrahydropteroyltriglutamate--homocysteine methyltransferase-like (LOC107811094), transcript variant X1, mRNA 0.0	pfam08267, Meth_synt_1, Cobalamin-independent synthase, N-terminal domain. The N-terminal domain and C-terminal domains of cobalamin-independent synthases together define a catalytic cleft in the enzyme. The N-terminal domain is thought to bind the substrate, in particular, the negatively charged polyglutamate chain. The N-terminal domain is also thought to stabilize a loop from the C-terminal do…	sp|Q42699|METE_CATRO 5-methyltetrahydropteroyltriglutamate--homocysteine methyltransferase OS=Catharanthus roseus GN=METE PE=2 SV=1 5.97658e-124	tr|S6A7M3|S6A7M3_NICAT Methionine synthase OS=Nicotiana attenuata PE=2 SV=1 5.7e-107	GO:0003871, 5-methyltetrahydropteroyltriglutamate-homocysteine S-methyltransferase activity;GO:0005737, cytoplasm;GO:0008270, zinc ion binding;GO:0009086, methionine biosynthetic process	-
TRINITY_DN31843_c0_g5	18.4547	94.8136	-2.36111	9.99507e-08	1.47678e-05	down	PLN02475, PLN02475, 5-methyltetrahydropteroyltriglutamate--homocysteine methyltransferase. 1.2267e-42	KOG2263, KOG2263, KOG2263, Methionine synthase II (cobalamin-independent) [Amino acid transport and metabolism]. 2.33904e-42	gi|1025348456|ref|XP_016510071.1| PREDICTED: 5-methyltetrahydropteroyltriglutamate--homocysteine methyltransferase [Nicotiana tabacum] 8.5e-35	gi|1025262364|ref|XM_016635962.1| PREDICTED: Nicotiana tabacum 5-methyltetrahydropteroyltriglutamate--homocysteine methyltransferase-like (LOC107811094), transcript variant X2, mRNA 6.17018e-135	pfam08267, Meth_synt_1, Cobalamin-independent synthase, N-terminal domain. The N-terminal domain and C-terminal domains of cobalamin-independent synthases together define a catalytic cleft in the enzyme. The N-terminal domain is thought to bind the substrate, in particular, the negatively charged polyglutamate chain. The N-terminal domain is also thought to stabilize a loop from the C-terminal do…	sp|O50008|METE1_ARATH 5-methyltetrahydropteroyltriglutamate--homocysteine methyltransferase 1 OS=Arabidopsis thaliana GN=MS1 PE=1 SV=1 3.10189e-42	tr|A0A0J8EPV6|A0A0J8EPV6_BETVU Uncharacterized protein OS=Beta vulgaris subsp. vulgaris GN=BVRB_7g171610 PE=3 SV=1 5.5e-34	GO:0003871, 5-methyltetrahydropteroyltriglutamate-homocysteine S-methyltransferase activity;GO:0005507, copper ion binding;GO:0005774, vacuolar membrane;GO:0005777, peroxisome;GO:0005829, cytosol;GO:0005886, plasma membrane;GO:0008270, zinc ion binding;GO:0008705, methionine synthase activity;GO:0009086, methionine biosynthetic process;GO:0009506, plasmodesma;GO:0009507, chloroplast;GO:0009570, c…	-
TRINITY_DN38438_c5_g1	7.67525	2.7061	1.504	9.41903e-06	0.000695834	up	-	-	-	gi|343887264|dbj|AB604787.1| Nicotiana tabacum DNA, presumably centromeric region, BAC clone: NtBAC#9 2.8713e-60	-	-	-	-	-
TRINITY_DN43751_c0_g5	23.7836	49.7656	-1.06518	0.00147605	0.0364108	down	PLN02400, PLN02400, cellulose synthase. 0.0	-	gi|698548347|ref|XP_009768318.1| PREDICTED: cellulose synthase A catalytic subunit 1 [UDP-forming]-like [Nicotiana sylvestris] 2.6e-224	gi|698548346|ref|XM_009770016.1| PREDICTED: Nicotiana sylvestris cellulose synthase A catalytic subunit 1 [UDP-forming]-like (LOC104219343), mRNA 0.0	pfam14569, zf-UDP, Zinc-binding RING-finger. This RING/U-box type zinc-binding domain is frequently found in the catalytic subunit (irx3) of cellulose synthase. The enzymic class is EC:2.4.1.12, whereby the synthase removes the glucose from UDP-glucose and adds it to the growing cellulose, thereby releasing UDP. The domain-structure is treble-clef like (PDB:1weo). 2.52881e-34	sp|O48946|CESA1_ARATH Cellulose synthase A catalytic subunit 1 [UDP-forming] OS=Arabidopsis thaliana GN=CESA1 PE=1 SV=1 0.0	tr|M1BV52|M1BV52_SOLTU Cellulose synthase OS=Solanum tuberosum GN=PGSC0003DMG400020783 PE=3 SV=1 1.6e-210	GO:0005768, endosome;GO:0005794, Golgi apparatus;GO:0005802, trans-Golgi network;GO:0005886, plasma membrane;GO:0008270, zinc ion binding;GO:0009833, plant-type primary cell wall biogenesis;GO:0016021, integral component of membrane;GO:0016760, cellulose synthase (UDP-forming) activity;GO:0030244, cellulose biosynthetic process;GO:0042538, hyperosmotic salinity response;GO:0046872, metal ion bind…	-
TRINITY_DN43751_c0_g4	5.38681	20.5808	-1.93379	0.000526825	0.0166278	down	PLN02436, PLN02436, cellulose synthase A. 5.93819e-52	-	gi|698423759|ref|XP_009782822.1| PREDICTED: cellulose synthase A catalytic subunit 2 [UDP-forming]-like [Nicotiana sylvestris] 4.4e-51	gi|1027853234|ref|NM_001326276.1| Nicotiana tabacum cellulose synthase A catalytic subunit 2 [UDP-forming]-like (LOC107832318), mRNA 4.70789e-108	pfam03552, Cellulose_synt, Cellulose synthase. Cellulose, an aggregate of unbranched polymers of beta-1,4-linked glucose residues, is the major component of wood and thus paper, and is synthesized by plants, most algae, some bacteria and fungi, and even some animals. The genes that synthesize cellulose in higher plants differ greatly from the well-characterized genes found in Acetobacter and Agro…	sp|O48947|CESA2_ARATH Cellulose synthase A catalytic subunit 2 [UDP-forming] OS=Arabidopsis thaliana GN=CESA2 PE=1 SV=1 8.09948e-57	tr|V9LXM9|V9LXM9_TOBAC Cellulose synthase OS=Nicotiana tabacum GN=CesA1 PE=2 SV=1 3.4e-51	GO:0005886, plasma membrane;GO:0008270, zinc ion binding;GO:0016021, integral component of membrane;GO:0016760, cellulose synthase (UDP-forming) activity;GO:0030244, cellulose biosynthetic process;GO:0071555, cell wall organization	-
TRINITY_DN39359_c0_g1	8.00513	0.252917	4.98419	2.22967e-05	0.00136486	up	pfam09713, A_thal_3526, Plant protein 1589 of unknown function (A_thal_3526). This plant-specific family of proteins is defined by an uncharacterized region 57 residues in length. It is found toward the N terminus of most proteins that contain it. Examples include at least several proteins from Arabidopsis thaliana and Oryza sativa. The function of the proteins are unknown. 9.06307e-12	-	gi|697134026|ref|XP_009621065.1| PREDICTED: uncharacterized protein LOC104112760 isoform X2 [Nicotiana tomentosiformis] 3.4e-19	gi|1025357876|ref|XM_016656465.1| PREDICTED: Nicotiana tabacum uncharacterized LOC107829047 (LOC107829047), transcript variant X1, mRNA 2.30299e-61	pfam09713, A_thal_3526, Plant protein 1589 of unknown function (A_thal_3526). This plant-specific family of proteins is defined by an uncharacterized region 57 residues in length. It is found toward the N terminus of most proteins that contain it. Examples include at least several proteins from Arabidopsis thaliana and Oryza sativa. The function of the proteins are unknown. 2.16524e-12	-	tr|M1B1W3|M1B1W3_SOLTU Uncharacterized protein OS=Solanum tuberosum GN=PGSC0003DMG400013512 PE=4 SV=1 1.6e-16	-	-
TRINITY_DN32063_c0_g2	5.33441	10.9552	-1.03822	0.00186594	0.0431336	down	pfam08613, Cyclin, Cyclin. This family includes many different cyclin proteins. Members include the G1/S-specific cyclin pas1, and the phosphate system cyclin PHO80/PHO85. 1.57306e-26	KOG1674, KOG1674, KOG1674, Cyclin [General function prediction only]. 2.68381e-35	gi|1025109532|ref|XP_016461138.1| PREDICTED: cyclin-U4-1-like [Nicotiana tabacum] 2.6e-96	gi|1025109531|ref|XM_016605652.1| PREDICTED: Nicotiana tabacum cyclin-U4-1-like (LOC107784510), mRNA 0.0	pfam08613, Cyclin, Cyclin. This family includes many different cyclin proteins. Members include the G1/S-specific cyclin pas1, and the phosphate system cyclin PHO80/PHO85. 3.75818e-27	sp|O80513|CCU41_ARATH Cyclin-U4-1 OS=Arabidopsis thaliana GN=CYCU4-1 PE=1 SV=1 7.73028e-89	tr|M1D3H0|M1D3H0_SOLTU Uncharacterized protein OS=Solanum tuberosum GN=PGSC0003DMG400031310 PE=4 SV=1 4.4e-80	GO:0000079, regulation of cyclin-dependent protein serine/threonine kinase activity;GO:0007049, cell cycle;GO:0051301, cell division	-
TRINITY_DN42164_c0_g2	7.28016	2.34904	1.6319	3.42649e-06	0.000302515	up	pfam14009, DUF4228, Domain of unknown function (DUF4228). This domain is found in plants. The function is not known. 5.07068e-07	-	gi|697150038|ref|XP_009629230.1| PREDICTED: uncharacterized protein At1g66480-like [Nicotiana tomentosiformis] 1.4e-75	gi|1025415408|ref|XM_016585198.1| PREDICTED: Nicotiana tabacum uncharacterized protein At1g66480-like (LOC107766418), mRNA 0.0	pfam14009, DUF4228, Domain of unknown function (DUF4228). This domain is found in plants. The function is not known. 1.21143e-07	sp|Q6NLC8|Y1648_ARATH Uncharacterized protein At1g66480 OS=Arabidopsis thaliana GN=At1g66480 PE=2 SV=1 7.8412e-43	tr|A0A0V0GXF6|A0A0V0GXF6_SOLCH Putative plastid movement impaired 2-like (Fragment) OS=Solanum chacoense PE=4 SV=1 6.7e-65	GO:0005886, plasma membrane	-
TRINITY_DN38769_c0_g2	17.2872	8.17174	1.08099	0.000780523	0.0224865	up	-	-	gi|697098626|ref|XP_009627646.1| PREDICTED: mitochondrial import receptor subunit TOM5 homolog [Nicotiana tomentosiformis] 2.4e-21	gi|698523327|ref|XM_009760168.1| PREDICTED: Nicotiana sylvestris mitochondrial import receptor subunit TOM5 homolog (LOC104211160), transcript variant X1, mRNA 0.0	-	sp|Q9SD80|TOM5_ARATH Mitochondrial import receptor subunit TOM5 homolog OS=Arabidopsis thaliana GN=TOM5 PE=1 SV=3 1.96064e-18	tr|K4BL05|K4BL05_SOLLC Uncharacterized protein OS=Solanum lycopersicum PE=4 SV=1 5.9e-20	GO:0005739, mitochondrion;GO:0005741, mitochondrial outer membrane;GO:0009536, plastid;GO:0015031, protein transport;GO:0016021, integral component of membrane	-
TRINITY_DN44611_c2_g1	69.689	31.3866	1.15078	3.59945e-06	0.000314883	up	TIGR02730, Carotenoid_isomerase, carotene isomerase. Members of this family, including sll0033 (crtH) of Synechocystis sp. PCC 6803, catalyze a cis-trans isomerization of carotenes to the all-trans lycopene, a reaction that can also occur non-enzymatically in light through photoisomerization. [Biosynthesis of cofactors, prosthetic groups, and carriers, Other]. 5.06103e-46	KOG4254, KOG4254, KOG4254, Phytoene desaturase [Coenzyme transport and metabolism]. 6.04071e-33	gi|697134135|ref|XP_009621121.1| PREDICTED: prolycopene isomerase 1, chloroplastic [Nicotiana tomentosiformis] 2.5e-163	gi|698485353|ref|XM_009791151.1| PREDICTED: Nicotiana sylvestris prolycopene isomerase, chloroplastic (LOC104237074), mRNA 0.0	-	sp|Q2VEX9|CRTSO_DAUCA Prolycopene isomerase, chloroplastic OS=Daucus carota GN=CRTISO PE=2 SV=1 1.91292e-40	tr|A0A077EPD5|A0A077EPD5_TOBAC Carotenoid isomerase OS=Nicotiana tabacum GN=CRTISO PE=2 SV=1 6.7e-161	GO:0016117, carotenoid biosynthetic process;GO:0016491, oxidoreductase activity;GO:0016853, isomerase activity;GO:0031969, chloroplast membrane	-
TRINITY_DN43883_c0_g1	16.436	33.1305	-1.0113	0.000376292	0.0129218	down	PTZ00009, PTZ00009, heat shock 70 kDa protein; Provisional. 7.2925e-36	KOG0100, KOG0100, KOG0100, Molecular chaperones GRP78/BiP/KAR2, HSP70 superfamily [Posttranslational modification, protein turnover, chaperones]. 2.89166e-35	gi|729619|sp|Q03683.1|BIP3_TOBAC RecName: Full=Luminal-binding protein 3; Short=BiP 3; AltName: Full=78 kDa glucose-regulated protein homolog 3; Short=GRP-78-3 1.4e-56	gi|1025071390|ref|XM_016596646.1| PREDICTED: Nicotiana tabacum luminal-binding protein 5-like (LOC107776733), mRNA 0.0	pfam00012, HSP70, Hsp70 protein. Hsp70 chaperones help to fold many proteins. Hsp70 assisted folding involves repeated cycles of substrate binding and release. Hsp70 activity is ATP dependent. Hsp70 proteins are made up of two regions: the amino terminus is the ATPase domain and the carboxyl terminus is the substrate binding region. 6.03489e-13	sp|Q03683|BIP3_TOBAC Luminal-binding protein 3 (Fragment) OS=Nicotiana tabacum GN=BIP3 PE=2 SV=1 4.41119e-75	tr|A0A061G7G7|A0A061G7G7_THECC Heat shock protein 70 (Hsp 70) family protein OS=Theobroma cacao GN=TCM_016516 PE=3 SV=1 1.6e-55	GO:0005524, ATP binding;GO:0005788, endoplasmic reticulum lumen	-
TRINITY_DN37058_c2_g6	12.3449	34.3775	-1.47755	0.000712301	0.0209409	down	-	-	gi|698562683|ref|XP_009772480.1| PREDICTED: serine/threonine-protein phosphatase 2A activator isoform X2 [Nicotiana sylvestris] 9.9e-44	gi|1025304700|ref|XM_016644831.1| PREDICTED: Nicotiana tabacum serine/threonine-protein phosphatase 2A activator-like (LOC107818780), mRNA 3.66029e-127	-	-	tr|M1BCR2|M1BCR2_SOLTU Serine/threonine-protein phosphatase 2A activator OS=Solanum tuberosum GN=PGSC0003DMG402016396 PE=3 SV=1 2.2e-35	GO:0003755, peptidyl-prolyl cis-trans isomerase activity;GO:0005737, cytoplasm;GO:0019211, phosphatase activator activity	-
TRINITY_DN44806_c0_g1	30.4271	73.771	-1.2777	1.67369e-05	0.00109065	down	PLN02241, PLN02241, glucose-1-phosphate adenylyltransferase. 2.05868e-09	-	gi|697134725|ref|XP_009621409.1| PREDICTED: glucose-1-phosphate adenylyltransferase large subunit 1 [Nicotiana tomentosiformis] 8.9e-47	gi|1025344220|ref|XM_016653552.1| PREDICTED: Nicotiana tabacum glucose-1-phosphate adenylyltransferase large subunit 1-like (LOC107826565), transcript variant X1, mRNA 0.0	-	sp|Q00081|GLGL1_SOLTU Glucose-1-phosphate adenylyltransferase large subunit 1 (Fragment) OS=Solanum tuberosum GN=AGPS1 PE=2 SV=1 6.55326e-27	tr|M0ZJC9|M0ZJC9_SOLTU Uncharacterized protein OS=Solanum tuberosum GN=PGSC0003DMG400000735 PE=4 SV=1 2.2e-37	GO:0005524, ATP binding;GO:0005978, glycogen biosynthetic process;GO:0008878, glucose-1-phosphate adenylyltransferase activity;GO:0009501, amyloplast;GO:0009507, chloroplast;GO:0019252, starch biosynthetic process	-
TRINITY_DN31474_c0_g1	3.85735	11.5823	-1.58624	1.20315e-05	0.000838649	down	pfam06507, Auxin_resp, Auxin response factor. A conserved region of auxin-responsive transcription factors. 3.08512e-23	-	gi|1025335326|ref|XP_016515513.1| PREDICTED: auxin response factor 19-like [Nicotiana tabacum] 4.1e-80	gi|1025335325|ref|XM_016660027.1| PREDICTED: Nicotiana tabacum auxin response factor 19-like (LOC107832210), mRNA 0.0	pfam06507, Auxin_resp, Auxin response factor. A conserved region of auxin-responsive transcription factors. 7.3706e-24	sp|Q6Z2W3|ARFE_ORYSJ Auxin response factor 5 OS=Oryza sativa subsp. japonica GN=ARF5 PE=2 SV=2 1.66568e-65	tr|M1ALA4|M1ALA4_SOLTU Auxin response factor OS=Solanum tuberosum GN=PGSC0003DMG400009773 PE=3 SV=1 2.2e-70	GO:0003677, DNA binding;GO:0005634, nucleus;GO:0006351, transcription, DNA-templated;GO:0006355, regulation of transcription, DNA-templated;GO:0009734, auxin-activated signaling pathway	-
TRINITY_DN44806_c0_g2	28.3202	65.1312	-1.20152	5.51774e-05	0.00281395	down	PLN02241, PLN02241, glucose-1-phosphate adenylyltransferase. 5.35972e-119	KOG1322, KOG1322, KOG1322, GDP-mannose pyrophosphorylase/mannose-1-phosphate guanylyltransferase [Cell wall/membrane/envelope biogenesis]. 1.48584e-22	gi|1025396521|ref|XP_016436555.1| PREDICTED: glucose-1-phosphate adenylyltransferase large subunit 1 isoform X1 [Nicotiana tabacum] 1.4e-126	gi|1025396524|ref|XM_016581070.1| PREDICTED: Nicotiana tabacum glucose-1-phosphate adenylyltransferase large subunit 1 (LOC107762694), transcript variant X2, mRNA 0.0	pfam00483, NTP_transferase, Nucleotidyl transferase. This family includes a wide range of enzymes which transfer nucleotides onto phosphosugars. 1.03601e-19	sp|Q00081|GLGL1_SOLTU Glucose-1-phosphate adenylyltransferase large subunit 1 (Fragment) OS=Solanum tuberosum GN=AGPS1 PE=2 SV=1 2.82851e-154	tr|M0ZJD0|M0ZJD0_SOLTU Uncharacterized protein OS=Solanum tuberosum GN=PGSC0003DMG400000735 PE=4 SV=1 2.6e-120	GO:0005524, ATP binding;GO:0005978, glycogen biosynthetic process;GO:0008878, glucose-1-phosphate adenylyltransferase activity;GO:0009501, amyloplast;GO:0009507, chloroplast;GO:0019252, starch biosynthetic process	K00975-ko00500 Starch and sucrose metabolism;ko00520 Amino sugar and nucleotide sugar metabolism
TRINITY_DN43279_c3_g5	38.8683	10.8708	1.83814	0.000180115	0.00732114	up	PLN03059, PLN03059, beta-galactosidase; Provisional. 3.945e-64	KOG0496, KOG0496, KOG0496, Beta-galactosidase [Carbohydrate transport and metabolism]. 7.00444e-51	gi|698530974|ref|XP_009762312.1| PREDICTED: beta-galactosidase-like [Nicotiana sylvestris] 1.1e-60	gi|1025269467|ref|XM_016637755.1| PREDICTED: Nicotiana tabacum beta-galactosidase-like (LOC107812610), mRNA 3.57435e-153	pfam01301, Glyco_hydro_35, Glycosyl hydrolases family 35. 1.9637e-39	sp|Q9SCV0|BGA12_ARATH Beta-galactosidase 12 OS=Arabidopsis thaliana GN=BGAL12 PE=2 SV=1 2.18848e-63	tr|A0A0V0ITI1|A0A0V0ITI1_SOLCH Beta-galactosidase OS=Solanum chacoense PE=3 SV=1 6.2e-59	GO:0004565, beta-galactosidase activity;GO:0005618, cell wall;GO:0005773, vacuole;GO:0005975, carbohydrate metabolic process;GO:0048046, apoplast	-
TRINITY_DN41171_c0_g7	17.2172	53.4805	-1.63516	4.4232e-08	7.24283e-06	down	pfam00854, PTR2, POT family. The POT (proton-dependent oligopeptide transport) family all appear to be proton dependent transporters. 1.46105e-18	KOG1237, KOG1237, KOG1237, H+/oligopeptide symporter [Amino acid transport and metabolism]. 1.07492e-42	gi|1025360449|ref|XP_016512568.1| PREDICTED: protein NRT1/ PTR FAMILY 3.1-like [Nicotiana tabacum] 1.3e-100	gi|698484290|ref|XM_009790653.1| PREDICTED: Nicotiana sylvestris protein NRT1/ PTR FAMILY 3.1-like (LOC104236675), transcript variant X1, mRNA ;gi|698484292|ref|XM_009790654.1| PREDICTED: Nicotiana sylvestris protein NRT1/ PTR FAMILY 3.1-like (LOC104236675), transcript variant X2, mRNA 0.0	pfam00854, PTR2, POT family. The POT (proton-dependent oligopeptide transport) family all appear to be proton dependent transporters. 3.49058e-19	sp|Q9SX20|PTR18_ARATH Protein NRT1/ PTR FAMILY 3.1 OS=Arabidopsis thaliana GN=NPF3.1 PE=2 SV=1 1.01066e-66	tr|A0A068UCQ0|A0A068UCQ0_COFCA Uncharacterized protein OS=Coffea canephora GN=GSCOC_T00022935001 PE=4 SV=1 1.9e-77	GO:0005215, transporter activity;GO:0016021, integral component of membrane;GO:0042128, nitrate assimilation	-
TRINITY_DN41171_c0_g3	10.6635	31.6136	-1.56786	1.48344e-08	2.7863e-06	down	pfam00854, PTR2, POT family. The POT (proton-dependent oligopeptide transport) family all appear to be proton dependent transporters. 4.16133e-37	KOG1237, KOG1237, KOG1237, H+/oligopeptide symporter [Amino acid transport and metabolism]. 4.04879e-89	gi|1025360449|ref|XP_016512568.1| PREDICTED: protein NRT1/ PTR FAMILY 3.1-like [Nicotiana tabacum] 5.0e-205	gi|698484290|ref|XM_009790653.1| PREDICTED: Nicotiana sylvestris protein NRT1/ PTR FAMILY 3.1-like (LOC104236675), transcript variant X1, mRNA ;gi|698484292|ref|XM_009790654.1| PREDICTED: Nicotiana sylvestris protein NRT1/ PTR FAMILY 3.1-like (LOC104236675), transcript variant X2, mRNA 0.0	pfam00854, PTR2, POT family. The POT (proton-dependent oligopeptide transport) family all appear to be proton dependent transporters. 9.94176e-38	sp|Q9SX20|PTR18_ARATH Protein NRT1/ PTR FAMILY 3.1 OS=Arabidopsis thaliana GN=NPF3.1 PE=2 SV=1 1.90896e-132	tr|A0A068UCQ0|A0A068UCQ0_COFCA Uncharacterized protein OS=Coffea canephora GN=GSCOC_T00022935001 PE=4 SV=1 2.1e-163	GO:0005215, transporter activity;GO:0016021, integral component of membrane;GO:0042128, nitrate assimilation	-
TRINITY_DN28062_c0_g1	2.59502	11.401	-2.13535	0.00137649	0.0346535	down	-	-	-	gi|1025179152|ref|XM_016616836.1| PREDICTED: Nicotiana tabacum serine/threonine-protein kinase tricorner-like (LOC107794356), mRNA 3.39163e-89	-	-	-	-	-
TRINITY_DN35529_c4_g4	8.21408	3.05764	1.42568	0.00167854	0.0400141	up	PLN02947, PLN02947, oxidoreductase. 4.98829e-57	KOG0143, KOG0143, KOG0143, Iron/ascorbate family oxidoreductases [Secondary metabolites biosynthesis, transport and catabolism, General function prediction only]. 2.45901e-59	gi|1026087714|ref|XP_016543007.1| PREDICTED: 1-aminocyclopropane-1-carboxylate oxidase homolog 1-like [Capsicum annuum] 2.3e-158	gi|697143664|ref|XM_009627654.1| PREDICTED: Nicotiana tomentosiformis 1-aminocyclopropane-1-carboxylate oxidase homolog (LOC104116736), mRNA 0.0	pfam03171, 2OG-FeII_Oxy, 2OG-Fe(II) oxygenase superfamily. This family contains members of the 2-oxoglutarate (2OG) and Fe(II)-dependent oxygenase superfamily. This family includes the C-terminal of prolyl 4-hydroxylase alpha subunit. The holoenzyme has the activity EC:1.14.11.2 catalysing the reaction: Procollagen L-proline + 2-oxoglutarate + O2 <=; procollagen trans- 4-hydroxy-L-proline + succi…	sp|Q84MB3|ACCH1_ARATH 1-aminocyclopropane-1-carboxylate oxidase homolog 1 OS=Arabidopsis thaliana GN=At1g06620 PE=2 SV=1 3.26279e-140	tr|M1AHS7|M1AHS7_SOLTU Uncharacterized protein OS=Solanum tuberosum GN=PGSC0003DMG402008946 PE=3 SV=1 3.3e-157	GO:0016491, oxidoreductase activity;GO:0046872, metal ion binding	-
TRINITY_DN43367_c0_g1	2.52496	6.35996	-1.33276	0.000645803	0.0194231	down	-	-	gi|698479346|ref|XP_009786766.1| PREDICTED: uncharacterized protein LOC104234829 isoform X1 [Nicotiana sylvestris] 0.0e+00	gi|1025156742|ref|XM_016613043.1| PREDICTED: Nicotiana tabacum uncharacterized LOC107791053 (LOC107791053), transcript variant X2, mRNA 0.0	-	sp|O23144|PPI1_ARATH Proton pump-interactor 1 OS=Arabidopsis thaliana GN=PPI1 PE=1 SV=2 7.68166e-16	tr|A0A0V0J039|A0A0V0J039_SOLCH Putative dentin sialophosphoprotein-like OS=Solanum chacoense PE=4 SV=1 0.0e+00	GO:0005783, endoplasmic reticulum;GO:0005789, endoplasmic reticulum membrane;GO:0005886, plasma membrane;GO:0009506, plasmodesma;GO:0010155, regulation of proton transport;GO:0016021, integral component of membrane	-
TRINITY_DN43367_c0_g2	5.29904	13.9471	-1.39617	0.000717361	0.0210144	down	-	-	gi|698479346|ref|XP_009786766.1| PREDICTED: uncharacterized protein LOC104234829 isoform X1 [Nicotiana sylvestris] 3.2e-44	gi|1025156760|ref|XM_016613047.1| PREDICTED: Nicotiana tabacum uncharacterized LOC107791053 (LOC107791053), transcript variant X5, mRNA 0.0	-	-	tr|A0A0V0J021|A0A0V0J021_SOLCH Putative ovule protein OS=Solanum chacoense PE=4 SV=1 2.3e-26	GO:0016021, integral component of membrane	-
TRINITY_DN44571_c5_g3	3.35453	10.8194	-1.68944	1.88441e-05	0.00118824	down	-	-	gi|698518443|ref|XP_009804086.1| PREDICTED: uncharacterized protein LOC104249372 [Nicotiana sylvestris] 3.7e-52	gi|698518442|ref|XM_009805784.1| PREDICTED: Nicotiana sylvestris uncharacterized LOC104249372 (LOC104249372), mRNA 0.0	-	-	tr|M1B1K4|M1B1K4_SOLTU Uncharacterized protein OS=Solanum tuberosum GN=PGSC0003DMG400013433 PE=4 SV=1 7.0e-35	-	-
TRINITY_DN40577_c0_g3	19.9444	56.758	-1.50884	0.00139032	0.0348343	down	-	-	-	gi|697174263|ref|XM_009597774.1| PREDICTED: Nicotiana tomentosiformis GEM-like protein 1 (LOC104092240), mRNA 1.09433e-108	-	-	-	-	-
TRINITY_DN39036_c1_g3	5.1346	10.5469	-1.03849	0.00224793	0.0493318	down	PLN03195, PLN03195, fatty acid omega-hydroxylase; Provisional. 6.41332e-79	KOG0157, KOG0157, KOG0157, Cytochrome P450 CYP4/CYP19/CYP26 subfamilies [Secondary metabolites biosynthesis, transport and catabolism, Lipid transport and metabolism]. 6.86704e-41	gi|697112473|ref|XP_009610115.1| PREDICTED: cytochrome P450 86A7-like [Nicotiana tomentosiformis] 2.3e-190	gi|1025273925|ref|XM_016636313.1| PREDICTED: Nicotiana tabacum cytochrome P450 86A22-like (LOC107811390), mRNA 0.0	pfam00067, p450, Cytochrome P450. Cytochrome P450s are haem-thiolate proteins involved in the oxidative degradation of various compounds. They are particularly well known for their role in the degradation of environmental toxins and mutagens. They can be divided into 4 classes, according to the method by which electrons from NAD(P)H are delivered to the catalytic site. Sequence conservation is re…	sp|B3RFJ6|86A22_PETHY Cytochrome P450 86A22 OS=Petunia hybrida GN=CYP86A22 PE=1 SV=1 0.0	tr|A0A0V0IB70|A0A0V0IB70_SOLCH Putative cytochrome P450 86A2-like OS=Solanum chacoense PE=3 SV=1 5.2e-179	GO:0004497, monooxygenase activity;GO:0005506, iron ion binding;GO:0016021, integral component of membrane;GO:0016705, oxidoreductase activity, acting on paired donors, with incorporation or reduction of molecular oxygen;GO:0016709, oxidoreductase activity, acting on paired donors, with incorporation or reduction of molecular oxygen, NAD(P)H as one donor, and incorporation of one atom of oxygen;G…	K15398-ko00073 Cutin, suberine and wax biosynthesis
TRINITY_DN39036_c1_g2	1.77237	7.37014	-2.05601	1.70333e-05	0.00110205	down	PLN03195, PLN03195, fatty acid omega-hydroxylase; Provisional. 7.43347e-59	KOG0157, KOG0157, KOG0157, Cytochrome P450 CYP4/CYP19/CYP26 subfamilies [Secondary metabolites biosynthesis, transport and catabolism, Lipid transport and metabolism]. 2.48922e-47	gi|698503251|ref|XP_009797232.1| PREDICTED: cytochrome P450 86A8-like [Nicotiana sylvestris] 8.4e-130	gi|698503250|ref|XM_009798930.1| PREDICTED: Nicotiana sylvestris cytochrome P450 86A8-like (LOC104243690), mRNA 0.0	pfam00067, p450, Cytochrome P450. Cytochrome P450s are haem-thiolate proteins involved in the oxidative degradation of various compounds. They are particularly well known for their role in the degradation of environmental toxins and mutagens. They can be divided into 4 classes, according to the method by which electrons from NAD(P)H are delivered to the catalytic site. Sequence conservation is re…	sp|B3RFJ6|86A22_PETHY Cytochrome P450 86A22 OS=Petunia hybrida GN=CYP86A22 PE=1 SV=1 1.98637e-139	tr|K4AZL5|K4AZL5_SOLLC Uncharacterized protein OS=Solanum lycopersicum PE=3 SV=1 3.1e-124	GO:0004497, monooxygenase activity;GO:0005506, iron ion binding;GO:0016021, integral component of membrane;GO:0016705, oxidoreductase activity, acting on paired donors, with incorporation or reduction of molecular oxygen;GO:0016709, oxidoreductase activity, acting on paired donors, with incorporation or reduction of molecular oxygen, NAD(P)H as one donor, and incorporation of one atom of oxygen;G…	-
TRINITY_DN28703_c0_g2	7.36863	22.2036	-1.59132	0.00222225	0.0489176	down	-	-	-	-	-	-	-	-	-
TRINITY_DN40845_c0_g5	2.12138	5.05427	-1.2525	0.000398866	0.0134852	down	pfam07859, Abhydrolase_3, alpha/beta hydrolase fold. This catalytic domain is found in a very wide range of enzymes. 4.72621e-20	KOG1515, KOG1515, KOG1515, Arylacetamide deacetylase [Defense mechanisms]. 6.50105e-68	gi|698562635|ref|XP_009772467.1| PREDICTED: 2-hydroxyisoflavanone dehydratase-like [Nicotiana sylvestris] 8.7e-176	gi|698562634|ref|XM_009774165.1| PREDICTED: Nicotiana sylvestris 2-hydroxyisoflavanone dehydratase-like (LOC104222845), mRNA 0.0	pfam07859, Abhydrolase_3, alpha/beta hydrolase fold. This catalytic domain is found in a very wide range of enzymes. 1.12913e-20	sp|Q9LMA7|CXE1_ARATH Probable carboxylesterase 1 OS=Arabidopsis thaliana GN=CXE1 PE=2 SV=1 8.50033e-78	tr|K4B367|K4B367_SOLLC Uncharacterized protein OS=Solanum lycopersicum PE=4 SV=1 1.8e-144	GO:0008152, metabolic process;GO:0016787, hydrolase activity;GO:0052689, carboxylic ester hydrolase activity	-
TRINITY_DN41930_c5_g1	7.09379	2.81505	1.3334	0.00130931	0.0334455	up	PLN00068, PLN00068, photosystem II CP47 chlorophyll A apoprotein; Provisional. 8.19805e-16	-	gi|698490874|ref|XP_009791886.1| PREDICTED: universal stress protein A-like protein [Nicotiana sylvestris] 5.4e-36	gi|697145638|ref|XM_009628660.1| PREDICTED: Nicotiana tomentosiformis uncharacterized LOC104117592 (LOC104117592), mRNA 4.88568e-178	pfam00421, PSII, Photosystem II protein. 2.75885e-10	sp|Q68RY1|PSBB_PANGI Photosystem II CP47 reaction center protein OS=Panax ginseng GN=psbB PE=3 SV=1 1.30054e-14	tr|A0A068TX79|A0A068TX79_COFCA Uncharacterized protein OS=Coffea canephora GN=GSCOC_T00032645001 PE=4 SV=1 2.9e-21	GO:0006950, response to stress;GO:0009523, photosystem II;GO:0009535, chloroplast thylakoid membrane;GO:0009772, photosynthetic electron transport in photosystem II;GO:0016021, integral component of membrane;GO:0016168, chlorophyll binding;GO:0018298, protein-chromophore linkage;GO:0045156, electron transporter, transferring electrons within the cyclic electron transport pathway of photosynthesis…	-
TRINITY_DN33616_c0_g1	16.4246	4.46231	1.88	5.56856e-06	0.000452052	up	PLN03218, PLN03218, maturation of RBCL 1; Provisional. 3.0613e-17	-	gi|698520073|ref|XP_009804903.1| PREDICTED: pentatricopeptide repeat-containing protein At5g25630-like [Nicotiana sylvestris] 2.7e-166	gi|1025264760|ref|XM_016636575.1| PREDICTED: Nicotiana tabacum pentatricopeptide repeat-containing protein At5g25630-like (LOC107811608), transcript variant X1, mRNA 0.0	pfam13041, PPR_2, PPR repeat family. This repeat has no known function. It is about 35 amino acids long and is found in up to 18 copies in some proteins. The family appears to be greatly expanded in plants and fungi. The repeat has been called PPR. 9.33379e-09	sp|Q8S9D1|PP395_ARATH Pentatricopeptide repeat-containing protein At5g21222 OS=Arabidopsis thaliana GN=ATC401 PE=2 SV=1 3.17725e-108	tr|M1C967|M1C967_SOLTU Uncharacterized protein OS=Solanum tuberosum GN=PGSC0003DMG400024327 PE=4 SV=1 7.4e-140	GO:0004672, protein kinase activity;GO:0005524, ATP binding	-
TRINITY_DN41250_c2_g2	51.8117	20.5752	1.33237	2.32275e-06	0.000218852	up	pfam01408, GFO_IDH_MocA, Oxidoreductase family, NAD-binding Rossmann fold. This family of enzymes utilize NADP or NAD. This family is called the GFO/IDH/MOCA family in swiss-prot. 1.7522e-12	KOG2741, KOG2741, KOG2741, Dimeric dihydrodiol dehydrogenase [Carbohydrate transport and metabolism, Secondary metabolites biosynthesis, transport and catabolism]. 8.79126e-51	gi|697102062|ref|XP_009599106.1| PREDICTED: uncharacterized oxidoreductase At4g09670-like [Nicotiana tomentosiformis] 1.6e-180	gi|697102061|ref|XM_009600811.1| PREDICTED: Nicotiana tomentosiformis uncharacterized oxidoreductase At4g09670-like (LOC104094812), mRNA 0.0	pfam01408, GFO_IDH_MocA, Oxidoreductase family, NAD-binding Rossmann fold. This family of enzymes utilize NADP or NAD. This family is called the GFO/IDH/MOCA family in swiss-prot. 4.18614e-13	sp|Q9SZ83|Y4967_ARATH Uncharacterized oxidoreductase At4g09670 OS=Arabidopsis thaliana GN=At4g09670 PE=1 SV=1 2.03335e-162	tr|A0A0V0I363|A0A0V0I363_SOLCH Putative oxidoreductase family protein-like OS=Solanum chacoense PE=4 SV=1 5.7e-178	GO:0005829, cytosol;GO:0016491, oxidoreductase activity;GO:0055114, oxidation-reduction process	-
TRINITY_DN38459_c3_g1	7.29419	16.644	-1.19018	0.000101554	0.00459956	down	cd08936, CR_SDR_c, Porcine peroxisomal carbonyl reductase like, classical (c) SDR. This subgroup contains porcine peroxisomal carbonyl reductase and similar proteins. The porcine enzyme efficiently reduces retinals. This subgroup also includes human dehydrogenase/reductase (SDR family) member 4 (DHRS4), and human DHRS4L1. DHRS4 is a peroxisomal enzyme with 3beta-hydroxysteroid dehydrogenase activ…	KOG0725, KOG0725, KOG0725, Reductases with broad range of substrate specificities [General function prediction only]. 6.87131e-11	gi|1025202522|ref|XP_016477436.1| PREDICTED: tropinone reductase-like 3 [Nicotiana tabacum] 1.9e-48	gi|1025326525|ref|XM_016649684.1| PREDICTED: Nicotiana tabacum tropinone reductase-like 3 (LOC107823087), transcript variant X2, mRNA 9.49229e-163	pfam00106, adh_short, short chain dehydrogenase. This family contains a wide variety of dehydrogenases. 1.18748e-06	sp|H9BFQ2|TPRL3_ERYCB Tropinone reductase-like 3 OS=Erythroxylum coca PE=2 SV=1 2.38545e-53	tr|A0A0V0I0W8|A0A0V0I0W8_SOLCH Putative tropinone reductase-like 3-like OS=Solanum chacoense PE=4 SV=1 2.6e-45	GO:0016491, oxidoreductase activity	-
TRINITY_DN32007_c0_g1	5.31321	17.1215	-1.68815	2.98652e-08	5.10864e-06	down	PLN03156, PLN03156, GDSL esterase/lipase; Provisional. 4.04528e-176	-	gi|698519631|ref|XP_009804685.1| PREDICTED: GDSL esterase/lipase At4g26790-like [Nicotiana sylvestris] 9.2e-182	gi|698519630|ref|XM_009806383.1| PREDICTED: Nicotiana sylvestris GDSL esterase/lipase At4g26790-like (LOC104249872), mRNA 0.0	-	sp|Q9SJB4|GDL34_ARATH GDSL esterase/lipase At2g04570 OS=Arabidopsis thaliana GN=At2g04570 PE=2 SV=1 1.40616e-148	tr|K4CF47|K4CF47_SOLLC Uncharacterized protein OS=Solanum lycopersicum PE=4 SV=1 2.3e-164	GO:0005576, extracellular region;GO:0016042, lipid catabolic process;GO:0016788, hydrolase activity, acting on ester bonds	-
TRINITY_DN35820_c3_g10	2.57058	15.9288	-2.63147	0.000179582	0.00730465	down	-	-	-	-	-	-	-	-	-
TRINITY_DN43831_c0_g1	52.6285	21.6132	1.28393	1.88853e-06	0.000184284	up	PLN03052, PLN03052, acetate--CoA ligase; Provisional. 4.78354e-134	KOG1175, KOG1175, KOG1175, Acyl-CoA synthetase [Lipid transport and metabolism]. 7.59148e-35	gi|698489649|ref|XP_009791362.1| PREDICTED: probable acyl-activating enzyme 18, peroxisomal isoform X2 [Nicotiana sylvestris] 4.5e-165	gi|698489648|ref|XM_009793060.1| PREDICTED: Nicotiana sylvestris probable acyl-activating enzyme 18, peroxisomal (LOC104238641), transcript variant X3, mRNA 0.0	-	sp|Q84P17|AEE18_ARATH Probable acyl-activating enzyme 18, peroxisomal OS=Arabidopsis thaliana GN=AAE18 PE=2 SV=1 2.90278e-140	tr|M0ZYR5|M0ZYR5_SOLTU Uncharacterized protein OS=Solanum tuberosum GN=PGSC0003DMG400004274 PE=4 SV=1 8.0e-146	GO:0003824, catalytic activity;GO:0005777, peroxisome;GO:0006631, fatty acid metabolic process;GO:0009850, auxin metabolic process;GO:0016021, integral component of membrane;GO:0016874, ligase activity	-
TRINITY_DN44536_c0_g5	15.7181	5.822	1.43284	8.00383e-05	0.00381759	up	-	-	gi|1025394454|ref|XP_016436058.1| PREDICTED: dentin sialophosphoprotein-like [Nicotiana tabacum] 4.9e-53	gi|698469874|ref|XM_009785372.1| PREDICTED: Nicotiana sylvestris dentin sialophosphoprotein (LOC104232231), mRNA 0.0	-	-	tr|A0A0V0IXH1|A0A0V0IXH1_SOLCH Putative ovule protein OS=Solanum chacoense PE=4 SV=1 4.1e-36	GO:0015031, protein transport	-
TRINITY_DN42023_c1_g6	28.9137	6.98158	2.05013	6.23907e-05	0.00308864	up	-	-	-	gi|698520389|ref|XM_009806763.1| PREDICTED: Nicotiana sylvestris zinc finger CCCH domain-containing protein 29-like (LOC104250193), mRNA 1.79914e-80	-	-	-	-	-
TRINITY_DN42023_c1_g8	32.36	6.30246	2.36022	1.33867e-05	0.000907309	up	-	-	-	gi|698520389|ref|XM_009806763.1| PREDICTED: Nicotiana sylvestris zinc finger CCCH domain-containing protein 29-like (LOC104250193), mRNA 1.7236e-84	-	-	-	-	-
TRINITY_DN38552_c0_g2	1.86965	6.84191	-1.87163	2.22984e-05	0.00136486	down	-	-	gi|697175931|ref|XP_009596916.1| PREDICTED: uncharacterized protein LOC104092921 [Nicotiana tomentosiformis] 4.1e-31	gi|1025204191|ref|XM_016622375.1| PREDICTED: Nicotiana tabacum uncharacterized LOC107799285 (LOC107799285), mRNA 0.0	-	-	-	-	-
TRINITY_DN37513_c0_g1	41.4686	18.388	1.17325	8.31216e-05	0.00393283	up	-	KOG1778, KOG1778, KOG1778, CREB binding protein/P300 and related TAZ Zn-finger proteins [Transcription]. 3.83526e-18	gi|698544880|ref|XP_009767207.1| PREDICTED: BTB/POZ and TAZ domain-containing protein 1-like [Nicotiana sylvestris] 4.8e-60	gi|1025285926|ref|XM_016640699.1| PREDICTED: Nicotiana tabacum BTB/POZ and TAZ domain-containing protein 1-like (LOC107815175), mRNA 1.93336e-179	-	sp|Q9FMK7|BT1_ARATH BTB/POZ and TAZ domain-containing protein 1 OS=Arabidopsis thaliana GN=BT1 PE=1 SV=1 2.8837e-36	tr|K4C8Q4|K4C8Q4_SOLLC Uncharacterized protein OS=Solanum lycopersicum PE=4 SV=1 1.2e-47	GO:0003712, transcription cofactor activity;GO:0004402, histone acetyltransferase activity;GO:0005516, calmodulin binding;GO:0005634, nucleus;GO:0005737, cytoplasm;GO:0006355, regulation of transcription, DNA-templated;GO:0008270, zinc ion binding;GO:0009553, embryo sac development;GO:0009555, pollen development;GO:0009733, response to auxin;GO:0009751, response to salicylic acid;GO:0016567, prot…	-
TRINITY_DN36573_c1_g5	143.353	475.124	-1.72874	8.87687e-06	0.000667798	down	cd11019, OsENODL1_like, Early nodulin-like protein (OsENODL1) and similar proteins. This family includes early nodulin-like protein (OsENODL1) from Oryza sativa and similar proteins. It belongs to the phytocyanin family of blue copper proteins, a ubiquitous family of plant cupredoxins. Phytocyanin is involved in electron transfer reactions with the Cu center transitioning between the oxidized Cu(…	-	gi|698588917|ref|XP_009779599.1| PREDICTED: early nodulin-like protein 2 isoform X1 [Nicotiana sylvestris] 7.2e-64	gi|1025060437|ref|XM_016593950.1| PREDICTED: Nicotiana tabacum early nodulin-like protein 2 (LOC107774426), mRNA 0.0	pfam02298, Cu_bind_like, Plastocyanin-like domain. This family represents a domain found in flowering plants related to the copper binding protein plastocyanin. Some members of this family may not bind copper due to the lack of key residues. 1.32264e-16	sp|Q9T076|ENL2_ARATH Early nodulin-like protein 2 OS=Arabidopsis thaliana GN=At4g27520 PE=1 SV=1 6.86732e-34	tr|A0A0V0ICY7|A0A0V0ICY7_SOLCH Putative early nodulin-like protein 2-like OS=Solanum chacoense PE=4 SV=1 6.1e-47	GO:0005773, vacuole;GO:0005886, plasma membrane;GO:0009055, electron transfer activity;GO:0009507, chloroplast;GO:0016021, integral component of membrane;GO:0031225, anchored component of membrane;GO:0046658, anchored component of plasma membrane;GO:0048046, apoplast	-
TRINITY_DN40436_c4_g5	3.79793	12.3882	-1.70568	0.000309171	0.0110922	down	-	-	gi|1025361102|ref|XP_016512735.1| PREDICTED: uncharacterized protein LOC107829780 [Nicotiana tabacum] 5.5e-14	gi|923929272|ref|XM_013877993.1| PREDICTED: Brassica napus uncharacterized LOC106437055 (LOC106437055), mRNA 1.99231e-63	-	-	tr|M1BPI1|M1BPI1_SOLTU Uncharacterized protein OS=Solanum tuberosum GN=PGSC0003DMG400019390 PE=4 SV=1 2.1e-13	-	-
TRINITY_DN39230_c1_g2	0.910721	9.30364	-3.35271	2.23208e-11	8.44006e-09	down	smart00774, WRKY, DNA binding domain. The WRKY domain is a DNA binding domain found in one or two copies in a superfamily of plant transcription factors. These transcription factors are involved in the regulation of various physiological programs that are unique to plants, including pathogen defense, senescence and trichome development. The domain is a 60 amino acid region that is defined by the …	-	gi|698528013|ref|XP_009760855.1| PREDICTED: probable WRKY transcription factor 71 [Nicotiana sylvestris] 1.2e-91	gi|698528012|ref|XM_009762553.1| PREDICTED: Nicotiana sylvestris probable WRKY transcription factor 71 (LOC104213119), mRNA 0.0	pfam03106, WRKY, WRKY DNA -binding domain. 6.11622e-18	sp|Q93WV4|WRK71_ARATH Probable WRKY transcription factor 71 OS=Arabidopsis thaliana GN=WRKY71 PE=2 SV=1 3.09358e-54	tr|K4B889|K4B889_SOLLC Uncharacterized protein OS=Solanum lycopersicum PE=4 SV=1 1.2e-59	GO:0003700, DNA binding transcription factor activity;GO:0005634, nucleus;GO:0006351, transcription, DNA-templated;GO:0043565, sequence-specific DNA binding	-
TRINITY_DN39142_c1_g1	6.7891	2.01015	1.75592	1.48675e-07	2.1047e-05	up	pfam00931, NB-ARC, NB-ARC domain. 1.76834e-38	KOG4658, KOG4658, KOG4658, Apoptotic ATPase [Signal transduction mechanisms]. 3.28876e-47	gi|698490963|ref|XP_009791923.1| PREDICTED: putative late blight resistance protein homolog R1B-12 [Nicotiana sylvestris] 2.1e-185	gi|698490964|ref|XR_714047.1| PREDICTED: Nicotiana sylvestris putative late blight resistance protein homolog R1B-12 (LOC104239090), transcript variant X2, misc_RNA 0.0	pfam00931, NB-ARC, NB-ARC domain. 4.2247e-39	sp|Q6L3Z4|R1B12_SOLDE Putative late blight resistance protein homolog R1B-12 OS=Solanum demissum GN=R1B-12 PE=3 SV=2 5.94266e-82	tr|A0A0E3T831|A0A0E3T831_TOBAC NBS resistance protein RGA40 (Fragment) OS=Nicotiana tabacum PE=4 SV=1 1.6e-137	GO:0005524, ATP binding;GO:0005737, cytoplasm;GO:0009626, plant-type hypersensitive response;GO:0016020, membrane;GO:0043531, ADP binding	-
TRINITY_DN42042_c0_g4	1.07556	6.60837	-2.6192	2.43497e-08	4.27981e-06	down	smart00350, MCM, minichromosome maintenance proteins. 9.16739e-149	KOG0477, KOG0477, KOG0477, DNA replication licensing factor, MCM2 component [Replication, recombination and repair]. 0.0	gi|698566663|ref|XP_009773559.1| PREDICTED: DNA replication licensing factor MCM2 [Nicotiana sylvestris] 0.0e+00	gi|1025247189|ref|XM_016632660.1| PREDICTED: Nicotiana tabacum DNA replication licensing factor MCM2-like (LOC107808167), mRNA 0.0	pfam00493, MCM, MCM2/3/5 family. 1.52704e-94	sp|B8BKI8|MCM2_ORYSI DNA replication licensing factor MCM2 OS=Oryza sativa subsp. indica GN=OsI_36121 PE=3 SV=1 0.0	tr|M0ZQ54|M0ZQ54_SOLTU DNA helicase OS=Solanum tuberosum GN=PGSC0003DMG400002190 PE=3 SV=1 0.0e+00	GO:0000347, THO complex;GO:0003677, DNA binding;GO:0003678, DNA helicase activity;GO:0005524, ATP binding;GO:0005829, cytosol;GO:0006270, DNA replication initiation;GO:0007049, cell cycle;GO:0009793, embryo development ending in seed dormancy;GO:0010082, regulation of root meristem growth;GO:0042127, regulation of cell proliferation;GO:0042555, MCM complex;GO:0046872, metal ion binding	K02540-ko04110 Cell cycle;ko04111 Cell cycle - yeast;ko04113 Meiosis - yeast;ko03030 DNA replication
TRINITY_DN33527_c1_g2	9.02519	0.838597	3.42791	5.28373e-05	0.00272786	up	-	-	gi|1025057556|ref|XP_016448704.1| PREDICTED: uncharacterized protein LOC107773793 [Nicotiana tabacum] 5.2e-19	gi|697161861|ref|XM_009591432.1| PREDICTED: Nicotiana tomentosiformis uncharacterized LOC104087042 (LOC104087042), mRNA 8.93129e-84	-	-	tr|K4BE64|K4BE64_SOLLC Uncharacterized protein OS=Solanum lycopersicum PE=4 SV=1 9.9e-10	-	-
TRINITY_DN38308_c0_g2	1380.09	144.603	3.2546	5.53069e-15	4.02375e-12	up	-	-	gi|698542367|ref|XP_009766381.1| PREDICTED: early light-induced protein, chloroplastic-like [Nicotiana sylvestris] 7.4e-26	gi|1025336301|ref|XM_016651565.1| PREDICTED: Nicotiana tabacum early light-induced protein, chloroplastic-like (LOC107824752), mRNA 2.04399e-114	-	sp|P11432|ELI_PEA Early light-induced protein, chloroplastic OS=Pisum sativum PE=2 SV=1 1.0966e-18	tr|F8RJ00|F8RJ00_CAPAN Early light-inducible protein OS=Capsicum annuum GN=ELIP PE=2 SV=1 3.2e-21	GO:0016021, integral component of membrane;GO:0031969, chloroplast membrane	-
TRINITY_DN33156_c3_g3	51.0478	23.4157	1.12437	0.000754982	0.0219155	up	pfam04520, Senescence_reg, Senescence regulator. This protein regulates the expression of proteins associated with leaf senescence in plants. 1.28172e-19	-	gi|698546366|ref|XP_009767681.1| PREDICTED: uncharacterized protein LOC104218792 [Nicotiana sylvestris] 3.2e-72	gi|1025267886|ref|XM_016637346.1| PREDICTED: Nicotiana tabacum uncharacterized LOC107812289 (LOC107812289), mRNA 0.0	pfam04520, Senescence_reg, Senescence regulator. This protein regulates the expression of proteins associated with leaf senescence in plants. 3.06214e-20	-	tr|A0A0V0HHA3|A0A0V0HHA3_SOLCH Putative ovule protein OS=Solanum chacoense PE=4 SV=1 9.5e-61	-	-
TRINITY_DN33551_c0_g3	4.79281	13.2968	-1.47213	1.35586e-05	0.0009168	down	PLN00050, PLN00050, expansin A; Provisional. 1.79377e-98	-	gi|698521239|ref|XP_009757427.1| PREDICTED: expansin-A4-like [Nicotiana sylvestris] 1.1e-117	gi|1025247676|ref|XM_016632772.1| PREDICTED: Nicotiana tabacum expansin-A4-like (LOC107808265), mRNA 0.0	pfam01357, Pollen_allerg_1, Pollen allergen. This family contains allergens lol PI, PII and PIII from Lolium perenne. 2.75619e-15	sp|Q852A1|EXPA7_ORYSJ Expansin-A7 OS=Oryza sativa subsp. japonica GN=EXPA7 PE=2 SV=1 3.90073e-119	tr|M1C770|M1C770_SOLTU Uncharacterized protein OS=Solanum tuberosum GN=PGSC0003DMG400023815 PE=4 SV=1 2.3e-115	GO:0005576, extracellular region;GO:0005618, cell wall;GO:0009664, plant-type cell wall organization;GO:0016020, membrane	-
TRINITY_DN31295_c0_g1	13.3237	32.7254	-1.29641	2.39558e-06	0.00022388	down	-	-	gi|1025226718|ref|XP_016482088.1| PREDICTED: LOB domain-containing protein 37-like [Nicotiana tabacum] 7.6e-85	gi|698500024|ref|XM_009797496.1| PREDICTED: Nicotiana sylvestris LOB domain-containing protein 37-like (LOC104242448), mRNA 0.0	-	sp|Q9FN11|LBD37_ARATH LOB domain-containing protein 37 OS=Arabidopsis thaliana GN=LBD37 PE=2 SV=1 3.37259e-51	tr|M1CF43|M1CF43_SOLTU Uncharacterized protein OS=Solanum tuberosum GN=PGSC0003DMG400025752 PE=4 SV=1 6.4e-68	GO:0006807, nitrogen compound metabolic process;GO:0060776, simple leaf morphogenesis	-
TRINITY_DN37565_c0_g1	5.84889	1.42639	2.0358	6.70032e-05	0.00328024	up	cd04051, C2_SRC2_like, C2 domain present in Soybean genes Regulated by Cold 2 (SRC2)-like proteins. SRC2 production is a response to pathogen infiltration. The initial response of increased Ca2+ concentrations are coupled to downstream signal transduction pathways via calcium binding proteins. SRC2 contains a single C2 domain which localizes to the plasma membrane and is involved in Ca2+ dependen…	-	gi|698559312|ref|XP_009771536.1| PREDICTED: BON1-associated protein 2-like [Nicotiana sylvestris] 1.4e-92	gi|698559311|ref|XM_009773234.1| PREDICTED: Nicotiana sylvestris BON1-associated protein 2-like (LOC104222055), mRNA 0.0	-	sp|Q58FX0|BAP2_ARATH BON1-associated protein 2 OS=Arabidopsis thaliana GN=BAP2 PE=1 SV=1 1.84788e-29	tr|A0A0V0HGV1|A0A0V0HGV1_SOLCH Putative BON1-associated protein 2-like OS=Solanum chacoense PE=4 SV=1 8.1e-69	GO:0006952, defense response;GO:0016020, membrane	-
TRINITY_DN40298_c0_g1	4.26387	12.4907	-1.55062	5.28723e-05	0.00272786	down	pfam04137, ERO1, Endoplasmic Reticulum Oxidoreductin 1 (ERO1). Members of this family are required for the formation of disulphide bonds in the ER. 1.14651e-86	KOG2608, KOG2608, KOG2608, Endoplasmic reticulum membrane-associated oxidoreductin involved in disulfide bond formation [Posttranslational modification, protein turnover, chaperones, Intracellular trafficking, secretion, and vesicular transport]. 1.2616e-108	gi|697184645|ref|XP_009601341.1| PREDICTED: endoplasmic reticulum oxidoreductin-1-like [Nicotiana tomentosiformis] 9.1e-236	gi|1025308446|ref|XM_016645729.1| PREDICTED: Nicotiana tabacum endoplasmic reticulum oxidoreductin-1-like (LOC107819607), mRNA 0.0	pfam04137, ERO1, Endoplasmic Reticulum Oxidoreductin 1 (ERO1). Members of this family are required for the formation of disulphide bonds in the ER. 2.73911e-87	sp|Q9C7S7|ERO1_ARATH Endoplasmic reticulum oxidoreductin-1 OS=Arabidopsis thaliana GN=AERO1 PE=1 SV=1 0.0	tr|A0A068UC32|A0A068UC32_COFCA Uncharacterized protein OS=Coffea canephora GN=GSCOC_T00021508001 PE=4 SV=1 2.0e-171	GO:0003756, protein disulfide isomerase activity;GO:0005783, endoplasmic reticulum;GO:0005789, endoplasmic reticulum membrane;GO:0016021, integral component of membrane;GO:0016671, oxidoreductase activity, acting on a sulfur group of donors, disulfide as acceptor	K10950-ko04141 Protein processing in endoplasmic reticulum
TRINITY_DN35883_c6_g1	5.1742	1.99723	1.37333	0.000508437	0.0162166	up	-	-	gi|1025329213|ref|XP_016505836.1| PREDICTED: uncharacterized protein LOC107823665 [Nicotiana tabacum] 4.8e-133	gi|698475493|ref|XM_009786817.1| PREDICTED: Nicotiana sylvestris uncharacterized LOC104233421 (LOC104233421), mRNA 0.0	-	-	tr|K4BF16|K4BF16_SOLLC Uncharacterized protein OS=Solanum lycopersicum PE=4 SV=1 9.1e-100	GO:0005783, endoplasmic reticulum;GO:0016021, integral component of membrane	-
TRINITY_DN40721_c0_g2	2.19571	6.94674	-1.66165	5.07821e-05	0.00264615	down	smart00178, SAR, Sar1p-like members of the Ras-family of small GTPases. Yeast SAR1 is an essential gene required for transport of secretory proteins from the endoplasmic reticulum to the Golgi apparatus. 9.21286e-59	KOG0077, KOG0077, KOG0077, Vesicle coat complex COPII, GTPase subunit SAR1 [Intracellular trafficking, secretion, and vesicular transport]. 2.14439e-69	gi|697124444|ref|XP_009616218.1| PREDICTED: GTP-binding protein SAR1A [Nicotiana tomentosiformis] 4.0e-60	gi|1008808222|gb|KT932310.1| Nicotiana tabacum small GTP-binding protein mRNA, complete cds 0.0	pfam00025, Arf, ADP-ribosylation factor family. Pfam combines a number of different Prosite families together. 1.39203e-25	sp|O04834|SAR1A_ARATH GTP-binding protein SAR1A OS=Arabidopsis thaliana GN=SAR1A PE=2 SV=1 4.81968e-74	tr|O24110|O24110_NICPL Small GTP-binding protein OS=Nicotiana plumbaginifolia PE=2 SV=1 1.2e-59	GO:0005525, GTP binding;GO:0005783, endoplasmic reticulum;GO:0005794, Golgi apparatus;GO:0005886, plasma membrane;GO:0006886, intracellular protein transport;GO:0016192, vesicle-mediated transport	K07953-ko04141 Protein processing in endoplasmic reticulum
TRINITY_DN37662_c0_g2	6.40007	26.8089	-2.06655	6.11206e-12	2.63096e-09	down	cd14953, NHL_like_1, Uncharacterized NHL-repeat domain in bacterial proteins. This bacterial family of NHL-repeat domains is found in a variety of domain architectures. The NHL (NCL-1, HT2A and LIN-41) repeat is found in multiple tandem copies, typically as 6 instances. It is about 40 residues long and resembles the WD repeat and other beta-propeller structures. 5.94013e-11	-	gi|697104210|ref|XP_009605911.1| PREDICTED: uncharacterized protein LOC104100399 isoform X1 [Nicotiana tomentosiformis] 1.0e-239	gi|1025105551|ref|XM_016604682.1| PREDICTED: Nicotiana tabacum uncharacterized LOC107783673 (LOC107783673), transcript variant X2, mRNA 0.0	-	-	tr|A0A0V0IH55|A0A0V0IH55_SOLCH Putative NHL domain-containing protein-like OS=Solanum chacoense PE=4 SV=1 3.3e-211	GO:0016021, integral component of membrane	-
TRINITY_DN41254_c1_g1	10.0478	23.5047	-1.22607	2.07501e-06	0.000198109	down	pfam06813, Nodulin-like, Nodulin-like. This family represents a conserved region within plant nodulin-like proteins. 4.30452e-56	-	gi|698516127|ref|XP_009802951.1| PREDICTED: uncharacterized protein LOC104248396 [Nicotiana sylvestris] 1.7e-305	gi|698516126|ref|XM_009804649.1| PREDICTED: Nicotiana sylvestris uncharacterized LOC104248396 (LOC104248396), mRNA 0.0	pfam06813, Nodulin-like, Nodulin-like. This family represents a conserved region within plant nodulin-like proteins. 1.02839e-56	sp|F4I9E1|NFD4_ARATH Protein NUCLEAR FUSION DEFECTIVE 4 OS=Arabidopsis thaliana GN=NFD4 PE=3 SV=1 5.90664e-17	tr|M1BSR0|M1BSR0_SOLTU Uncharacterized protein OS=Solanum tuberosum GN=PGSC0003DMG400020209 PE=4 SV=1 1.9e-285	GO:0000741, karyogamy;GO:0006810, transport;GO:0009651, response to salt stress;GO:0010197, polar nucleus fusion;GO:0016021, integral component of membrane	-
TRINITY_DN36627_c1_g4	1.9102	5.95079	-1.63936	0.000318212	0.0113527	down	pfam03767, Acid_phosphat_B, HAD superfamily, subfamily IIIB (Acid phosphatase). This family proteins includes acid phosphatases and a number of vegetative storage proteins. 2.56037e-43	-	gi|697142438|ref|XP_009625321.1| PREDICTED: acid phosphatase 1-like [Nicotiana tomentosiformis] 1.7e-69	gi|1025048563|ref|XM_016591533.1| PREDICTED: Nicotiana tabacum acid phosphatase 1-like (LOC107772049), mRNA 0.0	pfam03767, Acid_phosphat_B, HAD superfamily, subfamily IIIB (Acid phosphatase). This family proteins includes acid phosphatases and a number of vegetative storage proteins. 6.11694e-44	sp|P15490|VSPA_SOYBN Stem 28 kDa glycoprotein OS=Glycine max GN=VSPA PE=2 SV=1 8.71928e-35	tr|K4BMQ9|K4BMQ9_SOLLC Uncharacterized protein OS=Solanum lycopersicum PE=4 SV=1 1.1e-60	GO:0003993, acid phosphatase activity;GO:0045735, nutrient reservoir activity	-
TRINITY_DN29618_c0_g1	7.08047	0.06275	6.81809	4.74301e-07	5.63233e-05	up	-	-	-	-	-	-	-	-	-
TRINITY_DN34581_c2_g3	2.39494	8.08332	-1.75496	2.83293e-05	0.00165838	down	-	-	-	gi|1025155348|ref|XR_001649116.1| PREDICTED: Nicotiana tabacum uncharacterized LOC107790859 (LOC107790859), transcript variant X3, ncRNA 1.23044e-102	-	-	-	-	-
TRINITY_DN38079_c0_g2	9.17171	3.89778	1.23454	0.00127808	0.0327789	up	cd05329, TR_SDR_c, tropinone reductase-I and II (TR-1, and TR-II)-like, classical (c) SDRs. This subgroup includes TR-I and TR-II; these proteins are members of the SDR family. TRs catalyze the NADPH-dependent reductions of the 3-carbonyl group of tropinone, to a beta-hydroxyl group. TR-I and TR-II produce different stereoisomers from tropinone, TR-I produces tropine (3alpha-hydroxytropane), and …	KOG0725, KOG0725, KOG0725, Reductases with broad range of substrate specificities [General function prediction only]. 3.92653e-48	gi|683419847|gb|AIN39992.1| tropinone reductase I [Datura inoxia] 1.8e-94	-	pfam00106, adh_short, short chain dehydrogenase. This family contains a wide variety of dehydrogenases. 1.26362e-24	sp|P50162|TRN1_DATST Tropinone reductase 1 OS=Datura stramonium GN=TR1 PE=1 SV=1 4.35805e-123	tr|A0A088MUL9|A0A088MUL9_DATIN Tropinone reductase I OS=Datura inoxia GN=TRI PE=2 SV=1 1.4e-94	GO:0009710, tropane alkaloid biosynthetic process;GO:0016021, integral component of membrane;GO:0050356, tropine dehydrogenase activity	K08081-ko00960 Tropane, piperidine and pyridine alkaloid biosynthesis
TRINITY_DN44188_c1_g1	6.96788	0.965676	2.85111	2.6261e-08	4.58769e-06	up	cd07815, SRPBCC_PITP, Lipid-binding SRPBCC domain of Class I and Class II Phosphatidylinositol Transfer Proteins. This family includes the SRPBCC (START/RHO_alpha_C/PITP/Bet_v1/CoxG/CalC) domain of the phosphatidylinositol transfer protein (PITP) family of lipid transfer proteins. This family of proteins includes Class 1 PITPs (PITPNA/PITPalpha and PITPNB/PITPbeta, Drosophila vibrator and related…	KOG3668, KOG3668, KOG3668, Phosphatidylinositol transfer protein [Lipid transport and metabolism, Signal transduction mechanisms]. 3.21673e-58	gi|697093399|ref|XP_009606444.1| PREDICTED: phosphatidylinositol transfer protein 1-like [Nicotiana tomentosiformis] 8.8e-150	gi|697093398|ref|XM_009608149.1| PREDICTED: Nicotiana tomentosiformis phosphatidylinositol transfer protein 1-like (LOC104100793), transcript variant X1, mRNA 0.0	pfam02121, IP_trans, Phosphatidylinositol transfer protein. Along with the structurally unrelated Sec14p family (found in pfam00650), this family can bind/exchange one molecule of phosphatidylinositol (PI) or phosphatidylcholine (PC) and thus aids their transfer between different membrane compartments. There are three sub-families - all share an N-terminal PITP-like domain, whose sequence is high…	sp|Q9NCL8|PITP1_DICDI Phosphatidylinositol transfer protein 1 OS=Dictyostelium discoideum GN=pitA PE=1 SV=1 2.15024e-59	tr|A0A0V0I400|A0A0V0I400_SOLCH Putative phosphatidylinositol transfer protein 1-like OS=Solanum chacoense PE=4 SV=1 4.0e-126	GO:0005622, intracellular;GO:0005794, Golgi apparatus;GO:0006810, transport;GO:0008289, lipid binding	-
TRINITY_DN42000_c3_g7	242.172	107.699	1.16903	1.18208e-05	0.000831579	up	pfam04674, Phi_1, Phosphate-induced protein 1 conserved region. Family of conserved plant proteins. Conserved region identified in a phosphate-induced protein of unknown function. 1.66268e-86	-	gi|697128819|ref|XP_009618458.1| PREDICTED: protein EXORDIUM-like [Nicotiana tomentosiformis] 2.0e-102	gi|697192203|ref|XM_009606889.1| PREDICTED: Nicotiana tomentosiformis protein EXORDIUM-like (LOC104099785), mRNA 0.0	pfam04674, Phi_1, Phosphate-induced protein 1 conserved region. Family of conserved plant proteins. Conserved region identified in a phosphate-induced protein of unknown function. 3.97228e-87	sp|Q9ZPE7|EXO_ARATH Protein EXORDIUM OS=Arabidopsis thaliana GN=EXO PE=2 SV=1 9.26258e-100	tr|O82161|O82161_TOBAC Phi-1 protein OS=Nicotiana tabacum GN=phi-1 PE=2 SV=1 1.6e-102	GO:0005615, extracellular space;GO:0005618, cell wall;GO:0005794, Golgi apparatus;GO:0009505, plant-type cell wall;GO:0009741, response to brassinosteroid;GO:0048046, apoplast	-
TRINITY_DN42000_c3_g2	301.559	138.504	1.12251	0.00145104	0.0359477	up	pfam04674, Phi_1, Phosphate-induced protein 1 conserved region. Family of conserved plant proteins. Conserved region identified in a phosphate-induced protein of unknown function. 2.6623e-07	-	gi|698452399|ref|XP_009779725.1| PREDICTED: protein EXORDIUM-like [Nicotiana sylvestris] 1.0e-28	gi|1025357087|ref|XM_016656264.1| PREDICTED: Nicotiana tabacum protein EXORDIUM-like (LOC107828876), mRNA 2.4805e-108	pfam04674, Phi_1, Phosphate-induced protein 1 conserved region. Family of conserved plant proteins. Conserved region identified in a phosphate-induced protein of unknown function. 6.36046e-08	sp|Q9ZPE7|EXO_ARATH Protein EXORDIUM OS=Arabidopsis thaliana GN=EXO PE=2 SV=1 3.67367e-27	tr|O82161|O82161_TOBAC Phi-1 protein OS=Nicotiana tabacum GN=phi-1 PE=2 SV=1 3.8e-28	GO:0005615, extracellular space;GO:0005618, cell wall;GO:0005794, Golgi apparatus;GO:0009505, plant-type cell wall;GO:0009741, response to brassinosteroid;GO:0048046, apoplast	-
TRINITY_DN42000_c3_g8	33.3791	13.6315	1.292	0.000128757	0.00558936	up	pfam04674, Phi_1, Phosphate-induced protein 1 conserved region. Family of conserved plant proteins. Conserved region identified in a phosphate-induced protein of unknown function. 2.5134e-104	-	gi|698452405|ref|XP_009779727.1| PREDICTED: protein EXORDIUM-like [Nicotiana sylvestris] 1.2e-157	gi|1025157074|ref|XM_016613105.1| PREDICTED: Nicotiana tabacum protein EXORDIUM-like (LOC107791108), mRNA 0.0	pfam04674, Phi_1, Phosphate-induced protein 1 conserved region. Family of conserved plant proteins. Conserved region identified in a phosphate-induced protein of unknown function. 6.00472e-105	sp|Q9ZPE7|EXO_ARATH Protein EXORDIUM OS=Arabidopsis thaliana GN=EXO PE=2 SV=1 6.71624e-135	tr|M1D1C4|M1D1C4_SOLTU Uncharacterized protein OS=Solanum tuberosum GN=PGSC0003DMG400030810 PE=4 SV=1 1.7e-138	GO:0005615, extracellular space;GO:0005618, cell wall;GO:0005794, Golgi apparatus;GO:0009505, plant-type cell wall;GO:0009741, response to brassinosteroid;GO:0048046, apoplast	-
TRINITY_DN41005_c6_g1	5.09123	0.078869	6.01241	1.69128e-05	0.00109721	up	cd13132, MATE_eukaryotic, Eukaryotic members of the multidrug and toxic compound extrusion (MATE) family. The integral membrane proteins from the MATE family are involved in exporting metabolites across the cell membrane and are responsible for multidrug resistance (MDR) in many bacteria and animals. MATE has also been identified as a large multigene family in plants, where the proteins are linke…	KOG1347, KOG1347, KOG1347, Uncharacterized membrane protein, predicted efflux pump [General function prediction only]. 3.64423e-18	gi|1025191232|ref|XP_016475205.1| PREDICTED: protein DETOXIFICATION 35-like [Nicotiana tabacum] 9.2e-49	gi|1025202129|ref|XM_016621865.1| PREDICTED: Nicotiana tabacum protein DETOXIFICATION 35-like (LOC107798833), mRNA 5.48439e-151	pfam01554, MatE, MatE. The MatE domain. 8.08183e-14	sp|F4JTB3|DTX35_ARATH Protein DETOXIFICATION 35 OS=Arabidopsis thaliana GN=DTX35 PE=2 SV=1 5.81868e-47	tr|K4C4Y2|K4C4Y2_SOLLC Protein DETOXIFICATION OS=Solanum lycopersicum PE=3 SV=1 3.5e-48	GO:0005773, vacuole;GO:0005774, vacuolar membrane;GO:0006855, drug transmembrane transport;GO:0009813, flavonoid biosynthetic process;GO:0015238, drug transmembrane transporter activity;GO:0015297, antiporter activity;GO:0016021, integral component of membrane	-
TRINITY_DN31027_c0_g2	7.48407	18.752	-1.32515	0.000185359	0.00746567	down	-	-	-	gi|698533073|ref|XM_009765057.1| PREDICTED: Nicotiana sylvestris uncharacterized LOC104215288 (LOC104215288), mRNA 0.0	-	-	-	-	-
TRINITY_DN31027_c0_g1	12.6536	33.394	-1.40004	3.68752e-06	0.000321609	down	-	-	gi|698533074|ref|XP_009763359.1| PREDICTED: uncharacterized protein LOC104215288 [Nicotiana sylvestris] 6.0e-78	gi|1025244081|ref|XM_016631897.1| PREDICTED: Nicotiana tabacum uncharacterized LOC107807486 (LOC107807486), mRNA 0.0	-	-	tr|A0A0V0HTT3|A0A0V0HTT3_SOLCH Putative ovule protein OS=Solanum chacoense PE=4 SV=1 1.3e-56	-	-
TRINITY_DN44620_c2_g4	676.364	171.418	1.98028	0.000109451	0.00488029	up	-	-	gi|947068870|gb|KRH17761.1| hypothetical protein GLYMA_13G013500 [Glycine max] 4.8e-21	gi|11079186|dbj|AB027309.1| Dendrobium nobile gene for 18S rRNA, complete sequence 1.26539e-107	-	-	tr|K7LYM2|K7LYM2_SOYBN Uncharacterized protein OS=Glycine max PE=4 SV=1 3.7e-21	-	-
TRINITY_DN37580_c0_g1	6.20385	2.03501	1.60813	0.000661492	0.0198017	up	pfam05627, AvrRpt-cleavage, Cleavage site for pathogenic type III effector avirulence factor Avr. This domain is conserved in small families of otherwise unrelated proteins in both mono-cots and di-cots, suggesting that it has a conserved, plant-specific function. It is found both in the plant RIN4 (resistance R membrane-bound host-target protein) where it appears to contribute to the binding of …	-	gi|697125085|ref|XP_009616559.1| PREDICTED: RPM1-interacting protein 4-like isoform X1 [Nicotiana tomentosiformis] 7.6e-37	gi|697125084|ref|XM_009618264.1| PREDICTED: Nicotiana tomentosiformis RPM1-interacting protein 4-like (LOC104109070), transcript variant X1, mRNA 0.0	pfam05627, AvrRpt-cleavage, Cleavage site for pathogenic type III effector avirulence factor Avr. This domain is conserved in small families of otherwise unrelated proteins in both mono-cots and di-cots, suggesting that it has a conserved, plant-specific function. It is found both in the plant RIN4 (resistance R membrane-bound host-target protein) where it appears to contribute to the binding of …	-	tr|A0A0V0HEZ5|A0A0V0HEZ5_SOLCH Putative RPM1-interacting protein 4-like OS=Solanum chacoense PE=4 SV=1 7.1e-27	-	-
TRINITY_DN41848_c0_g1	5.0875	15.3046	-1.58893	0.00101653	0.0274683	down	-	-	-	gi|1025369964|ref|XM_016658957.1| PREDICTED: Nicotiana tabacum UDP-glucuronate 4-epimerase 6-like (LOC107831214), mRNA 1.71305e-111	-	-	-	-	-
TRINITY_DN35652_c2_g1	6.79726	1.50777	2.17254	8.29625e-09	1.66142e-06	up	pfam03000, NPH3, NPH3 family. Phototropism of Arabidopsis thaliana seedlings in response to a blue light source is initiated by nonphototropic hypocotyl 1 (NPH1), a light-activated serine-threonine protein kinase. Mutations in NPH3 disrupt early signaling occurring downstream of the NPH1 photoreceptor. The NPH3 gene encodes a NPH1-interacting protein. NPH3 is a member of a large protein family, a…	-	gi|1025286904|ref|XP_016496451.1| PREDICTED: root phototropism protein 3-like [Nicotiana tabacum] 5.3e-208	gi|663680609|emb|HG975513.1| Solanum lycopersicum chromosome ch01, complete genome 0.0	pfam03000, NPH3, NPH3 family. Phototropism of Arabidopsis thaliana seedlings in response to a blue light source is initiated by nonphototropic hypocotyl 1 (NPH1), a light-activated serine-threonine protein kinase. Mutations in NPH3 disrupt early signaling occurring downstream of the NPH1 photoreceptor. The NPH3 gene encodes a NPH1-interacting protein. NPH3 is a member of a large protein family, a…	sp|Q5KS50|NPH3_ORYSJ Coleoptile phototropism protein 1 OS=Oryza sativa subsp. japonica GN=CPT1 PE=2 SV=1 2.09531e-59	tr|M1CSA3|M1CSA3_SOLTU Uncharacterized protein OS=Solanum tuberosum GN=PGSC0003DMG400028584 PE=4 SV=1 2.3e-179	GO:0016567, protein ubiquitination	-
TRINITY_DN35588_c5_g1	9.27331	29.2103	-1.65532	1.93743e-09	4.54505e-07	down	-	-	gi|698476452|ref|XP_009785546.1| PREDICTED: myosin heavy chain, striated muscle-like isoform X1 [Nicotiana sylvestris] 2.0e-284	gi|1025329854|ref|XM_016650513.1| PREDICTED: Nicotiana tabacum myosin-7-like (LOC107823803), transcript variant X2, mRNA 0.0	-	-	tr|M1A4W6|M1A4W6_SOLTU Uncharacterized protein OS=Solanum tuberosum GN=PGSC0003DMG400005777 PE=4 SV=1 2.4e-229	GO:0016539, intein-mediated protein splicing	-
TRINITY_DN35588_c5_g2	5.90745	15.8482	-1.42371	7.20721e-05	0.00350156	down	-	-	gi|698476452|ref|XP_009785546.1| PREDICTED: myosin heavy chain, striated muscle-like isoform X1 [Nicotiana sylvestris] 6.9e-129	gi|697130820|ref|XM_009621167.1| PREDICTED: Nicotiana tomentosiformis myosin heavy chain, striated muscle-like (LOC104111463), transcript variant X2, mRNA 0.0	-	-	tr|K4CIT2|K4CIT2_SOLLC Uncharacterized protein OS=Solanum lycopersicum PE=4 SV=1 2.5e-107	GO:0016539, intein-mediated protein splicing	-
TRINITY_DN32416_c0_g2	0.985471	47.0599	-5.57754	8.11965e-06	0.000622236	down	cd01958, HPS_like, HPS_like: Hydrophobic Protein from Soybean (HPS)-like subfamily; composed of proteins with similarity to HPS, a small hydrophobic protein with unknown function related to cereal-type alpha-amylase inhibitors and lipid transfer proteins. In addition to HPS, members of this subfamily include a hybrid proline-rich protein (HyPRP) from maize, a dark-inducible protein (LeDI-2) from …	-	gi|697101319|ref|XP_009595495.1| PREDICTED: 14 kDa proline-rich protein DC2.15-like [Nicotiana tomentosiformis] 1.8e-34	gi|697101318|ref|XM_009597200.1| PREDICTED: Nicotiana tomentosiformis 14 kDa proline-rich protein DC2.15-like (LOC104091781), mRNA 0.0	pfam14547, Hydrophob_seed, Hydrophobic seed protein. This domain has a four-helix bundle structure. It contains four disulfide bonds, of which three function to keep the C- and N-terminal parts of the molecule in place. 8.49714e-16	sp|Q9SU34|ERLL2_ARATH pEARLI1-like lipid transfer protein 2 OS=Arabidopsis thaliana GN=At4g12490 PE=2 SV=1 2.7952e-21	tr|M1A0X9|M1A0X9_SOLTU Uncharacterized protein OS=Solanum tuberosum GN=PGSC0003DMG400004797 PE=4 SV=1 1.5e-30	GO:0005576, extracellular region;GO:0005618, cell wall;GO:0005783, endoplasmic reticulum;GO:0009506, plasmodesma;GO:0009707, chloroplast outer membrane;GO:0050832, defense response to fungus	-
TRINITY_DN32416_c0_g1	102.927	217.74	-1.08098	0.00143205	0.0356	down	cd01958, HPS_like, HPS_like: Hydrophobic Protein from Soybean (HPS)-like subfamily; composed of proteins with similarity to HPS, a small hydrophobic protein with unknown function related to cereal-type alpha-amylase inhibitors and lipid transfer proteins. In addition to HPS, members of this subfamily include a hybrid proline-rich protein (HyPRP) from maize, a dark-inducible protein (LeDI-2) from …	-	gi|10798752|dbj|BAB16428.1| P-rich protein EIG-I30 [Nicotiana tabacum] 1.5e-41	gi|1025258707|ref|XM_016635073.1| PREDICTED: Nicotiana tabacum 14 kDa proline-rich protein DC2.15-like (LOC107810309), mRNA 0.0	pfam14547, Hydrophob_seed, Hydrophobic seed protein. This domain has a four-helix bundle structure. It contains four disulfide bonds, of which three function to keep the C- and N-terminal parts of the molecule in place. 4.65659e-16	sp|Q9SU33|ERLL3_ARATH pEARLI1-like lipid transfer protein 3 OS=Arabidopsis thaliana GN=At4g12500 PE=2 SV=1 7.20539e-19	tr|Q9FXS5|Q9FXS5_TOBAC P-rich protein EIG-I30 OS=Nicotiana tabacum GN=EIG-I30 PE=2 SV=1 1.2e-41	GO:0005576, extracellular region;GO:0005618, cell wall	-
TRINITY_DN32416_c0_g4	31.2395	70.4842	-1.17393	0.000500289	0.016015	down	pfam14547, Hydrophob_seed, Hydrophobic seed protein. This domain has a four-helix bundle structure. It contains four disulfide bonds, of which three function to keep the C- and N-terminal parts of the molecule in place. 5.39454e-12	-	gi|698513298|ref|XP_009801606.1| PREDICTED: 14 kDa proline-rich protein DC2.15-like [Nicotiana sylvestris] 2.5e-54	gi|1025139733|ref|XM_016610675.1| PREDICTED: Nicotiana tabacum 14 kDa proline-rich protein DC2.15-like (LOC107788934), mRNA 0.0	pfam14547, Hydrophob_seed, Hydrophobic seed protein. This domain has a four-helix bundle structure. It contains four disulfide bonds, of which three function to keep the C- and N-terminal parts of the molecule in place. 1.2888e-12	sp|P14009|14KD_DAUCA 14 kDa proline-rich protein DC2.15 OS=Daucus carota PE=2 SV=1 8.48576e-22	tr|Q9FXS5|Q9FXS5_TOBAC P-rich protein EIG-I30 OS=Nicotiana tabacum GN=EIG-I30 PE=2 SV=1 6.7e-36	GO:0016021, integral component of membrane	-
TRINITY_DN31809_c1_g1	1.80315	6.68722	-1.89089	5.03661e-05	0.00263812	down	-	-	gi|698486134|ref|XP_009789814.1| PREDICTED: uncharacterized protein LOC104237372 [Nicotiana sylvestris] 1.1e-101	gi|698486133|ref|XM_009791512.1| PREDICTED: Nicotiana sylvestris uncharacterized LOC104237372 (LOC104237372), mRNA 0.0	-	-	tr|M1C1D6|M1C1D6_SOLTU Uncharacterized protein OS=Solanum tuberosum GN=PGSC0003DMG400022372 PE=4 SV=1 1.5e-77	-	-
TRINITY_DN33602_c3_g1	20.7889	42.5954	-1.03488	0.000645219	0.0194157	down	-	-	-	-	-	-	-	-	-
TRINITY_DN34622_c0_g2	12.9711	26.9915	-1.0572	0.000731382	0.0213381	down	cd02176, GH16_XET, Xyloglucan endotransglycosylase, member of glycosyl hydrolase family 16. Xyloglucan endotransglycosylases (XETs) cleave and religate xyloglucan polymers in plant cell walls via a transglycosylation mechanism. Xyloglucan is a soluble hemicellulose with a backbone of beta-1,4-linked glucose units, partially substituted with alpha-1,6-linked xylopyranose branches. It binds noncova…	-	gi|698563628|ref|XP_009772755.1| PREDICTED: probable xyloglucan endotransglucosylase/hydrolase protein 32 [Nicotiana sylvestris] 9.7e-68	gi|697115808|ref|XM_009613524.1| PREDICTED: Nicotiana tomentosiformis probable xyloglucan endotransglucosylase/hydrolase protein 32 (LOC104105268), mRNA 0.0	pfam00722, Glyco_hydro_16, Glycosyl hydrolases family 16. 3.76883e-20	sp|Q9SJL9|XTH32_ARATH Probable xyloglucan endotransglucosylase/hydrolase protein 32 OS=Arabidopsis thaliana GN=XTH32 PE=2 SV=1 6.14439e-62	tr|K4CQM0|K4CQM0_SOLLC Xyloglucan endotransglucosylase/hydrolase OS=Solanum lycopersicum PE=3 SV=1 4.2e-63	GO:0004553, hydrolase activity, hydrolyzing O-glycosyl compounds;GO:0005618, cell wall;GO:0010411, xyloglucan metabolic process;GO:0016762, xyloglucan:xyloglucosyl transferase activity;GO:0016998, cell wall macromolecule catabolic process;GO:0042546, cell wall biogenesis;GO:0048046, apoplast;GO:0071555, cell wall organization	-
TRINITY_DN36732_c1_g11	7.26141	15.478	-1.09189	0.000746777	0.0217211	down	-	KOG4172, KOG4172, KOG4172, Predicted E3 ubiquitin ligase [Posttranslational modification, protein turnover, chaperones]. 1.11119e-07	gi|1025257840|ref|XP_016490341.1| PREDICTED: kinesin-related protein 11-like [Nicotiana tabacum] 5.4e-134	gi|1025257839|ref|XM_016634855.1| PREDICTED: Nicotiana tabacum kinesin-related protein 11-like (LOC107810115), mRNA 0.0	-	sp|Q8W5R5|KN7D_ARATH Kinesin-like protein KIN-7D, mitochondrial OS=Arabidopsis thaliana GN=KIN7D PE=2 SV=1 1.00034e-90	tr|A0A0V0IXS9|A0A0V0IXS9_SOLCH Putative kinesin-related protein 11-like OS=Solanum chacoense PE=3 SV=1 1.1e-118	GO:0003777, microtubule motor activity;GO:0005524, ATP binding;GO:0005739, mitochondrion;GO:0005871, kinesin complex;GO:0005874, microtubule;GO:0007018, microtubule-based movement;GO:0008270, zinc ion binding;GO:0016887, ATPase activity;GO:0031347, regulation of defense response	-
TRINITY_DN40941_c1_g2	2.5501	6.60514	-1.37303	2.03277e-05	0.00126307	down	TIGR00957, Multidrug_resistance-associated_protein_1, multi drug resistance-associated protein (MRP). This model describes multi drug resistance-associated protein (MRP) in eukaryotes. The multidrug resistance-associated protein is an integral membrane protein that causes multidrug resistance when overexpressed in mammalian cells. It belongs to ABC transporter superfamily. The protein topology an…	KOG0054, KOG0054, KOG0054, Multidrug resistance-associated protein/mitoxantrone resistance protein, ABC superfamily [Secondary metabolites biosynthesis, transport and catabolism]. 4.31838e-137	gi|1025261323|ref|XP_016491198.1| PREDICTED: ABC transporter C family member 10-like [Nicotiana tabacum] 9.1e-234	gi|698530262|ref|XM_009763654.1| PREDICTED: Nicotiana sylvestris ABC transporter C family member 10-like (LOC104214055), transcript variant X2, mRNA 0.0	pfam00005, ABC_tran, ABC transporter. ABC transporters for a large family of proteins responsible for translocation of a variety of compounds across biological membranes. ABC transporters are the largest family of proteins in many completely sequenced bacteria. ABC transporters are composed of two copies of this domain and two copies of a transmembrane domain pfam00664. These four domains may bel…	sp|Q9LYS2|AB10C_ARATH ABC transporter C family member 10 OS=Arabidopsis thaliana GN=ABCC10 PE=2 SV=2 0.0	tr|K4CPI5|K4CPI5_SOLLC Uncharacterized protein OS=Solanum lycopersicum PE=4 SV=1 1.5e-220	GO:0005524, ATP binding;GO:0005774, vacuolar membrane;GO:0008559, xenobiotic transmembrane transporting ATPase activity;GO:0016021, integral component of membrane;GO:0042626, ATPase activity, coupled to transmembrane movement of substances	K05666-ko02010 ABC transporters
TRINITY_DN44785_c6_g4	589.125	131.247	2.16629	1.20219e-05	0.000838649	up	-	-	gi|947068959|gb|KRH17850.1| hypothetical protein GLYMA_13G021500 [Glycine max] 2.0e-79	gi|806909817|gb|KP824745.1| Nicotiana benthamiana external transcribed spacer, 18S ribosomal RNA gene, internal transcribed spacer 1, 5.8S ribosomal RNA gene, internal transcribed spacer 2, and 25S ribosomal RNA gene, complete sequence; and external transcribed spacer, partial sequence 0.0	-	-	tr|A0A0R0GHD3|A0A0R0GHD3_SOYBN Uncharacterized protein OS=Glycine max GN=GLYMA_13G021500 PE=4 SV=1 1.5e-79	-	-
TRINITY_DN42030_c0_g3	2.99811	6.52451	-1.12182	0.000313492	0.0112122	down	PLN03029, PLN03029, type-a response regulator protein; Provisional. 1.86384e-35	-	gi|698575752|ref|XP_009776026.1| PREDICTED: two-component response regulator ARR9-like isoform X3 [Nicotiana sylvestris] 2.5e-41	gi|1025108709|ref|XM_016605438.1| PREDICTED: Nicotiana tabacum two-component response regulator ORR9-like (LOC107784321), transcript variant X1, mRNA 0.0	-	sp|O80366|ARR9_ARATH Two-component response regulator ARR9 OS=Arabidopsis thaliana GN=ARR9 PE=1 SV=1 3.67837e-34	tr|A0A0A1WCS3|A0A0A1WCS3_NICAT Type A response regulator RRA9 OS=Nicotiana attenuata GN=RRA9 PE=4 SV=1 2.6e-43	GO:0000156, phosphorelay response regulator activity;GO:0000160, phosphorelay signal transduction system;GO:0005622, intracellular;GO:0005634, nucleus;GO:0006351, transcription, DNA-templated;GO:0006355, regulation of transcription, DNA-templated;GO:0007623, circadian rhythm;GO:0009735, response to cytokinin;GO:0009736, cytokinin-activated signaling pathway	K14492-ko04075 Plant hormone signal transduction
TRINITY_DN35234_c2_g2	1.62141	5.57765	-1.78241	0.00147245	0.0363527	down	-	-	-	gi|1025342325|ref|XM_016653082.1| PREDICTED: Nicotiana tabacum uncharacterized LOC107826133 (LOC107826133), transcript variant X1, mRNA 1.85606e-49	-	-	-	-	-
TRINITY_DN39874_c2_g1	2.29843	6.85999	-1.57756	8.55165e-05	0.00401062	down	-	-	gi|697145114|ref|XP_009626682.1| PREDICTED: growth-regulating factor 1-like [Nicotiana tomentosiformis] 1.1e-110	gi|1025248170|ref|XM_016632892.1| PREDICTED: Nicotiana tabacum growth-regulating factor 1-like (LOC107808379), mRNA 0.0	-	sp|Q6AWY3|GRF6_ORYSJ Growth-regulating factor 6 OS=Oryza sativa subsp. japonica GN=GRF6 PE=2 SV=2 4.03179e-25	tr|C8YZB0|C8YZB0_CAPAN UPA17 OS=Capsicum annuum PE=2 SV=1 1.0e-95	GO:0005524, ATP binding;GO:0005634, nucleus;GO:0006351, transcription, DNA-templated;GO:0006355, regulation of transcription, DNA-templated;GO:0032502, developmental process	-
TRINITY_DN39874_c2_g3	1.74722	5.78842	-1.72811	8.66048e-06	0.000655698	down	pfam08879, WRC, WRC. The WRC domain, named after the conserved Trp-Arg-Cys motif, contains two distinctive features: a putative nuclear localization signal and a zinc-finger motif (C3H). It is suggested that the WRC domain functions in DNA binding. 2.09657e-16	-	gi|698474257|ref|XP_009784651.1| PREDICTED: growth-regulating factor 1-like [Nicotiana sylvestris] 3.9e-153	gi|698474256|ref|XM_009786349.1| PREDICTED: Nicotiana sylvestris growth-regulating factor 1-like (LOC104233041), mRNA 0.0	pfam08879, WRC, WRC. The WRC domain, named after the conserved Trp-Arg-Cys motif, contains two distinctive features: a putative nuclear localization signal and a zinc-finger motif (C3H). It is suggested that the WRC domain functions in DNA binding. 5.00889e-17	sp|O81001|GRF1_ARATH Growth-regulating factor 1 OS=Arabidopsis thaliana GN=GRF1 PE=1 SV=1 1.29793e-63	tr|M1A1L2|M1A1L2_SOLTU Uncharacterized protein OS=Solanum tuberosum GN=PGSC0003DMG400004942 PE=4 SV=1 8.2e-119	GO:0005524, ATP binding;GO:0005634, nucleus;GO:0006351, transcription, DNA-templated;GO:0006355, regulation of transcription, DNA-templated;GO:0009624, response to nematode;GO:0032502, developmental process;GO:0048364, root development;GO:0061062, regulation of nematode larval development	-
TRINITY_DN28244_c0_g1	1.07034	11.9385	-3.47947	3.89964e-10	1.08802e-07	down	-	-	gi|697174013|ref|XP_009595944.1| PREDICTED: uncharacterized protein LOC104092128 [Nicotiana tomentosiformis] 7.5e-20	gi|697174012|ref|XM_009597649.1| PREDICTED: Nicotiana tomentosiformis uncharacterized LOC104092128 (LOC104092128), mRNA 2.41727e-112	-	-	-	-	-
TRINITY_DN40956_c0_g2	23.9405	68.0524	-1.50719	3.99686e-08	6.67789e-06	down	pfam03141, Methyltransf_29, Putative S-adenosyl-L-methionine-dependent methyltransferase. This family is a putative S-adenosyl-L-methionine (SAM)-dependent methyltransferase. 1.25352e-151	-	gi|171705256|gb|ACB54686.1| methyltransferase [Nicotiana benthamiana] 3.6e-242	gi|1025352441|ref|XM_016655088.1| PREDICTED: Nicotiana tabacum probable methyltransferase PMT14 (LOC107827872), mRNA 0.0	pfam03141, Methyltransf_29, Putative S-adenosyl-L-methionine-dependent methyltransferase. This family is a putative S-adenosyl-L-methionine (SAM)-dependent methyltransferase. 2.99477e-152	sp|Q94EJ6|PMTE_ARATH Probable methyltransferase PMT14 OS=Arabidopsis thaliana GN=At4g18030 PE=2 SV=1 0.0	tr|B1PSM0|B1PSM0_NICBE Putative methyltransferase OS=Nicotiana benthamiana PE=2 SV=1 2.7e-242	GO:0000139, Golgi membrane;GO:0005768, endosome;GO:0005774, vacuolar membrane;GO:0005794, Golgi apparatus;GO:0005802, trans-Golgi network;GO:0008168, methyltransferase activity;GO:0008757, S-adenosylmethionine-dependent methyltransferase activity;GO:0009505, plant-type cell wall;GO:0016021, integral component of membrane;GO:0032259, methylation	-
TRINITY_DN42953_c0_g1	10.9922	32.5928	-1.56807	0.000105838	0.00476625	down	-	-	gi|698512345|ref|XP_009801191.1| PREDICTED: pollen-specific leucine-rich repeat extensin-like protein 1 [Nicotiana sylvestris] 6.6e-18	gi|1025168510|ref|XM_016614934.1| PREDICTED: Nicotiana tabacum pollen-specific leucine-rich repeat extensin-like protein 1 (LOC107792700), mRNA 0.0	-	-	tr|A0A0V0I462|A0A0V0I462_SOLCH Putative ovule protein OS=Solanum chacoense PE=4 SV=1 1.2e-16	GO:0030001, metal ion transport;GO:0046872, metal ion binding	-
TRINITY_DN32953_c0_g1	52.5766	128.525	-1.28955	5.98057e-05	0.00300214	down	PRK14986, PRK14986, glycogen phosphorylase; Provisional. 8.5044e-55	KOG2099, KOG2099, KOG2099, Glycogen phosphorylase [Carbohydrate transport and metabolism]. 1.15466e-59	gi|1025284232|ref|XP_016495752.1| PREDICTED: alpha-1,4 glucan phosphorylase L-1 isozyme, chloroplastic/amyloplastic isoform X2 [Nicotiana tabacum] 3.4e-104	gi|698535827|ref|XM_009766007.1| PREDICTED: Nicotiana sylvestris alpha-1,4 glucan phosphorylase L-1 isozyme, chloroplastic/amyloplastic (LOC104216050), mRNA 0.0	pfam00343, Phosphorylase, Carbohydrate phosphorylase. The members of this family catalyze the formation of glucose 1-phosphate from one of the following polyglucoses; glycogen, starch, glucan or maltodextrin. 6.14073e-54	sp|P04045|PHSL1_SOLTU Alpha-1,4 glucan phosphorylase L-1 isozyme, chloroplastic/amyloplastic OS=Solanum tuberosum PE=1 SV=2 5.27608e-118	tr|K4BHG4|K4BHG4_SOLLC Alpha-1,4 glucan phosphorylase OS=Solanum lycopersicum PE=3 SV=1 8.7e-100	GO:0005737, cytoplasm;GO:0005975, carbohydrate metabolic process;GO:0005980, glycogen catabolic process;GO:0008184, glycogen phosphorylase activity;GO:0009414, response to water deprivation;GO:0009501, amyloplast;GO:0009507, chloroplast;GO:0009570, chloroplast stroma;GO:0030170, pyridoxal phosphate binding;GO:0042802, identical protein binding	-
TRINITY_DN34282_c2_g10	2.01695	8.07985	-2.00215	0.000508799	0.0162179	down	-	-	-	-	-	-	tr|K4D4Y0|K4D4Y0_SOLLC Uncharacterized protein OS=Solanum lycopersicum PE=4 SV=1 1.7e-09	-	-
TRINITY_DN32483_c1_g7	6.40985	1.46722	2.1272	1.68218e-05	0.00109371	up	-	-	gi|698587213|ref|XP_009779120.1| PREDICTED: protein RADIALIS-like 4 [Nicotiana sylvestris] 5.7e-49	gi|697187266|ref|XM_009604376.1| PREDICTED: Nicotiana tomentosiformis protein RADIALIS-like 4 (LOC104097760), mRNA 0.0	-	sp|Q1A173|RADL6_ARATH Protein RADIALIS-like 6 OS=Arabidopsis thaliana GN=RL6 PE=2 SV=1 3.64913e-26	tr|M0ZJC2|M0ZJC2_SOLTU Uncharacterized protein OS=Solanum tuberosum GN=PGSC0003DMG400000730 PE=4 SV=1 5.2e-34	GO:0003677, DNA binding;GO:0005634, nucleus;GO:0006351, transcription, DNA-templated;GO:0006355, regulation of transcription, DNA-templated	-
TRINITY_DN38427_c0_g4	147.741	4.62135	4.99861	5.82314e-27	1.96873e-23	up	-	-	-	-	-	-	-	-	-
TRINITY_DN31801_c0_g1	13.9892	0.61039	4.51844	1.43026e-06	0.000143462	up	-	-	-	gi|985397824|ref|XR_001506021.1| PREDICTED: Diuraphis noxia uncharacterized LOC107163528 (LOC107163528), ncRNA 1.0989e-123	-	-	-	-	-
TRINITY_DN37210_c0_g1	19.7931	65.7452	-1.73189	3.40989e-06	0.000301977	down	PLN02436, PLN02436, cellulose synthase A. 1.73642e-176	-	gi|13925881|gb|AAK49454.1|AF304374_1 cellulose synthase catalytic subunit [Nicotiana alata] 1.0e-166	gi|698423758|ref|XM_009784520.1| PREDICTED: Nicotiana sylvestris cellulose synthase A catalytic subunit 2 [UDP-forming]-like (LOC104231505), mRNA 0.0	pfam03552, Cellulose_synt, Cellulose synthase. Cellulose, an aggregate of unbranched polymers of beta-1,4-linked glucose residues, is the major component of wood and thus paper, and is synthesized by plants, most algae, some bacteria and fungi, and even some animals. The genes that synthesize cellulose in higher plants differ greatly from the well-characterized genes found in Acetobacter and Agro…	sp|O48947|CESA2_ARATH Cellulose synthase A catalytic subunit 2 [UDP-forming] OS=Arabidopsis thaliana GN=CESA2 PE=1 SV=1 2.2385e-171	tr|Q93XQ1|Q93XQ1_NICAL Cellulose synthase OS=Nicotiana alata GN=CesA1 PE=2 SV=1 7.7e-167	GO:0005886, plasma membrane;GO:0008270, zinc ion binding;GO:0016021, integral component of membrane;GO:0016760, cellulose synthase (UDP-forming) activity;GO:0030244, cellulose biosynthetic process;GO:0071555, cell wall organization	-
TRINITY_DN42612_c0_g1	5.66176	12.3432	-1.1244	3.89683e-05	0.00214326	down	PLN03008, PLN03008, Phospholipase D delta. 3.52024e-163	KOG1329, KOG1329, KOG1329, Phospholipase D1 [Lipid transport and metabolism]. 4.05055e-121	gi|698542496|ref|XP_009766427.1| PREDICTED: phospholipase D beta 1-like [Nicotiana sylvestris] 1.2e-248	gi|1025349502|ref|XM_016577426.1| PREDICTED: Nicotiana tabacum phospholipase D beta 1-like (LOC107759472), mRNA 0.0	pfam12357, PLD_C, Phospholipase D C terminal. This domain family is found in eukaryotes, and is approximately 70 amino acids in length. The family is found in association with pfam00168, pfam00614. There is a conserved FPD sequence motif. This family is the C terminal of phospholipase D. PLD is a major plant lipid-degrading enzyme which is involved in signal transduction. 5.8961e-27	sp|P93733|PLDB1_ARATH Phospholipase D beta 1 OS=Arabidopsis thaliana GN=PLDBETA1 PE=1 SV=4 0.0	tr|A0A0M4UPT2|A0A0M4UPT2_NICBE Phospholipase D OS=Nicotiana benthamiana GN=NbPLD_beta PE=2 SV=1 1.4e-241	GO:0004630, phospholipase D activity;GO:0005509, calcium ion binding;GO:0005546, phosphatidylinositol-4,5-bisphosphate binding;GO:0005737, cytoplasm;GO:0009506, plasmodesma;GO:0009816, defense response to bacterium, incompatible interaction;GO:0016020, membrane;GO:0016042, lipid catabolic process;GO:0046470, phosphatidylcholine metabolic process;GO:0046686, response to cadmium ion;GO:0070290, N-a…	K01115-ko00564 Glycerophospholipid metabolism;ko00565 Ether lipid metabolism;ko04071 Sphingolipid signaling pathway;ko04144 Endocytosis;ko04024 cAMP signaling pathway;ko04014 Ras signaling pathway;ko04072 Phospholipase D signaling pathway
TRINITY_DN41799_c1_g1	14.4795	0.0755267	7.58281	2.73363e-09	6.16138e-07	up	-	-	-	gi|698496120|ref|XR_714575.1| PREDICTED: Nicotiana sylvestris uncharacterized LOC104240924 (LOC104240924), ncRNA 3.84409e-58	-	-	-	-	-
TRINITY_DN39906_c0_g4	92.2818	20.4303	2.17533	4.11463e-06	0.000350353	up	-	-	gi|698569676|ref|XP_009774398.1| PREDICTED: uncharacterized protein LOC104224444 [Nicotiana sylvestris] 9.9e-71	gi|1025308442|ref|XM_016645727.1| PREDICTED: Nicotiana tabacum uncharacterized LOC107819606 (LOC107819606), mRNA 0.0	-	-	tr|M1C940|M1C940_SOLTU Uncharacterized protein OS=Solanum tuberosum GN=PGSC0003DMG400024310 PE=4 SV=1 3.8e-54	GO:0003677, DNA binding;GO:0005634, nucleus;GO:0008270, zinc ion binding;GO:0045893, positive regulation of transcription, DNA-templated	-
TRINITY_DN35720_c0_g1	23.5989	9.40632	1.32702	0.000700547	0.0206694	up	-	-	gi|698436426|ref|XP_009801904.1| PREDICTED: B3 domain-containing protein REM10-like isoform X1 [Nicotiana sylvestris] 1.1e-07	gi|402541|dbj|D17455.1|TOBNT3 Nicotiana tabacum DNA, short interspersed repetitive element, TS family, clone:Nt3 7.03137e-46	-	-	-	-	-
TRINITY_DN40385_c1_g1	9.66369	21.8106	-1.17438	8.9734e-05	0.00415589	down	smart00640, Glyco_32, Glycosyl hydrolases family 32. 1.67764e-102	KOG0228, KOG0228, KOG0228, Beta-fructofuranosidase (invertase) [Carbohydrate transport and metabolism]. 2.47067e-132	gi|1027857951|ref|NP_001311983.1| acid beta-fructofuranosidase AIV-18-like [Nicotiana tabacum] 1.1e-310	gi|698431151|ref|XM_009795774.1| PREDICTED: Nicotiana sylvestris acid beta-fructofuranosidase AIV-18 (LOC104240874), mRNA 0.0	pfam00251, Glyco_hydro_32N, Glycosyl hydrolases family 32 N-terminal domain. This domain corresponds to the N-terminal domain of glycosyl hydrolase family 32 which forms a five bladed beta propeller structure. 6.06125e-75	sp|P93761|INV1_CAPAN Acid beta-fructofuranosidase AIV-18 OS=Capsicum annuum PE=2 SV=1 0.0	tr|Q8GUA3|Q8GUA3_TOBAC Vacuolar invertase OS=Nicotiana tabacum GN=vi PE=2 SV=2 8.4e-311	GO:0004575, sucrose alpha-glucosidase activity;GO:0005975, carbohydrate metabolic process;GO:0016021, integral component of membrane	K01193-ko00052 Galactose metabolism;ko00500 Starch and sucrose metabolism
TRINITY_DN41926_c0_g3	3.13627	7.77257	-1.30934	0.000777852	0.0224208	down	pfam12222, PNGaseA, Peptide N-acetyl-beta-D-glucosaminyl asparaginase amidase A. This family of proteins is found in bacteria, archaea and eukaryotes. Proteins in this family are typically between 558 and 775 amino acids in length. There is a conserved TGG sequence motif. PNGase A is a protein which cleaves glycopeptides. 1.39878e-16	-	gi|697111914|ref|XP_009609832.1| PREDICTED: peptide-N4-(N-acetyl-beta-glucosaminyl)asparagine amidase A-like [Nicotiana tomentosiformis] 1.1e-61	gi|698550916|ref|XM_009770837.1| PREDICTED: Nicotiana sylvestris peptide-N4-(N-acetyl-beta-glucosaminyl)asparagine amidase A-like (LOC104220039), mRNA 0.0	pfam12222, PNGaseA, Peptide N-acetyl-beta-D-glucosaminyl asparaginase amidase A. This family of proteins is found in bacteria, archaea and eukaryotes. Proteins in this family are typically between 558 and 775 amino acids in length. There is a conserved TGG sequence motif. PNGase A is a protein which cleaves glycopeptides. 3.3418e-17	sp|P81898|PNAA_PRUDU Peptide-N4-(N-acetyl-beta-glucosaminyl)asparagine amidase A OS=Prunus dulcis PE=1 SV=2 1.23458e-22	tr|K4C5P4|K4C5P4_SOLLC Uncharacterized protein OS=Solanum lycopersicum PE=4 SV=1 1.1e-50	GO:0000224, peptide-N4-(N-acetyl-beta-glucosaminyl)asparagine amidase activity	-
TRINITY_DN33234_c0_g1	7.93769	16.8933	-1.08966	0.000237912	0.00910993	down	PLN02639, PLN02639, oxidoreductase, 2OG-Fe(II) oxygenase family protein. 0.0	KOG0143, KOG0143, KOG0143, Iron/ascorbate family oxidoreductases [Secondary metabolites biosynthesis, transport and catabolism, General function prediction only]. 4.01797e-86	gi|698503891|ref|XP_009797505.1| PREDICTED: flavanone 3-dioxygenase [Nicotiana sylvestris] 5.1e-195	gi|1025333861|ref|XM_016656526.1| PREDICTED: Nicotiana tabacum protein DOWNY MILDEW RESISTANCE 6-like (LOC107829090), mRNA 0.0	pfam03171, 2OG-FeII_Oxy, 2OG-Fe(II) oxygenase superfamily. This family contains members of the 2-oxoglutarate (2OG) and Fe(II)-dependent oxygenase superfamily. This family includes the C-terminal of prolyl 4-hydroxylase alpha subunit. The holoenzyme has the activity EC:1.14.11.2 catalysing the reaction: Procollagen L-proline + 2-oxoglutarate + O2 <=; procollagen trans- 4-hydroxy-L-proline + succi…	sp|Q9FLV0|DMR6_ARATH Protein DOWNY MILDEW RESISTANCE 6 OS=Arabidopsis thaliana GN=DMR6 PE=1 SV=1 1.13871e-175	tr|A0A024AXB5|A0A024AXB5_TOBAC Flavonoid biosynthesis oxidoreductase protein OS=Nicotiana tabacum PE=2 SV=1 1.4e-189	GO:0002229, defense response to oomycetes;GO:0002239, response to oomycetes;GO:0009617, response to bacterium;GO:0009620, response to fungus;GO:0009751, response to salicylic acid;GO:0009813, flavonoid biosynthetic process;GO:0016491, oxidoreductase activity;GO:0033759, flavone synthase activity;GO:0042742, defense response to bacterium;GO:0046244, salicylic acid catabolic process;GO:0046872, met…	-
TRINITY_DN37208_c0_g1	48.1094	18.3326	1.39191	3.11668e-05	0.0017949	up	-	-	gi|698571395|ref|XP_009774872.1| PREDICTED: uncharacterized protein LOC104224855 [Nicotiana sylvestris] 1.2e-292	gi|1025202881|ref|XM_016622042.1| PREDICTED: Nicotiana tabacum uncharacterized LOC107798990 (LOC107798990), mRNA 0.0	-	-	tr|M1AU47|M1AU47_SOLTU Uncharacterized protein OS=Solanum tuberosum GN=PGSC0003DMG400011624 PE=4 SV=1 7.3e-261	GO:0008168, methyltransferase activity;GO:0016021, integral component of membrane	-
TRINITY_DN39660_c22_g1	75.8652	25.755	1.55858	3.52123e-07	4.3995e-05	up	-	-	gi|313586565|gb|ADR71293.1| hypothetical protein 17 [Hevea brasiliensis] 5.8e-19	gi|663681407|emb|HG975524.1| Solanum lycopersicum chromosome ch12, complete genome 6.95645e-28	-	-	tr|K4DBU4|K4DBU4_SOLLC Uncharacterized protein OS=Solanum lycopersicum PE=4 SV=1 3.5e-24	-	-
TRINITY_DN31175_c1_g3	8.06968	69.4117	-3.10459	2.9679e-18	3.70827e-15	down	-	-	gi|1012330755|gb|KYP42262.1| Retrovirus-related Pol polyprotein from transposon TNT 1-94 [Cajanus cajan] 1.2e-69	gi|697164242|ref|XM_009592635.1| PREDICTED: Nicotiana tomentosiformis uncharacterized LOC104088033 (LOC104088033), mRNA 1.0198e-116	-	-	tr|Q7XLR4|Q7XLR4_ORYSJ OSJNBb0093G06.7 protein OS=Oryza sativa subsp. japonica GN=OSJNBb0093G06.7 PE=4 SV=2 1.9e-30	GO:0003676, nucleic acid binding;GO:0015074, DNA integration	-
TRINITY_DN31873_c0_g2	6.44322	13.8395	-1.10293	1.52192e-05	0.00101007	down	-	-	gi|698461453|ref|XP_009781777.1| PREDICTED: uncharacterized protein LOC104230617 isoform X1 [Nicotiana sylvestris] 6.0e-237	gi|698461452|ref|XM_009783475.1| PREDICTED: Nicotiana sylvestris uncharacterized LOC104230617 (LOC104230617), transcript variant X1, mRNA 0.0	-	sp|Q8RWD5|SCD2_ARATH Coiled-coil domain-containing protein SCD2 OS=Arabidopsis thaliana GN=SCD2 PE=1 SV=1 3.35448e-160	tr|A0A0V0IMJ2|A0A0V0IMJ2_SOLCH Putative myosin-9-like OS=Solanum chacoense PE=4 SV=1 1.2e-213	GO:0000911, cytokinesis by cell plate formation;GO:0005886, plasma membrane;GO:0009825, multidimensional cell growth;GO:0030136, clathrin-coated vesicle;GO:0040008, regulation of growth	-
TRINITY_DN37770_c0_g3	14.5361	1.88343	2.94821	3.6122e-17	3.46019e-14	up	PLN02573, PLN02573, pyruvate decarboxylase. 0.0	KOG1184, KOG1184, KOG1184, Thiamine pyrophosphate-requiring enzyme [Amino acid transport and metabolism, Coenzyme transport and metabolism]. 5.04845e-174	gi|698551587|ref|XP_009769363.1| PREDICTED: pyruvate decarboxylase 1-like [Nicotiana sylvestris] 4.6e-235	gi|1025265097|ref|XM_016636659.1| PREDICTED: Nicotiana tabacum pyruvate decarboxylase 1-like (LOC107811683), mRNA 0.0	pfam02775, TPP_enzyme_C, Thiamine pyrophosphate enzyme, C-terminal TPP binding domain. 3.0848e-06	sp|O82647|PDC1_ARATH Pyruvate decarboxylase 1 OS=Arabidopsis thaliana GN=PDC1 PE=2 SV=1 0.0	tr|Q8H9C6|Q8H9C6_SOLTU Pyruvate decarboxylase (Fragment) OS=Solanum tuberosum GN=StPDC PE=2 SV=1 5.6e-225	GO:0000287, magnesium ion binding;GO:0004737, pyruvate decarboxylase activity;GO:0005829, cytosol;GO:0016020, membrane;GO:0016831, carboxy-lyase activity;GO:0030976, thiamine pyrophosphate binding;GO:0034059, response to anoxia	K01568-ko00010 Glycolysis / Gluconeogenesis
TRINITY_DN37770_c0_g1	10.2658	1.36545	2.9104	6.9301e-08	1.0683e-05	up	PLN02573, PLN02573, pyruvate decarboxylase. 1.85137e-65	KOG1184, KOG1184, KOG1184, Thiamine pyrophosphate-requiring enzyme [Amino acid transport and metabolism, Coenzyme transport and metabolism]. 2.17154e-38	gi|698551587|ref|XP_009769363.1| PREDICTED: pyruvate decarboxylase 1-like [Nicotiana sylvestris] 1.7e-54	gi|1025415722|ref|XM_016585346.1| PREDICTED: Nicotiana tabacum pyruvate decarboxylase 1-like (LOC107766552), mRNA 1.38819e-167	-	sp|Q9M040|PDC4_ARATH Pyruvate decarboxylase 4 OS=Arabidopsis thaliana GN=PDC4 PE=2 SV=1 5.05159e-63	tr|V4SUL7|V4SUL7_9ROSI Uncharacterized protein OS=Citrus clementina GN=CICLE_v10011317mg PE=3 SV=1 2.5e-53	GO:0000287, magnesium ion binding;GO:0004737, pyruvate decarboxylase activity;GO:0016831, carboxy-lyase activity;GO:0030976, thiamine pyrophosphate binding	-
TRINITY_DN37770_c0_g4	13.2091	2.03246	2.70023	3.71782e-07	4.59531e-05	up	PLN02573, PLN02573, pyruvate decarboxylase. 1.00615e-17	KOG1184, KOG1184, KOG1184, Thiamine pyrophosphate-requiring enzyme [Amino acid transport and metabolism, Coenzyme transport and metabolism]. 2.30097e-10	gi|698551587|ref|XP_009769363.1| PREDICTED: pyruvate decarboxylase 1-like [Nicotiana sylvestris] 6.3e-35	gi|1025265097|ref|XM_016636659.1| PREDICTED: Nicotiana tabacum pyruvate decarboxylase 1-like (LOC107811683), mRNA 2.89911e-134	-	sp|Q9M040|PDC4_ARATH Pyruvate decarboxylase 4 OS=Arabidopsis thaliana GN=PDC4 PE=2 SV=1 5.09664e-25	tr|K4D1Z3|K4D1Z3_SOLLC Uncharacterized protein OS=Solanum lycopersicum PE=3 SV=1 8.0e-30	GO:0000287, magnesium ion binding;GO:0004737, pyruvate decarboxylase activity;GO:0016831, carboxy-lyase activity;GO:0030976, thiamine pyrophosphate binding	-
TRINITY_DN36770_c0_g5	4072.74	1055.22	1.94846	0.000266539	0.00992623	up	-	-	-	gi|1025361535|ref|XR_001658033.1| PREDICTED: Nicotiana tabacum uncharacterized LOC107829887 (LOC107829887), ncRNA 5.93541e-35	-	-	-	-	-
TRINITY_DN33984_c0_g6	13.5057	5.72955	1.23707	0.000261326	0.00978482	up	PLN02325, PLN02325, nudix hydrolase. 4.23166e-67	-	gi|1025114512|ref|XP_016462097.1| PREDICTED: nudix hydrolase 1-like [Nicotiana tabacum] 1.2e-72	gi|698508284|ref|XM_009801123.1| PREDICTED: Nicotiana sylvestris nudix hydrolase 1 (LOC104245507), mRNA 0.0	-	sp|Q9CA40|NUDT1_ARATH Nudix hydrolase 1 OS=Arabidopsis thaliana GN=NUDT1 PE=1 SV=1 1.40266e-58	tr|A0A0V0H8Q0|A0A0V0H8Q0_SOLCH Putative nudix hydrolase 1-like OS=Solanum chacoense PE=3 SV=1 1.9e-65	GO:0000210, NAD+ diphosphatase activity;GO:0005829, cytosol;GO:0006203, dGTP catabolic process;GO:0006974, cellular response to DNA damage stimulus;GO:0008413, 8-oxo-7,8-dihydroguanosine triphosphate pyrophosphatase activity;GO:0016787, hydrolase activity;GO:0019177, dihydroneopterin triphosphate pyrophosphohydrolase activity;GO:0035539, 8-oxo-7,8-dihydrodeoxyguanosine triphosphate pyrophosphatas…	-
TRINITY_DN40265_c1_g13	9.04188	36.2387	-2.00284	2.84997e-12	1.32098e-09	down	-	-	gi|698485607|ref|XP_009789576.1| PREDICTED: protein ECERIFERUM 1-like [Nicotiana sylvestris] 2.5e-82	gi|698485606|ref|XM_009791274.1| PREDICTED: Nicotiana sylvestris protein ECERIFERUM 1-like (LOC104237174), mRNA 0.0	-	-	tr|M1BTZ1|M1BTZ1_SOLTU Uncharacterized protein OS=Solanum tuberosum GN=PGSC0003DMG400020489 PE=4 SV=1 2.4e-64	GO:0016747, transferase activity, transferring acyl groups other than amino-acyl groups	-
TRINITY_DN34109_c3_g3	7.70467	22.7297	-1.56078	0.000731168	0.0213381	down	PLN00113, PLN00113, leucine-rich repeat receptor-like protein kinase; Provisional. 3.75295e-06	-	gi|1025331586|ref|XP_016506424.1| PREDICTED: polygalacturonase inhibitor-like [Nicotiana tabacum] 2.5e-49	gi|1025298079|ref|XM_016643734.1| PREDICTED: Nicotiana tabacum polygalacturonase inhibitor-like (LOC107817845), mRNA 0.0	-	sp|A7PW81|PGIP_VITVI Polygalacturonase inhibitor OS=Vitis vinifera GN=pgip PE=1 SV=1 5.78424e-37	tr|A0A0H3U4Y9|A0A0H3U4Y9_TOBAC Polygalacturonase inhibiting protein OS=Nicotiana tabacum GN=PGIP2 PE=2 SV=1 1.9e-49	GO:0005576, extracellular region;GO:0005618, cell wall;GO:0006952, defense response;GO:0016020, membrane	-
TRINITY_DN35123_c0_g6	2.02201	25.1949	-3.63927	4.22914e-14	2.58585e-11	down	-	KOG1499, KOG1499, KOG1499, Protein arginine N-methyltransferase PRMT1 and related enzymes [Posttranslational modification, protein turnover, chaperones, Transcription, Signal transduction mechanisms]. 4.27808e-09	gi|1025048203|ref|XP_016446930.1| PREDICTED: probable protein arginine N-methyltransferase 1.2 [Nicotiana tabacum] 1.2e-08	gi|20044|emb|X13777.1| Tobacco DNA for retroviral-like transposon Tnt 1-94 2.98326e-139	-	sp|Q9SU94|ANM11_ARATH Protein arginine N-methyltransferase 1.1 OS=Arabidopsis thaliana GN=PRMT11 PE=1 SV=1 4.10335e-14	tr|K4CDG6|K4CDG6_SOLLC Uncharacterized protein OS=Solanum lycopersicum PE=4 SV=1 9.4e-09	GO:0005634, nucleus;GO:0005737, cytoplasm;GO:0005829, cytosol;GO:0006351, transcription, DNA-templated;GO:0006355, regulation of transcription, DNA-templated;GO:0008469, histone-arginine N-methyltransferase activity;GO:0016274, protein-arginine N-methyltransferase activity;GO:0035242, protein-arginine omega-N asymmetric methyltransferase activity	-
TRINITY_DN35855_c4_g4	9.66496	36.4824	-1.91636	0.000144843	0.00613022	down	-	-	-	-	-	-	-	-	-
TRINITY_DN37059_c0_g5	48.3509	114.216	-1.24015	4.90703e-06	0.000407045	down	TIGR01292, Thioredoxin_reductase, thioredoxin-disulfide reductase. This model describes thioredoxin-disulfide reductase, a member of the pyridine nucleotide-disulphide oxidoreductases (pfam00070). [Energy metabolism, Electron transport]. 2.50234e-97	KOG0404, KOG0404, KOG0404, Thioredoxin reductase [Posttranslational modification, protein turnover, chaperones]. 7.2192e-145	gi|1025048872|ref|XP_016447096.1| PREDICTED: thioredoxin reductase NTRB-like [Nicotiana tabacum] 1.4e-174	gi|1025048871|ref|XM_016591610.1| PREDICTED: Nicotiana tabacum thioredoxin reductase NTRB-like (LOC107772125), mRNA 0.0	-	sp|Q39242|TRXB2_ARATH Thioredoxin reductase 2 OS=Arabidopsis thaliana GN=NTR2 PE=2 SV=2 1.92426e-165	tr|M1B2B9|M1B2B9_SOLTU Thioredoxin reductase OS=Solanum tuberosum GN=PGSC0003DMG400013638 PE=3 SV=1 7.8e-165	GO:0004791, thioredoxin-disulfide reductase activity;GO:0005737, cytoplasm;GO:0005759, mitochondrial matrix;GO:0019430, removal of superoxide radicals	K00384-ko00450 Selenocompound metabolism;ko00240 Pyrimidine metabolism
TRINITY_DN33611_c0_g5	20.2069	8.74325	1.2086	0.00120418	0.0313169	up	TIGR00815, Sulfate_transporter, high affinity sulphate transporter 1. The SulP family is a large and ubiquitous family with over 30 sequenced members derived from bacteria, fungi, plants and animals. Many organisms including Bacillus subtilis, Synechocystis sp, Saccharomyces cerevisiae, Arabidopsis thaliana and Caenorhabditis elegans possess multiple SulP family paralogues. Many of these proteins…	KOG0236, KOG0236, KOG0236, Sulfate/bicarbonate/oxalate exchanger SAT-1 and related transporters (SLC26 family) [Inorganic ion transport and metabolism]. 5.22187e-28	gi|698520121|ref|XP_009804926.1| PREDICTED: sulfate transporter 3.1-like [Nicotiana sylvestris] 1.6e-72	gi|1025093648|ref|XM_016602194.1| PREDICTED: Nicotiana tabacum sulfate transporter 3.1-like (LOC107781488), mRNA 0.0	pfam00916, Sulfate_transp, Sulfate permease family. This family of integral membrane proteins are known as the Sulfate Permease (SulP) family. SulP is a large family found in all domains of life. Although sulfate is a commonly transported ion there are many other activities in this family. See the TCDB description for a comprehensive summary. 4.2101e-18	sp|Q9SV13|SUT31_ARATH Sulfate transporter 3.1 OS=Arabidopsis thaliana GN=SULTR3;1 PE=2 SV=1 5.14774e-74	tr|K4CAR9|K4CAR9_SOLLC Uncharacterized protein OS=Solanum lycopersicum PE=3 SV=1 5.3e-68	GO:0005887, integral component of plasma membrane;GO:0008271, secondary active sulfate transmembrane transporter activity;GO:0008272, sulfate transport;GO:0009507, chloroplast;GO:0015116, sulfate transmembrane transporter activity;GO:0015293, symporter activity	-
TRINITY_DN33611_c0_g8	24.1884	6.35772	1.92773	7.39531e-05	0.00357783	up	-	-	gi|697137508|ref|XP_009622855.1| PREDICTED: uncharacterized protein LOC104114180 [Nicotiana tomentosiformis] 1.7e-08	-	-	-	tr|M1A6U5|M1A6U5_SOLTU Uncharacterized protein OS=Solanum tuberosum GN=PGSC0003DMG400006230 PE=4 SV=1 3.5e-06	-	-
TRINITY_DN40527_c0_g1	1.96718	9.55812	-2.2806	2.66755e-09	6.03612e-07	down	PLN00169, PLN00169, CETS family protein; Provisional. 3.43454e-71	KOG3346, KOG3346, KOG3346, Phosphatidylethanolamine binding protein [General function prediction only]. 3.15159e-46	gi|698455587|ref|XP_009780427.1| PREDICTED: CEN-like protein 1 [Nicotiana sylvestris] 4.0e-91	gi|1025137093|ref|XM_016610230.1| PREDICTED: Nicotiana tabacum CEN-like protein 1 (LOC107788554), mRNA 0.0	-	sp|Q9XH44|CET1_TOBAC CEN-like protein 1 OS=Nicotiana tabacum GN=CET1 PE=2 SV=1 1.83919e-100	tr|M1B4W5|M1B4W5_SOLTU Uncharacterized protein OS=Solanum tuberosum GN=PGSC0003DMG400014322 PE=4 SV=1 2.3e-83	GO:0005737, cytoplasm	-
TRINITY_DN38234_c0_g2	26.6207	9.9439	1.42066	0.00186643	0.0431336	up	smart00415, HSF, heat shock factor. 1.21606e-07	KOG0627, KOG0627, KOG0627, Heat shock transcription factor [Transcription]. 2.83108e-07	gi|147786903|emb|CAN62315.1| hypothetical protein VITISV_018209 [Vitis vinifera] 4.5e-09	gi|1025296073|ref|XR_001655186.1| PREDICTED: Nicotiana tabacum heat stress transcription factor A-3-like (LOC107817413), transcript variant X3, misc_RNA 1.86696e-35	pfam00447, HSF_DNA-bind, HSF-type DNA-binding. 5.96826e-07	sp|Q8GYY1|HSFA3_ARATH Heat stress transcription factor A-3 OS=Arabidopsis thaliana GN=HSFA3 PE=2 SV=2 2.37536e-11	tr|A5AD45|A5AD45_VITVI Putative uncharacterized protein OS=Vitis vinifera GN=VITISV_018209 PE=3 SV=1 3.4e-09	GO:0003677, DNA binding;GO:0003700, DNA binding transcription factor activity;GO:0005634, nucleus;GO:0006351, transcription, DNA-templated;GO:0006355, regulation of transcription, DNA-templated;GO:0009408, response to heat;GO:0010200, response to chitin;GO:0043565, sequence-specific DNA binding	-
TRINITY_DN38234_c0_g1	10.4262	3.70225	1.49374	6.25728e-07	7.17838e-05	up	-	KOG0627, KOG0627, KOG0627, Heat shock transcription factor [Transcription]. 2.53057e-15	gi|698541020|ref|XP_009765951.1| PREDICTED: heat stress transcription factor A-3 [Nicotiana sylvestris] 5.2e-166	gi|1025296073|ref|XR_001655186.1| PREDICTED: Nicotiana tabacum heat stress transcription factor A-3-like (LOC107817413), transcript variant X3, misc_RNA 0.0	-	sp|Q8GYY1|HSFA3_ARATH Heat stress transcription factor A-3 OS=Arabidopsis thaliana GN=HSFA3 PE=2 SV=2 1.23458e-55	tr|M0ZS59|M0ZS59_SOLTU Uncharacterized protein OS=Solanum tuberosum GN=PGSC0003DMG401002683 PE=4 SV=1 6.6e-129	GO:0003677, DNA binding;GO:0003700, DNA binding transcription factor activity;GO:0005634, nucleus;GO:0006351, transcription, DNA-templated;GO:0006355, regulation of transcription, DNA-templated;GO:0009408, response to heat;GO:0010200, response to chitin;GO:0043565, sequence-specific DNA binding	-
TRINITY_DN29747_c0_g1	5.51568	1.77978	1.63184	0.00109099	0.0290164	up	-	-	gi|698478013|ref|XP_009786190.1| PREDICTED: uncharacterized protein LOC104234333 [Nicotiana sylvestris] 3.5e-102	gi|698478012|ref|XM_009787888.1| PREDICTED: Nicotiana sylvestris uncharacterized LOC104234333 (LOC104234333), mRNA 0.0	-	sp|Q9LIE6|VQ22_ARATH VQ motif-containing protein 22 OS=Arabidopsis thaliana GN=VQ22 PE=2 SV=1 2.86769e-06	tr|M1AK38|M1AK38_SOLTU Uncharacterized protein OS=Solanum tuberosum GN=PGSC0003DMG400009442 PE=4 SV=1 5.9e-49	GO:0005634, nucleus	-
TRINITY_DN39926_c1_g3	7.88902	0.582906	3.75851	4.49527e-14	2.69131e-11	up	-	-	-	-	-	-	-	-	-
TRINITY_DN42533_c5_g1	9.16657	0.127413	6.16879	1.81316e-09	4.33459e-07	up	-	-	-	gi|440586480|emb|HE962560.1| Nicotiana forsteri partial adh gene for alcohol dehydrogenase homoeolog 2, exons 4-8 2.97099e-60	-	-	-	-	-
TRINITY_DN29753_c0_g1	8.69291	22.3494	-1.36232	0.000210567	0.00827795	down	PLN02992, PLN02992, coniferyl-alcohol glucosyltransferase. 1.20875e-124	KOG1192, KOG1192, KOG1192, UDP-glucuronosyl and UDP-glucosyl transferase [Carbohydrate transport and metabolism, Energy production and conversion]. 6.69804e-19	gi|698463370|ref|XP_009782200.1| PREDICTED: hydroquinone glucosyltransferase-like [Nicotiana sylvestris] 2.3e-274	gi|1025066797|ref|XM_016595515.1| PREDICTED: Nicotiana tabacum hydroquinone glucosyltransferase-like (LOC107775747), mRNA 0.0	pfam00201, UDPGT, UDP-glucoronosyl and UDP-glucosyl transferase. 1.65786e-10	sp|Q9AR73|HQGT_RAUSE Hydroquinone glucosyltransferase OS=Rauvolfia serpentina GN=AS PE=1 SV=1 4.5954e-141	tr|M1CP04|M1CP04_SOLTU Glycosyltransferase OS=Solanum tuberosum GN=PGSC0003DMG400027852 PE=3 SV=1 7.4e-233	GO:0008152, metabolic process;GO:0016758, transferase activity, transferring hexosyl groups;GO:0050505, hydroquinone glucosyltransferase activity	-
TRINITY_DN41004_c1_g4	1.27805	8.28929	-2.6973	5.13664e-16	4.47315e-13	down	PLN03157, PLN03157, spermidine hydroxycinnamoyl transferase; Provisional. 4.89869e-19	-	gi|698479743|ref|XP_009786945.1| PREDICTED: LOW QUALITY PROTEIN: protein ECERIFERUM 1-like [Nicotiana sylvestris] 3.6e-221	gi|698479742|ref|XM_009788643.1| PREDICTED: Nicotiana sylvestris protein ECERIFERUM 1-like (LOC104234980), mRNA 0.0	pfam02458, Transferase, Transferase family. This family includes a number of transferase enzymes. These include anthranilate N-hydroxycinnamoyl/benzoyltransferase that catalyzes the first committed reaction of phytoalexin biosynthesis. Deacetylvindoline 4-O-acetyltransferase EC:2.3.1.107 catalyzes the last step in vindoline biosynthesis is also a member of this family. The motif HXXXD is probably…	sp|Q39048|CER2_ARATH Protein ECERIFERUM 1 OS=Arabidopsis thaliana GN=CER2 PE=1 SV=1 5.7996e-91	tr|M0ZPL2|M0ZPL2_SOLTU Uncharacterized protein OS=Solanum tuberosum GN=PGSC0003DMG400002049 PE=4 SV=1 3.7e-162	GO:0005634, nucleus;GO:0005783, endoplasmic reticulum;GO:0009555, pollen development;GO:0010025, wax biosynthetic process;GO:0016747, transferase activity, transferring acyl groups other than amino-acyl groups;GO:0042761, very long-chain fatty acid biosynthetic process;GO:0071555, cell wall organization	-
TRINITY_DN37318_c1_g3	39.2552	110.856	-1.49773	0.000714269	0.0209772	down	pfam11250, FAF, Fantastic Four meristem regulator. FAF is a family of plant proteins that regulate the size of the shoot meristem by modulating the CLV3-WUS feedback loop. The proteins are expressed in the centre of the shoot meristem, overlapping with the site of WUS - the homeodomain transcription factor WUSCHEL- expression. FAF proteins are capable of modulating shoot growth by repressing WUS …	-	gi|697190762|ref|XP_009604443.1| PREDICTED: protein FAF-like, chloroplastic [Nicotiana tomentosiformis] 1.3e-153	gi|1025259373|ref|XM_016635231.1| PREDICTED: Nicotiana tabacum protein FAF-like, chloroplastic (LOC107810447), mRNA 0.0	pfam11250, FAF, Fantastic Four meristem regulator. FAF is a family of plant proteins that regulate the size of the shoot meristem by modulating the CLV3-WUS feedback loop. The proteins are expressed in the centre of the shoot meristem, overlapping with the site of WUS - the homeodomain transcription factor WUSCHEL- expression. FAF proteins are capable of modulating shoot growth by repressing WUS …	sp|Q0V865|FAFL_ARATH Protein FAF-like, chloroplastic OS=Arabidopsis thaliana GN=At5g22090 PE=2 SV=1 1.98679e-46	tr|M1A5G4|M1A5G4_SOLTU Uncharacterized protein OS=Solanum tuberosum GN=PGSC0003DMG400005904 PE=4 SV=1 3.4e-106	GO:0009507, chloroplast	-
TRINITY_DN39335_c3_g4	10.6532	25.3802	-1.25242	2.26426e-05	0.00138151	down	PLN03007, PLN03007, UDP-glucosyltransferase family protein. 2.14232e-43	KOG1192, KOG1192, KOG1192, UDP-glucuronosyl and UDP-glucosyl transferase [Carbohydrate transport and metabolism, Energy production and conversion]. 1.15288e-13	gi|565369252|ref|XP_006351250.1| PREDICTED: zeatin O-glucosyltransferase-like [Solanum tuberosum] 9.2e-165	gi|971557267|ref|XM_006351188.2| PREDICTED: Solanum tuberosum zeatin O-glucosyltransferase-like (LOC102593031), mRNA 0.0	-	sp|Q9ZSK5|ZOG_PHALU Zeatin O-glucosyltransferase OS=Phaseolus lunatus GN=ZOG1 PE=2 SV=1 1.22097e-129	tr|A0A0A1WCT7|A0A0A1WCT7_NICAT Glycosyltransferase (Fragment) OS=Nicotiana attenuata GN=ZOG7 PE=3 SV=1 3.2e-178	GO:0008152, metabolic process;GO:0016758, transferase activity, transferring hexosyl groups;GO:0050403, trans-zeatin O-beta-D-glucosyltransferase activity	K13495-ko00908 Zeatin biosynthesis
TRINITY_DN32798_c1_g1	180.021	87.8309	1.03537	0.000616458	0.0187465	up	-	KOG1641, KOG1641, KOG1641, Mitochondrial chaperonin [Posttranslational modification, protein turnover, chaperones]. 6.35326e-09	gi|698445238|ref|XP_009767512.1| PREDICTED: uncharacterized protein LOC104218669 [Nicotiana sylvestris] 9.8e-89	gi|1025196639|ref|XM_016620489.1| PREDICTED: Nicotiana tabacum uncharacterized LOC107797591 (LOC107797591), mRNA 0.0	pfam00166, Cpn10, Chaperonin 10 Kd subunit. This family contains GroES and Gp31-like chaperonins. Gp31 is a functional co-chaperonin that is required for the folding and assembly of Gp23, a major capsid protein, during phage morphogenesis. 9.51626e-06	-	tr|M0ZN44|M0ZN44_SOLTU Uncharacterized protein OS=Solanum tuberosum GN=PGSC0003DMG400001687 PE=4 SV=1 2.8e-83	GO:0016021, integral component of membrane	-
TRINITY_DN42105_c1_g2	2.81326	6.05899	-1.10683	0.0021695	0.0480509	down	-	-	-	gi|1025087807|ref|XM_016600739.1| PREDICTED: Nicotiana tabacum probable alpha-amylase 2 (LOC107780204), transcript variant X2, mRNA 1.08523e-117	-	-	-	-	-
TRINITY_DN32120_c1_g4	0.548306	6.69335	-3.60967	1.42009e-17	1.56961e-14	down	cd01837, SGNH_plant_lipase_like, SGNH_plant_lipase_like, a plant specific subfamily of the SGNH-family of hydrolases, a diverse family of lipases and esterases. The tertiary fold of the enzyme is substantially different from that of the alpha/beta hydrolase family and unique among all known hydrolases; its active site closely resembles the Ser-His-Asp(Glu) triad found in other serine hydrolases. …	-	gi|698463649|ref|XP_009782266.1| PREDICTED: acetylajmalan esterase-like [Nicotiana sylvestris] 1.4e-202	gi|1025284562|ref|XM_016640357.1| PREDICTED: Nicotiana tabacum acetylajmalan esterase-like (LOC107814862), mRNA 0.0	-	sp|Q8RXT9|GDL8_ARATH GDSL esterase/lipase At1g28590 OS=Arabidopsis thaliana GN=At1g28590 PE=2 SV=2 4.30478e-92	tr|A0A0V0I178|A0A0V0I178_SOLCH Putative GDSL esterase/lipase-like OS=Solanum chacoense PE=4 SV=1 1.9e-170	GO:0005576, extracellular region;GO:0016042, lipid catabolic process;GO:0016788, hydrolase activity, acting on ester bonds	-
TRINITY_DN52569_c0_g1	2.53117	8.92691	-1.81836	0.000337268	0.011936	down	-	-	gi|1025389667|ref|XP_016434851.1| PREDICTED: uncharacterized protein LOC107761181 [Nicotiana tabacum] 7.2e-24	gi|1025389666|ref|XM_016579365.1| PREDICTED: Nicotiana tabacum uncharacterized LOC107761181 (LOC107761181), mRNA 3.28532e-130	-	-	tr|A0A0V0GIR8|A0A0V0GIR8_SOLCH Putative ovule protein (Fragment) OS=Solanum chacoense PE=4 SV=1 3.9e-06	-	-
TRINITY_DN42265_c0_g1	8.30002	26.3388	-1.666	2.69363e-06	0.00024574	down	-	-	gi|697162248|ref|XP_009589924.1| PREDICTED: RNA polymerase II degradation factor 1-like isoform X1 [Nicotiana tomentosiformis] 7.1e-43	gi|697162255|ref|XM_009591633.1| PREDICTED: Nicotiana tomentosiformis neurofilament medium polypeptide-like (LOC104087218), transcript variant X5, mRNA 0.0	-	-	tr|K4CKM4|K4CKM4_SOLLC Uncharacterized protein OS=Solanum lycopersicum PE=4 SV=1 1.5e-32	-	-
TRINITY_DN36287_c0_g2	1.25601	6.71121	-2.41773	7.84821e-06	0.00060385	down	PLN03146, PLN03146, aspartyl protease family protein; Provisional. 4.34918e-07	KOG1339, KOG1339, KOG1339, Aspartyl protease [Posttranslational modification, protein turnover, chaperones]. 1.8884e-07	gi|698435637|ref|XP_009800751.1| PREDICTED: aspartic proteinase nepenthesin-2-like [Nicotiana sylvestris] 3.8e-59	gi|1025027547|ref|XM_016599800.1| PREDICTED: Nicotiana tabacum aspartic proteinase nepenthesin-2-like (LOC107779371), mRNA 0.0	-	sp|Q7XV21|AP37_ORYSJ Aspartyl protease 37 OS=Oryza sativa subsp. japonica GN=AP37 PE=3 SV=2 1.69342e-06	tr|K4C9B8|K4C9B8_SOLLC Uncharacterized protein OS=Solanum lycopersicum PE=3 SV=1 4.0e-53	GO:0004190, aspartic-type endopeptidase activity;GO:0006508, proteolysis;GO:0009505, plant-type cell wall;GO:0016020, membrane;GO:0030163, protein catabolic process	-
TRINITY_DN35077_c1_g4	345.071	81.6043	2.08018	1.25493e-10	4.02944e-08	up	-	-	gi|763773192|gb|KJB40315.1| hypothetical protein B456_007G057200 [Gossypium raimondii] 2.5e-11	gi|1025608671|ref|NR_136883.1| Solanum lycopersicum signal recognition particle 7SL RNA, variant B (7SLRNA), SRP RNA 3.56822e-48	-	-	tr|K4CWD7|K4CWD7_SOLLC Uncharacterized protein OS=Solanum lycopersicum PE=4 SV=1 1.8e-14	-	-
TRINITY_DN35077_c1_g5	780.82	172.627	2.17733	1.09384e-10	3.53195e-08	up	-	-	gi|643731423|gb|KDP38711.1| hypothetical protein JCGZ_04064 [Jatropha curcas] 3.9e-08	gi|663673454|emb|HG975448.1| Solanum pennellii chromosome ch09, complete genome 7.31656e-79	-	-	tr|K4CWD7|K4CWD7_SOLLC Uncharacterized protein OS=Solanum lycopersicum PE=4 SV=1 2.3e-21	-	-
TRINITY_DN32081_c1_g1	5.49677	0.708148	2.95646	3.45346e-12	1.55068e-09	up	-	-	gi|698475191|ref|XP_009784991.1| PREDICTED: uncharacterized protein LOC104233301 [Nicotiana sylvestris] 3.2e-51	gi|1025190059|ref|XR_001650459.1| PREDICTED: Nicotiana tabacum uncharacterized LOC107796675 (LOC107796675), transcript variant X6, misc_RNA 1.93927e-21	-	-	tr|Q8H0H6|Q8H0H6_TOBAC Putative uncharacterized protein B27 OS=Nicotiana tabacum GN=B27 PE=2 SV=1 2.8e-31	-	-
TRINITY_DN34075_c2_g4	0.0001	8.27555	-16.3366	2.06525e-06	0.000197504	down	-	-	-	gi|697170665|ref|XM_009595960.1| PREDICTED: Nicotiana tomentosiformis L-type lectin-domain containing receptor kinase S.4-like (LOC104090779), mRNA 8.51743e-79	-	-	-	-	-
TRINITY_DN36295_c0_g4	1.83755	13.1501	-2.83921	0.000265853	0.00991047	down	-	-	-	gi|1025228311|ref|XM_016627951.1| PREDICTED: Nicotiana tabacum uncharacterized protein At3g49720-like (LOC107804123), transcript variant X2, mRNA 1.52056e-55	-	-	-	-	-
TRINITY_DN27633_c0_g1	9.77043	2.99618	1.7053	4.79343e-05	0.00253452	up	PLN02555, PLN02555, limonoid glucosyltransferase. 0.0	KOG1192, KOG1192, KOG1192, UDP-glucuronosyl and UDP-glucosyl transferase [Carbohydrate transport and metabolism, Energy production and conversion]. 5.70061e-18	gi|698428701|ref|XP_009790173.1| PREDICTED: cinnamate beta-D-glucosyltransferase-like [Nicotiana sylvestris] 1.4e-266	gi|698428700|ref|XM_009791871.1| PREDICTED: Nicotiana sylvestris cinnamate beta-D-glucosyltransferase-like (LOC104237678), mRNA 0.0	pfam00201, UDPGT, UDP-glucoronosyl and UDP-glucosyl transferase. 1.00119e-09	sp|Q66PF4|CGT_FRAAN Cinnamate beta-D-glucosyltransferase OS=Fragaria ananassa GN=GT2 PE=1 SV=1 0.0	tr|M1CFQ5|M1CFQ5_SOLTU Glycosyltransferase OS=Solanum tuberosum GN=PGSC0003DMG400025862 PE=3 SV=1 2.4e-234	GO:0008152, metabolic process;GO:0009636, response to toxic substance;GO:0016758, transferase activity, transferring hexosyl groups;GO:0050412, cinnamate beta-D-glucosyltransferase activity	-
TRINITY_DN33692_c3_g1	12.3621	5.93999	1.05739	0.000404329	0.0136059	up	pfam13960, DUF4218, Domain of unknown function (DUF4218). 3.72738e-19	-	gi|848882335|ref|XP_012841495.1| PREDICTED: uncharacterized protein LOC105961778 [Erythranthe guttata] 4.2e-114	gi|663673445|emb|HG975446.1| Solanum pennellii chromosome ch07, complete genome 0.0	pfam13960, DUF4218, Domain of unknown function (DUF4218). 7.40125e-20	-	tr|C0H5P0|C0H5P0_ANTMA Putative transposase OS=Antirrhinum majus GN=tnpD PE=4 SV=1 1.8e-85	-	-
TRINITY_DN41807_c2_g4	962.273	4092.55	-2.08848	3.80683e-07	4.68517e-05	down	-	-	gi|4775495|emb|CAB42621.1| putative movement protein [Nicotiana tabacum] 2.3e-10	gi|1025198271|ref|XM_016620905.1| PREDICTED: Nicotiana tabacum dehydrin HIRD11-like (LOC107797981), mRNA 0.0	-	-	tr|Q93YB9|Q93YB9_TOBAC Putative movement protein OS=Nicotiana tabacum PE=4 SV=1 1.8e-10	-	-
TRINITY_DN43513_c2_g2	11.1073	2.53564	2.13109	4.34205e-07	5.25388e-05	up	-	-	gi|1025120988|ref|XP_016463125.1| PREDICTED: uncharacterized protein LOC107786187 [Nicotiana tabacum] 1.7e-132	gi|1025120987|ref|XM_016607639.1| PREDICTED: Nicotiana tabacum uncharacterized LOC107786187 (LOC107786187), mRNA 0.0	-	-	tr|M1BCW8|M1BCW8_SOLTU Uncharacterized protein OS=Solanum tuberosum GN=PGSC0003DMG400016423 PE=4 SV=1 4.7e-90	-	-
TRINITY_DN39956_c2_g1	9.72014	28.3997	-1.54683	5.20013e-08	8.41909e-06	down	pfam02181, FH2, Formin Homology 2 Domain. 3.72171e-69	KOG1922, KOG1922, KOG1922, Rho GTPase effector BNI1 and related formins [Signal transduction mechanisms, Cytoskeleton]. 3.1622e-67	gi|698428611|ref|XP_009790006.1| PREDICTED: formin-like protein 6 [Nicotiana sylvestris] 7.3e-236	gi|1025211398|ref|XM_016624184.1| PREDICTED: Nicotiana tabacum formin-like protein 6 (LOC107800915), mRNA 0.0	pfam02181, FH2, Formin Homology 2 Domain. 8.89148e-70	sp|Q9FJX6|FH6_ARATH Formin-like protein 6 OS=Arabidopsis thaliana GN=FH6 PE=2 SV=1 0.0	tr|M1BXN3|M1BXN3_SOLTU Formin-like protein OS=Solanum tuberosum GN=PGSC0003DMG400021449 PE=3 SV=1 1.9e-223	GO:0003779, actin binding;GO:0005618, cell wall;GO:0005634, nucleus;GO:0005730, nucleolus;GO:0005737, cytoplasm;GO:0005819, spindle;GO:0005886, plasma membrane;GO:0009524, phragmoplast;GO:0016021, integral component of membrane	-
TRINITY_DN41109_c3_g1	11.4598	4.01192	1.51422	5.04665e-05	0.00263812	up	-	-	gi|1025050778|ref|XP_016447551.1| PREDICTED: uncharacterized protein LOC107772566 [Nicotiana tabacum] 6.6e-115	gi|698526133|ref|XM_009761595.1| PREDICTED: Nicotiana sylvestris uncharacterized LOC104212369 (LOC104212369), mRNA 0.0	-	-	tr|K4D0K1|K4D0K1_SOLLC Uncharacterized protein OS=Solanum lycopersicum PE=4 SV=1 6.1e-105	-	-
TRINITY_DN44857_c2_g5	6.71704	1.38946	2.27331	1.98085e-05	0.00123378	up	-	-	-	gi|1025365573|ref|XM_016582820.1| PREDICTED: Nicotiana tabacum DNA polymerase zeta processivity subunit-like (LOC107764250), transcript variant X3, mRNA 4.0042e-37	-	-	-	-	-
TRINITY_DN39342_c0_g2	2.81073	15.43	-2.45672	3.32943e-09	7.37628e-07	down	cd00018, AP2, DNA-binding domain found in transcription regulators in plants such as APETALA2 and EREBP (ethylene responsive element binding protein). In EREBPs the domain specifically binds to the 11bp GCC box of the ethylene response element (ERE), a promotor element essential for ethylene responsiveness. EREBPs and the C-repeat binding factor CBF1, which is involved in stress response, contain…	-	gi|1025302831|ref|XP_016499871.1| PREDICTED: ethylene-responsive transcription factor 1B-like [Nicotiana tabacum] 7.4e-79	gi|1025302830|ref|XM_016644385.1| PREDICTED: Nicotiana tabacum ethylene-responsive transcription factor 1B-like (LOC107818380), mRNA 0.0	-	sp|Q8LDC8|ERF92_ARATH Ethylene-responsive transcription factor 1B OS=Arabidopsis thaliana GN=ERF1B PE=1 SV=2 9.46261e-55	tr|P93392|P93392_TOBAC S25-XP1 DNA binding protein OS=Nicotiana tabacum PE=2 SV=1 1.3e-72	GO:0003677, DNA binding;GO:0003700, DNA binding transcription factor activity;GO:0005634, nucleus;GO:0006351, transcription, DNA-templated;GO:0006952, defense response;GO:0009867, jasmonic acid mediated signaling pathway;GO:0009873, ethylene-activated signaling pathway	K14516-ko04075 Plant hormone signal transduction;ko04016 MAPK signaling pathway - plant
TRINITY_DN33183_c0_g1	2.98161	13.7214	-2.20227	2.37942e-06	0.000222732	down	smart00415, HSF, heat shock factor. 9.17425e-32	KOG0627, KOG0627, KOG0627, Heat shock transcription factor [Transcription]. 2.10178e-34	gi|1025389835|ref|XP_016434894.1| PREDICTED: heat stress transcription factor B-3-like [Nicotiana tabacum] 2.7e-106	gi|1025389834|ref|XM_016579408.1| PREDICTED: Nicotiana tabacum heat stress transcription factor B-3-like (LOC107761210), mRNA 0.0	pfam00447, HSF_DNA-bind, HSF-type DNA-binding. 2.41471e-18	sp|O22230|HSFB3_ARATH Heat stress transcription factor B-3 OS=Arabidopsis thaliana GN=HSFB3 PE=2 SV=1 5.65905e-57	tr|M1AEL4|M1AEL4_SOLTU Uncharacterized protein OS=Solanum tuberosum GN=PGSC0003DMG401008167 PE=3 SV=1 4.2e-83	GO:0003700, DNA binding transcription factor activity;GO:0005634, nucleus;GO:0005737, cytoplasm;GO:0006351, transcription, DNA-templated;GO:0043565, sequence-specific DNA binding;GO:0046686, response to cadmium ion	-
TRINITY_DN43398_c0_g4	11.0576	5.05341	1.12971	0.000835726	0.0238616	up	PLN02248, PLN02248, cellulose synthase-like protein. 0.0	-	gi|698427321|ref|XP_009788168.1| PREDICTED: cellulose synthase-like protein D3 [Nicotiana sylvestris] 7.1e-279	gi|1025249052|ref|XM_016633105.1| PREDICTED: Nicotiana tabacum cellulose synthase-like protein D3 (LOC107808578), mRNA 0.0	pfam03552, Cellulose_synt, Cellulose synthase. Cellulose, an aggregate of unbranched polymers of beta-1,4-linked glucose residues, is the major component of wood and thus paper, and is synthesized by plants, most algae, some bacteria and fungi, and even some animals. The genes that synthesize cellulose in higher plants differ greatly from the well-characterized genes found in Acetobacter and Agro…	sp|Q9M9M4|CSLD3_ARATH Cellulose synthase-like protein D3 OS=Arabidopsis thaliana GN=CSLD3 PE=1 SV=1 0.0	tr|K4BJC2|K4BJC2_SOLLC Uncharacterized protein OS=Solanum lycopersicum PE=3 SV=1 4.0e-266	GO:0000139, Golgi membrane;GO:0005768, endosome;GO:0005783, endoplasmic reticulum;GO:0005794, Golgi apparatus;GO:0005802, trans-Golgi network;GO:0005886, plasma membrane;GO:0009409, response to cold;GO:0016021, integral component of membrane;GO:0016760, cellulose synthase (UDP-forming) activity;GO:0030244, cellulose biosynthetic process;GO:0051753, mannan synthase activity;GO:0071555, cell wall o…	-
TRINITY_DN40652_c0_g3	12.9486	4.45261	1.54007	1.93272e-05	0.00120743	up	pfam05055, DUF677, Protein of unknown function (DUF677). This family consists of AT14A like proteins from Arabidopsis thaliana. At14a has a small domain that has sequence similarities to integrins from fungi, insects and humans. Transcripts of At14a are found in all Arabidopsis tissues and localizes partly to the plasma membrane. 3.87957e-80	-	gi|697191889|ref|XP_009605015.1| PREDICTED: UPF0496 protein At4g34320-like [Nicotiana tomentosiformis] 3.2e-171	gi|698503346|ref|XM_009798973.1| PREDICTED: Nicotiana sylvestris UPF0496 protein At4g34320-like (LOC104243728), transcript variant X2, mRNA 0.0	pfam05055, DUF677, Protein of unknown function (DUF677). This family consists of AT14A like proteins from Arabidopsis thaliana. At14a has a small domain that has sequence similarities to integrins from fungi, insects and humans. Transcripts of At14a are found in all Arabidopsis tissues and localizes partly to the plasma membrane. 9.26862e-81	sp|Q9SYZ7|U496A_ARATH UPF0496 protein At4g34320 OS=Arabidopsis thaliana GN=At4g34320 PE=2 SV=1 4.62895e-165	tr|K4B3F1|K4B3F1_SOLLC Uncharacterized protein OS=Solanum lycopersicum PE=4 SV=1 4.0e-166	GO:0016021, integral component of membrane	-
TRINITY_DN44330_c0_g2	8.0352	19.1791	-1.25513	1.71284e-05	0.00110365	down	cd04794, euk_LANCL, Eukaryotic Lanthionine synthetase C-like protein. This family contains the lanthionine synthetase C-like proteins 1 and 2 which are related to the bacterial lanthionine synthetase components C (LanC). LANCL1 and LANCL2 (testes-specific adriamycin sensitivity protein) were thought to be peptide-modifying enzyme components in eukaryotic cells. Both proteins are produced in large…	KOG2787, KOG2787, KOG2787, Lanthionine synthetase C-like protein 1 [Defense mechanisms]. 1.45656e-22	gi|698435693|ref|XP_009800854.1| PREDICTED: lanC-like protein GCL1 [Nicotiana sylvestris] 6.1e-58	gi|1025228783|ref|XM_016628063.1| PREDICTED: Nicotiana tabacum lanC-like protein GCL1 (LOC107804215), mRNA 0.0	pfam05147, LANC_like, Lanthionine synthetase C-like protein. Lanthionines are thioether bridges that are putatively generated by dehydration of Ser and Thr residues followed by addition of cysteine residues within the peptide. This family contains the lanthionine synthetase C-like proteins 1 and 2 which are related to the bacterial lanthionine synthetase components C (LanC). LANCL1 (P40 seven-tra…	sp|Q9FJN7|GCL1_ARATH LanC-like protein GCL1 OS=Arabidopsis thaliana GN=GCL1 PE=2 SV=1 4.41546e-39	tr|A0A0V0I7K6|A0A0V0I7K6_SOLCH Putative lanC-like protein 2-like OS=Solanum chacoense PE=4 SV=1 1.5e-53	GO:0019898, extrinsic component of membrane	-
TRINITY_DN40331_c0_g3	225.558	2307.52	-3.35477	2.83345e-05	0.00165838	down	-	-	-	gi|698531903|ref|XM_009764481.1| PREDICTED: Nicotiana sylvestris zinc-finger homeodomain protein 4-like (LOC104214767), mRNA 0.0	-	-	-	-	-
TRINITY_DN31284_c0_g1	9.65699	24.9165	-1.36746	1.61319e-07	2.25592e-05	down	PLN00168, PLN00168, Cytochrome P450; Provisional. 1.12446e-82	KOG0156, KOG0156, KOG0156, Cytochrome P450 CYP2 subfamily [Secondary metabolites biosynthesis, transport and catabolism]. 6.57247e-43	gi|1025345650|ref|XP_016509384.1| PREDICTED: cytochrome P450 77A1-like [Nicotiana tabacum] 9.1e-129	gi|698586177|ref|XM_009780548.1| PREDICTED: Nicotiana sylvestris cytochrome P450 77A1-like (LOC104228140), mRNA 0.0	pfam00067, p450, Cytochrome P450. Cytochrome P450s are haem-thiolate proteins involved in the oxidative degradation of various compounds. They are particularly well known for their role in the degradation of environmental toxins and mutagens. They can be divided into 4 classes, according to the method by which electrons from NAD(P)H are delivered to the catalytic site. Sequence conservation is re…	sp|P37124|C77A2_SOLME Cytochrome P450 77A2 OS=Solanum melongena GN=CYP77A2 PE=2 SV=1 0.0	tr|M1CLZ5|M1CLZ5_SOLTU Uncharacterized protein OS=Solanum tuberosum GN=PGSC0003DMG400027340 PE=3 SV=1 1.5e-107	GO:0004497, monooxygenase activity;GO:0005506, iron ion binding;GO:0016021, integral component of membrane;GO:0016705, oxidoreductase activity, acting on paired donors, with incorporation or reduction of molecular oxygen;GO:0020037, heme binding	-
TRINITY_DN31627_c0_g2	2.4418	5.71652	-1.22719	0.0014568	0.0360748	down	pfam14111, DUF4283, Domain of unknown function (DUF4283). This domain family is found in plants, and is approximately 100 amino acids in length. Considering the very diverse range of other domains it is associated with it is possible that this domain is a binding/guiding region. There are two highly conserved tryptophan residues. 5.10455e-14	-	gi|697184951|ref|XP_009601494.1| PREDICTED: uncharacterized protein LOC104096783 [Nicotiana tomentosiformis] 2.7e-61	gi|1025333198|ref|XM_016651337.1| PREDICTED: Nicotiana tabacum uncharacterized LOC107824544 (LOC107824544), mRNA 0.0	pfam14111, DUF4283, Domain of unknown function (DUF4283). This domain family is found in plants, and is approximately 100 amino acids in length. Considering the very diverse range of other domains it is associated with it is possible that this domain is a binding/guiding region. There are two highly conserved tryptophan residues. 1.21952e-14	sp|P0C2F6|RNHX1_ARATH Putative ribonuclease H protein At1g65750 OS=Arabidopsis thaliana GN=At1g65750 PE=3 SV=1 5.32886e-06	tr|M1CJB7|M1CJB7_SOLTU Uncharacterized protein OS=Solanum tuberosum GN=PGSC0003DMG400026698 PE=4 SV=1 5.6e-43	GO:0003676, nucleic acid binding;GO:0004523, RNA-DNA hybrid ribonuclease activity;GO:0046872, metal ion binding	-
TRINITY_DN34244_c1_g3	98.5261	205.305	-1.05919	0.000114049	0.00504228	down	-	-	gi|1025186859|ref|XP_016474212.1| PREDICTED: probable leucine-rich repeat receptor-like protein kinase At1g68400 isoform X3 [Nicotiana tabacum] 4.5e-16	gi|1025186858|ref|XM_016618726.1| PREDICTED: Nicotiana tabacum probable leucine-rich repeat receptor-like protein kinase At1g68400 (LOC107796014), transcript variant X3, mRNA 1.62534e-154	-	sp|Q9SJQ1|PXC1_ARATH Leucine-rich repeat receptor-like protein kinase PXC1 OS=Arabidopsis thaliana GN=PXC1 PE=2 SV=1 3.19141e-08	tr|K4DAF2|K4DAF2_SOLLC Uncharacterized protein OS=Solanum lycopersicum PE=4 SV=1 8.5e-15	GO:0004672, protein kinase activity;GO:0005524, ATP binding;GO:0005886, plasma membrane;GO:0009834, plant-type secondary cell wall biogenesis;GO:0016021, integral component of membrane	-
TRINITY_DN35456_c3_g8	5.97094	0.0001	15.8657	1.4588e-06	0.000145564	up	-	-	-	-	-	-	-	-	-
TRINITY_DN39571_c3_g1	16.1424	3.26933	2.30379	9.46062e-15	6.39705e-12	up	cd09808, DHRS-12_like_SDR_c-like, human dehydrogenase/reductase SDR family member (DHRS)-12/FLJ13639-like, classical (c)-like SDRs. Classical SDR-like subgroup containing human DHRS-12/FLJ13639, the 36K protein of zebrafish CNS myelin, and related proteins. DHRS-12/FLJ13639 is expressed in neurons and oligodendrocytes in the human cerebral cortex. Proteins in this subgroup share the glycine-rich …	KOG1208, KOG1208, KOG1208, Dehydrogenases with different specificities (related to short-chain alcohol dehydrogenases) [Secondary metabolites biosynthesis, transport and catabolism]. 7.60071e-19	gi|1025034373|ref|XP_016443495.1| PREDICTED: dehydrogenase/reductase SDR family member 12-like isoform X2 [Nicotiana tabacum] 3.8e-92	gi|1025034372|ref|XM_016588009.1| PREDICTED: Nicotiana tabacum dehydrogenase/reductase SDR family member 12-like (LOC107768857), transcript variant X3, mRNA 0.0	-	sp|A6QP05|DHR12_BOVIN Dehydrogenase/reductase SDR family member 12 OS=Bos taurus GN=DHRS12 PE=2 SV=1 4.33885e-39	tr|A0A0V0HW73|A0A0V0HW73_SOLCH Putative dehydrogenase/reductase SDR family member 12-like OS=Solanum chacoense PE=4 SV=1 1.3e-87	GO:0016491, oxidoreductase activity	-
TRINITY_DN32128_c1_g1	86.0961	17.8736	2.26811	0.00204282	0.0458773	up	-	-	gi|1021535291|ref|XP_016164677.1| PREDICTED: protein transport protein sec31-like [Arachis ipaensis] 2.9e-15	gi|47934003|gb|AY585795.1| Nepa cinerea isolate 461 28S ribosomal RNA gene, partial sequence 1.95748e-79	-	-	tr|A0A0V0H283|A0A0V0H283_SOLCH Putative ovule protein (Fragment) OS=Solanum chacoense PE=4 SV=1 9.6e-19	-	-
TRINITY_DN41926_c0_g7	12.0008	37.0533	-1.62647	3.39319e-06	0.000300962	down	pfam12222, PNGaseA, Peptide N-acetyl-beta-D-glucosaminyl asparaginase amidase A. This family of proteins is found in bacteria, archaea and eukaryotes. Proteins in this family are typically between 558 and 775 amino acids in length. There is a conserved TGG sequence motif. PNGase A is a protein which cleaves glycopeptides. 1.51826e-18	-	gi|698550917|ref|XP_009769139.1| PREDICTED: peptide-N4-(N-acetyl-beta-glucosaminyl)asparagine amidase A-like [Nicotiana sylvestris] 3.3e-81	gi|698550916|ref|XM_009770837.1| PREDICTED: Nicotiana sylvestris peptide-N4-(N-acetyl-beta-glucosaminyl)asparagine amidase A-like (LOC104220039), mRNA 0.0	pfam12222, PNGaseA, Peptide N-acetyl-beta-D-glucosaminyl asparaginase amidase A. This family of proteins is found in bacteria, archaea and eukaryotes. Proteins in this family are typically between 558 and 775 amino acids in length. There is a conserved TGG sequence motif. PNGase A is a protein which cleaves glycopeptides. 3.62726e-19	sp|P81898|PNAA_PRUDU Peptide-N4-(N-acetyl-beta-glucosaminyl)asparagine amidase A OS=Prunus dulcis PE=1 SV=2 2.47189e-24	tr|K4C5P4|K4C5P4_SOLLC Uncharacterized protein OS=Solanum lycopersicum PE=4 SV=1 1.7e-64	GO:0000224, peptide-N4-(N-acetyl-beta-glucosaminyl)asparagine amidase activity	-
TRINITY_DN43260_c1_g1	8.78429	61.838	-2.8155	2.42233e-20	3.86732e-17	down	-	-	-	-	-	-	-	-	-
TRINITY_DN39638_c0_g1	80.911	33.9544	1.25274	0.000910613	0.0253819	up	-	KOG4585, KOG4585, KOG4585, Predicted transposase [Replication, recombination and repair]. 6.75987e-26	gi|698441987|ref|XP_009762418.1| PREDICTED: putative nuclease HARBI1 [Nicotiana sylvestris] 1.3e-155	gi|1025335381|ref|XM_016660159.1| PREDICTED: Nicotiana tabacum putative nuclease HARBI1 (LOC107832331), mRNA 0.0	-	-	tr|M1AQ80|M1AQ80_SOLTU Uncharacterized protein OS=Solanum tuberosum GN=PGSC0003DMG400010713 PE=4 SV=1 3.8e-120	-	-
TRINITY_DN42487_c0_g1	7.45486	19.9321	-1.41884	8.1953e-06	0.000625531	down	-	-	gi|698580368|ref|XP_009777268.1| PREDICTED: uncharacterized protein LOC104226875 isoform X1 [Nicotiana sylvestris] 1.8e-99	gi|698580367|ref|XM_009778966.1| PREDICTED: Nicotiana sylvestris uncharacterized LOC104226875 (LOC104226875), transcript variant X1, mRNA 0.0	-	-	tr|A0A0V0IVL0|A0A0V0IVL0_SOLCH Putative transducin family protein / WD-40 repeat family protein-like OS=Solanum chacoense PE=4 SV=1 2.8e-84	-	-
TRINITY_DN44523_c3_g4	7.18921	48.5989	-2.75702	1.92748e-11	7.48525e-09	down	PLN03029, PLN03029, type-a response regulator protein; Provisional. 1.86661e-16	-	gi|1025338105|ref|XP_016507512.1| PREDICTED: two-component response regulator ARR6-like [Nicotiana tabacum] 3.1e-27	gi|698532572|ref|XM_009764809.1| PREDICTED: Nicotiana sylvestris two-component response regulator ARR3-like (LOC104215064), transcript variant X1, mRNA 0.0	-	sp|Q9ZWS9|ARR3_ARATH Two-component response regulator ARR3 OS=Arabidopsis thaliana GN=ARR3 PE=2 SV=1 1.28214e-21	tr|A0A0A1WCS6|A0A0A1WCS6_NICAT Type A response regulator RRA4 (Fragment) OS=Nicotiana attenuata GN=RRA4 PE=4 SV=1 8.1e-28	GO:0000156, phosphorelay response regulator activity;GO:0000160, phosphorelay signal transduction system;GO:0005622, intracellular;GO:0005634, nucleus;GO:0005737, cytoplasm;GO:0006351, transcription, DNA-templated;GO:0006355, regulation of transcription, DNA-templated;GO:0007623, circadian rhythm;GO:0009735, response to cytokinin;GO:0009736, cytokinin-activated signaling pathway;GO:0010114, respo…	-
TRINITY_DN43777_c1_g1	15.3372	5.24437	1.5482	1.05532e-05	0.000759128	up	-	-	gi|1025399165|ref|XP_016452848.1| PREDICTED: uncharacterized protein LOC107777327 isoform X5 [Nicotiana tabacum] 2.8e-80	gi|698499048|ref|XM_009797078.1| PREDICTED: Nicotiana sylvestris uncharacterized LOC104242088 (LOC104242088), transcript variant X2, mRNA 0.0	-	-	tr|M1AJP9|M1AJP9_SOLTU Uncharacterized protein OS=Solanum tuberosum GN=PGSC0003DMG400009360 PE=4 SV=1 7.8e-75	-	-
TRINITY_DN43777_c1_g3	10.1673	3.50079	1.53818	5.70688e-06	0.000460678	up	-	-	-	gi|1025399172|ref|XM_016597373.1| PREDICTED: Nicotiana tabacum uncharacterized LOC107777327 (LOC107777327), transcript variant X8, mRNA 5.2268e-127	-	-	-	-	-
TRINITY_DN29641_c0_g1	8.14809	1.9496	2.06329	0.000709635	0.0208839	up	cd03250, ABCC_MRP_domain1, ATP-binding cassette domain 1 of multidrug resistance-associated protein, subfamily C. This subfamily is also known as MRP (multidrug resistance-associated protein). Some of the MRP members have five additional transmembrane segments in their N-terminus, but the function of these additional membrane-spanning domains is not clear. The MRP was found in the multidrug-resis…	KOG0054, KOG0054, KOG0054, Multidrug resistance-associated protein/mitoxantrone resistance protein, ABC superfamily [Secondary metabolites biosynthesis, transport and catabolism]. 2.13355e-50	gi|1025360166|ref|XP_016512494.1| PREDICTED: ABC transporter C family member 3 isoform X1 [Nicotiana tabacum] 5.7e-51	gi|698475981|ref|XM_009787043.1| PREDICTED: Nicotiana sylvestris ABC transporter C family member 3-like (LOC104233618), mRNA 3.25373e-153	-	sp|Q9FVV9|NAP5_ARATH Probable non-intrinsic ABC protein 5 OS=Arabidopsis thaliana GN=NAP5 PE=2 SV=1 4.31359e-58	tr|A0A0V0IZT4|A0A0V0IZT4_SOLCH Putative ABC transporter C family member 3-like OS=Solanum chacoense PE=4 SV=1 8.2e-50	GO:0005215, transporter activity;GO:0005524, ATP binding;GO:0016021, integral component of membrane;GO:0042626, ATPase activity, coupled to transmembrane movement of substances	-
TRINITY_DN33838_c0_g1	5.20021	15.8339	-1.60637	0.000151412	0.00634596	down	-	-	gi|5302802|emb|CAB46043.1| retrotransposon like protein [Arabidopsis thaliana] 2.4e-50	-	-	sp|P10978|POLX_TOBAC Retrovirus-related Pol polyprotein from transposon TNT 1-94 OS=Nicotiana tabacum PE=2 SV=1 4.91439e-23	tr|O23529|O23529_ARATH Retrotransposon like protein OS=Arabidopsis thaliana GN=dl4465c PE=4 SV=2 1.8e-50	GO:0003676, nucleic acid binding;GO:0003964, RNA-directed DNA polymerase activity;GO:0004190, aspartic-type endopeptidase activity;GO:0004519, endonuclease activity;GO:0008270, zinc ion binding;GO:0015074, DNA integration	-
TRINITY_DN32486_c1_g2	30.6419	14.4401	1.08542	0.000381414	0.0130487	up	-	-	-	gi|698514185|ref|XR_716265.1| PREDICTED: Nicotiana sylvestris uncharacterized LOC104247631 (LOC104247631), ncRNA 2.57166e-111	-	-	-	-	-
TRINITY_DN37878_c0_g1	3.26746	7.64742	-1.2268	0.000964392	0.0263941	down	TIGR01559, Squalene_synthase, farnesyl-diphosphate farnesyltransferase. This model describes farnesyl-diphosphate farnesyltransferase, also known as squalene synthase, as found in eukaryotes. This family is related to phytoene synthases. Tentatively identified archaeal homologs (excluded from this model) lack the C-terminal predicted transmembrane region universally conserved among members of thi…	KOG1459, KOG1459, KOG1459, Squalene synthetase [Lipid transport and metabolism]. 8.86306e-77	gi|698446864|ref|XP_009769885.1| PREDICTED: squalene synthase-like [Nicotiana sylvestris] 1.3e-148	gi|698446863|ref|XM_009771583.1| PREDICTED: Nicotiana sylvestris squalene synthase-like (LOC104220676), mRNA 0.0	-	sp|P53800|FDFT_NICBE Squalene synthase OS=Nicotiana benthamiana PE=2 SV=1 7.81471e-138	tr|K4D2E7|K4D2E7_SOLLC Uncharacterized protein OS=Solanum lycopersicum PE=4 SV=1 9.5e-128	GO:0004310, farnesyl-diphosphate farnesyltransferase activity;GO:0005789, endoplasmic reticulum membrane;GO:0008299, isoprenoid biosynthetic process;GO:0008610, lipid biosynthetic process;GO:0016021, integral component of membrane;GO:0016491, oxidoreductase activity;GO:0051996, squalene synthase activity	K00801-ko00909 Sesquiterpenoid and triterpenoid biosynthesis;ko00100 Steroid biosynthesis
TRINITY_DN35283_c0_g1	6.64114	18.7524	-1.49757	0.00129657	0.0331791	down	-	-	-	gi|32478736|gb|AY310803.1| Nicotiana benthamiana clone 11-307 unknown mRNA 1.12609e-48	-	-	-	-	-
TRINITY_DN41817_c1_g1	139.077	333.8	-1.2631	5.79999e-07	6.70734e-05	down	PLN03218, PLN03218, maturation of RBCL 1; Provisional. 1.51056e-18	-	gi|698469449|ref|XP_009783577.1| PREDICTED: pentatricopeptide repeat-containing protein At5g40400 [Nicotiana sylvestris] 0.0e+00	gi|1025208666|ref|XR_001651379.1| PREDICTED: Nicotiana tabacum pentatricopeptide repeat-containing protein At5g40400-like (LOC107800324), transcript variant X19, misc_RNA 0.0	pfam13041, PPR_2, PPR repeat family. This repeat has no known function. It is about 35 amino acids long and is found in up to 18 copies in some proteins. The family appears to be greatly expanded in plants and fungi. The repeat has been called PPR. 3.30026e-11	sp|Q9FND8|PP409_ARATH Pentatricopeptide repeat-containing protein At5g40400 OS=Arabidopsis thaliana GN=At5g40400 PE=2 SV=1 0.0	tr|M1AIH1|M1AIH1_SOLTU Uncharacterized protein OS=Solanum tuberosum GN=PGSC0003DMG400009102 PE=4 SV=1 2.0e-311	-	-
TRINITY_DN43561_c2_g1	4.85854	13.6166	-1.48678	7.01295e-07	7.95009e-05	down	cd02176, GH16_XET, Xyloglucan endotransglycosylase, member of glycosyl hydrolase family 16. Xyloglucan endotransglycosylases (XETs) cleave and religate xyloglucan polymers in plant cell walls via a transglycosylation mechanism. Xyloglucan is a soluble hemicellulose with a backbone of beta-1,4-linked glucose units, partially substituted with alpha-1,6-linked xylopyranose branches. It binds noncova…	-	gi|1025097399|ref|XP_016466905.1| PREDICTED: probable xyloglucan endotransglucosylase/hydrolase protein 33 [Nicotiana tabacum] 8.7e-70	gi|1025097398|ref|XM_016611419.1| PREDICTED: Nicotiana tabacum probable xyloglucan endotransglucosylase/hydrolase protein 33 (LOC107789579), mRNA 0.0	pfam00722, Glyco_hydro_16, Glycosyl hydrolases family 16. 4.1737e-06	sp|Q8LC45|XTH33_ARATH Probable xyloglucan endotransglucosylase/hydrolase protein 33 OS=Arabidopsis thaliana GN=XTH33 PE=2 SV=2 7.75956e-48	tr|M0ZY61|M0ZY61_SOLTU Xyloglucan endotransglucosylase/hydrolase OS=Solanum tuberosum GN=PGSC0003DMG400004109 PE=3 SV=1 1.3e-60	GO:0004553, hydrolase activity, hydrolyzing O-glycosyl compounds;GO:0005618, cell wall;GO:0005887, integral component of plasma membrane;GO:0009831, plant-type cell wall modification involved in multidimensional cell growth;GO:0010411, xyloglucan metabolic process;GO:0016762, xyloglucan:xyloglucosyl transferase activity;GO:0042546, cell wall biogenesis;GO:0048046, apoplast	-
TRINITY_DN37039_c1_g2	7.07644	17.5442	-1.3099	0.000123488	0.00539322	down	-	KOG2946, KOG2946, KOG2946, Uncharacterized conserved protein [Function unknown]. 7.23356e-21	gi|698507752|ref|XP_009799198.1| PREDICTED: protein YIPF6 homolog [Nicotiana sylvestris] 9.0e-65	gi|698507751|ref|XM_009800896.1| PREDICTED: Nicotiana sylvestris protein YIPF6 homolog (LOC104245305), mRNA 0.0	-	sp|Q8BR70|YIPF6_MOUSE Protein YIPF6 OS=Mus musculus GN=Yipf6 PE=1 SV=1 1.24398e-08	tr|M0ZR00|M0ZR00_SOLTU Protein YIPF OS=Solanum tuberosum GN=PGSC0003DMG401002421 PE=3 SV=1 2.4e-57	GO:0005783, endoplasmic reticulum;GO:0005801, cis-Golgi network;GO:0005802, trans-Golgi network;GO:0016021, integral component of membrane;GO:0030134, COPII-coated ER to Golgi transport vesicle;GO:0042802, identical protein binding;GO:0060576, intestinal epithelial cell development	-
TRINITY_DN32839_c0_g1	2.94652	9.21183	-1.64448	0.00205049	0.046	down	-	-	-	-	-	-	-	-	-
TRINITY_DN38269_c2_g5	24.5926	57.4846	-1.22495	0.00154643	0.0376135	down	-	-	gi|698584107|ref|XP_009778271.1| PREDICTED: autophagy-related protein 18a [Nicotiana sylvestris] 1.4e-22	gi|697149770|ref|XM_009630802.1| PREDICTED: Nicotiana tomentosiformis autophagy-related protein 18a (LOC104119323), mRNA 0.0	-	-	tr|M1CAS2|M1CAS2_SOLTU Uncharacterized protein OS=Solanum tuberosum GN=PGSC0003DMG400024704 PE=4 SV=1 3.8e-09	-	-
TRINITY_DN34241_c3_g1	0.50501	5.42789	-3.42601	2.66031e-10	7.76148e-08	down	pfam13639, zf-RING_2, Ring finger domain. 7.58572e-08	KOG4628, KOG4628, KOG4628, Predicted E3 ubiquitin ligase [Posttranslational modification, protein turnover, chaperones]. 1.96803e-08	gi|698481644|ref|XP_009787797.1| PREDICTED: E3 ubiquitin-protein ligase Praja-2-like [Nicotiana sylvestris] 6.1e-124	gi|1025173474|ref|XM_016615785.1| PREDICTED: Nicotiana tabacum E3 ubiquitin-protein ligase Praja-2-like (LOC107793434), mRNA 0.0	pfam13639, zf-RING_2, Ring finger domain. 1.81229e-08	sp|Q9ZQF9|MBR1_ARATH E3 ubiquitin-protein ligase MBR1 OS=Arabidopsis thaliana GN=MBR1 PE=1 SV=1 2.75901e-14	tr|M1ARD1|M1ARD1_SOLTU Uncharacterized protein OS=Solanum tuberosum GN=PGSC0003DMG400011007 PE=4 SV=1 2.7e-31	GO:0008270, zinc ion binding;GO:0009908, flower development;GO:0010228, vegetative to reproductive phase transition of meristem;GO:0016567, protein ubiquitination;GO:0016874, ligase activity;GO:0043161, proteasome-mediated ubiquitin-dependent protein catabolic process	-
TRINITY_DN40871_c3_g2	32.0505	14.7027	1.12427	0.000551556	0.0172424	up	pfam02953, zf-Tim10_DDP, Tim10/DDP family zinc finger. Putative zinc binding domain with four conserved cysteine residues. This domain is found in the human disease protein TIMM8A. Members of this family such as Tim9 and Tim10 are involved in mitochondrial protein import. Members of this family seem to be localized to the mitochondrial intermembrane space. 1.28976e-06	KOG3489, KOG3489, KOG3489, Mitochondrial import inner membrane translocase, subunit TIM8 [Intracellular trafficking, secretion, and vesicular transport]. 5.26708e-17	gi|698550036|ref|XP_009768846.1| PREDICTED: mitochondrial import inner membrane translocase subunit TIM8 [Nicotiana sylvestris] 3.8e-32	gi|1025220723|ref|XM_016626563.1| PREDICTED: Nicotiana tabacum mitochondrial import inner membrane translocase subunit TIM8-like (LOC107802976), mRNA 0.0	pfam02953, zf-Tim10_DDP, Tim10/DDP family zinc finger. Putative zinc binding domain with four conserved cysteine residues. This domain is found in the human disease protein TIMM8A. Members of this family such as Tim9 and Tim10 are involved in mitochondrial protein import. Members of this family seem to be localized to the mitochondrial intermembrane space. 3.08134e-07	sp|Q9XGY4|TIM8_ARATH Mitochondrial import inner membrane translocase subunit TIM8 OS=Arabidopsis thaliana GN=TIM8 PE=1 SV=1 2.6781e-27	tr|M1CKN9|M1CKN9_SOLTU Uncharacterized protein OS=Solanum tuberosum GN=PGSC0003DMG400027040 PE=3 SV=1 5.1e-29	GO:0005739, mitochondrion;GO:0005758, mitochondrial intermembrane space;GO:0015031, protein transport;GO:0046872, metal ion binding	-
TRINITY_DN36655_c4_g3	4.1174	11.6375	-1.49897	1.82561e-05	0.00116184	down	-	-	gi|697126162|ref|XP_009617116.1| PREDICTED: transcription factor bHLH61-like isoform X2 [Nicotiana tomentosiformis] 5.8e-46	gi|697126161|ref|XM_009618821.1| PREDICTED: Nicotiana tomentosiformis transcription factor bHLH61-like (LOC104109499), transcript variant X2, mRNA 3.15221e-135	-	-	tr|M1CIW7|M1CIW7_SOLTU Uncharacterized protein OS=Solanum tuberosum GN=PGSC0003DMG400026576 PE=4 SV=1 3.3e-41	GO:0016021, integral component of membrane	-
TRINITY_DN34017_c2_g1	11.1038	24.6195	-1.14875	0.000274082	0.0101223	down	-	-	gi|1025187430|ref|XP_016474346.1| PREDICTED: protein RADIALIS-like 5 [Nicotiana tabacum] 1.1e-38	gi|1025187429|ref|XM_016618860.1| PREDICTED: Nicotiana tabacum protein RADIALIS-like 5 (LOC107796128), mRNA 4.71383e-121	-	sp|Q1A173|RADL6_ARATH Protein RADIALIS-like 6 OS=Arabidopsis thaliana GN=RL6 PE=2 SV=1 1.82636e-28	tr|K4DGZ0|K4DGZ0_SOLLC Uncharacterized protein OS=Solanum lycopersicum PE=4 SV=1 9.1e-30	GO:0003677, DNA binding;GO:0005634, nucleus;GO:0006351, transcription, DNA-templated;GO:0006355, regulation of transcription, DNA-templated	-
TRINITY_DN32223_c4_g1	2.84078	8.97169	-1.65909	0.00158729	0.0383962	down	-	-	-	-	-	-	-	-	-
TRINITY_DN42503_c0_g1	4.97549	11.0733	-1.15418	0.000920005	0.0255446	down	-	-	gi|698455802|ref|XP_009780471.1| PREDICTED: uncharacterized protein At1g76660 [Nicotiana sylvestris] 5.2e-237	gi|1025183047|ref|XM_016617843.1| PREDICTED: Nicotiana tabacum uncharacterized protein At1g76660-like (LOC107795249), mRNA 0.0	-	sp|Q9SRE5|Y1666_ARATH Uncharacterized protein At1g76660 OS=Arabidopsis thaliana GN=At1g76660 PE=2 SV=1 1.77489e-129	tr|A0A0V0IKH4|A0A0V0IKH4_SOLCH Putative ovule protein OS=Solanum chacoense PE=4 SV=1 2.9e-195	GO:0005886, plasma membrane	-
TRINITY_DN39821_c0_g1	5.09409	2.04212	1.31875	0.00222707	0.0490048	up	-	KOG1292, KOG1292, KOG1292, Xanthine/uracil transporters [Nucleotide transport and metabolism]. 7.28221e-23	gi|697104677|ref|XP_009606140.1| PREDICTED: nucleobase-ascorbate transporter 4-like [Nicotiana tomentosiformis] 4.3e-60	gi|1025333001|ref|XM_016651287.1| PREDICTED: Nicotiana tabacum nucleobase-ascorbate transporter 4-like (LOC107824509), transcript variant X1, mRNA 0.0	pfam00860, Xan_ur_permease, Permease family. This family includes permeases for diverse substrates such as xanthine, uracil and vitamin C. However many members of this family are functionally uncharacterized and may transport other substrates. Members of this family have ten predicted transmembrane helices. 3.47791e-06	sp|Q27GI3|NAT6_ARATH Nucleobase-ascorbate transporter 6 OS=Arabidopsis thaliana GN=NAT6 PE=2 SV=2 2.85832e-52	tr|A0A0V0IFV3|A0A0V0IFV3_SOLCH Putative nucleobase-ascorbate transporter 4-like OS=Solanum chacoense PE=4 SV=1 1.4e-58	GO:0005215, transporter activity;GO:0005618, cell wall;GO:0005773, vacuole;GO:0005783, endoplasmic reticulum;GO:0009506, plasmodesma;GO:0016021, integral component of membrane;GO:0055085, transmembrane transport	-
TRINITY_DN1907_c0_g1	5.92298	0.116454	5.6685	5.7528e-10	1.56703e-07	up	-	-	-	-	-	-	-	-	-
TRINITY_DN35219_c0_g2	5.24602	13.3039	-1.34255	0.00048578	0.0156504	down	PLN00411, PLN00411, nodulin MtN21 family protein; Provisional. 3.32623e-33	-	gi|697098886|ref|XP_009629015.1| PREDICTED: WAT1-related protein At1g70260-like [Nicotiana tomentosiformis] 7.8e-135	gi|1025305076|ref|XM_016644924.1| PREDICTED: Nicotiana tabacum WAT1-related protein At1g70260-like (LOC107818866), mRNA 0.0	-	sp|F4I5D5|WTR11_ARATH WAT1-related protein At1g70260 OS=Arabidopsis thaliana GN=At1g70260 PE=2 SV=1 4.35837e-67	tr|K4BWB4|K4BWB4_SOLLC Uncharacterized protein OS=Solanum lycopersicum PE=4 SV=1 2.6e-114	GO:0005886, plasma membrane;GO:0006810, transport;GO:0016021, integral component of membrane;GO:0022857, transmembrane transporter activity	-
TRINITY_DN34222_c1_g3	12.7246	5.27061	1.27158	0.000497216	0.0159472	up	cd10233, HSPA1-2_6-8-like_NBD, Nucleotide-binding domain of HSPA1-A, -B, -L, HSPA-2, -6, -7, -8, and similar proteins. This subfamily includes human HSPA1A (70-kDa heat shock protein 1A, also known as HSP72; HSPA1; HSP70I; HSPA1B; HSP70-1; HSP70-1A), HSPA1B (70-kDa heat shock protein 1B, also known as HSPA1A; HSP70-2; HSP70-1B), and HSPA1L (70-kDa heat shock protein 1-like, also known as HSP70T; …	KOG0101, KOG0101, KOG0101, Molecular chaperones HSP70/HSC70, HSP70 superfamily [Posttranslational modification, protein turnover, chaperones]. 3.73307e-110	gi|1025222961|ref|XP_016482616.1| PREDICTED: heat shock cognate 70 kDa protein 1-like [Nicotiana tabacum] 9.8e-109	gi|1025222960|ref|XM_016627130.1| PREDICTED: Nicotiana tabacum heat shock cognate 70 kDa protein 1-like (LOC107803414), mRNA 0.0	pfam00012, HSP70, Hsp70 protein. Hsp70 chaperones help to fold many proteins. Hsp70 assisted folding involves repeated cycles of substrate binding and release. Hsp70 activity is ATP dependent. Hsp70 proteins are made up of two regions: the amino terminus is the ATPase domain and the carboxyl terminus is the substrate binding region. 2.84773e-77	sp|P27322|HSP72_SOLLC Heat shock cognate 70 kDa protein 2 OS=Solanum lycopersicum GN=HSC-2 PE=2 SV=1 2.13925e-139	tr|A5C0Z3|A5C0Z3_VITVI Putative uncharacterized protein OS=Vitis vinifera GN=VIT_06s0004g04510 PE=3 SV=1 9.7e-109	GO:0005524, ATP binding	-
TRINITY_DN44843_c4_g2	7.67061	60.0492	-2.96873	2.89286e-12	1.33014e-09	down	-	-	gi|698579675|ref|XP_009777081.1| PREDICTED: basic leucine zipper 61-like [Nicotiana sylvestris] 5.1e-54	gi|1025154237|ref|XM_016612637.1| PREDICTED: Nicotiana tabacum basic leucine zipper 61-like (LOC107790685), mRNA 0.0	-	sp|F4IN23|BZP34_ARATH Basic leucine zipper 34 OS=Arabidopsis thaliana GN=BZIP34 PE=1 SV=1 1.24421e-25	tr|M1AJT9|M1AJT9_SOLTU Uncharacterized protein OS=Solanum tuberosum GN=PGSC0003DMG400009388 PE=4 SV=1 1.4e-32	GO:0003677, DNA binding;GO:0003700, DNA binding transcription factor activity;GO:0005634, nucleus;GO:0006351, transcription, DNA-templated;GO:0009555, pollen development;GO:0043565, sequence-specific DNA binding;GO:0045893, positive regulation of transcription, DNA-templated	-
TRINITY_DN43751_c0_g1	35.0936	74.3302	-1.08274	5.68559e-05	0.00287658	down	PLN02400, PLN02400, cellulose synthase. 0.0	-	gi|698548347|ref|XP_009768318.1| PREDICTED: cellulose synthase A catalytic subunit 1 [UDP-forming]-like [Nicotiana sylvestris] 5.2e-236	gi|698548346|ref|XM_009770016.1| PREDICTED: Nicotiana sylvestris cellulose synthase A catalytic subunit 1 [UDP-forming]-like (LOC104219343), mRNA 0.0	pfam03552, Cellulose_synt, Cellulose synthase. Cellulose, an aggregate of unbranched polymers of beta-1,4-linked glucose residues, is the major component of wood and thus paper, and is synthesized by plants, most algae, some bacteria and fungi, and even some animals. The genes that synthesize cellulose in higher plants differ greatly from the well-characterized genes found in Acetobacter and Agro…	sp|Q6AT26|CESA1_ORYSJ Probable cellulose synthase A catalytic subunit 1 [UDP-forming] OS=Oryza sativa subsp. japonica GN=CESA1 PE=2 SV=1 0.0	tr|W9S536|W9S536_9ROSA Cellulose synthase OS=Morus notabilis GN=L484_005626 PE=3 SV=1 9.1e-233	GO:0005886, plasma membrane;GO:0008270, zinc ion binding;GO:0016021, integral component of membrane;GO:0016760, cellulose synthase (UDP-forming) activity;GO:0030244, cellulose biosynthetic process;GO:0046872, metal ion binding;GO:0071555, cell wall organization	-
TRINITY_DN36549_c4_g1	11.1817	2.52937	2.14429	8.76906e-05	0.00409092	up	-	-	-	-	-	-	-	-	-
TRINITY_DN20210_c0_g1	6.52683	1.84087	1.826	0.00133432	0.0338887	up	-	-	-	-	-	-	-	-	-
TRINITY_DN44615_c1_g3	3.11505	10.2079	-1.71236	0.00043586	0.0143231	down	cd01384, MYSc_Myo11, class XI myosin, motor domain. These plant-specific type XI myosin are involved in organelle transport. The catalytic (head) domain has ATPase activity and belongs to the larger group of P-loop NTPases. Myosins are actin-dependent molecular motors that play important roles in muscle contraction, cell motility, and organelle transport. The head domain is a molecular motor, whi…	KOG0160, KOG0160, KOG0160, Myosin class V heavy chain [Cytoskeleton]. 0.0	gi|698448200|ref|XP_009772079.1| PREDICTED: myosin-12 isoform X2 [Nicotiana sylvestris] 0.0e+00	gi|698448199|ref|XM_009773777.1| PREDICTED: Nicotiana sylvestris myosin-12 (LOC104222532), transcript variant X2, mRNA 0.0	pfam00063, Myosin_head, Myosin head (motor domain). 0.0	sp|F4IRU3|MYO12_ARATH Myosin-12 OS=Arabidopsis thaliana GN=XI-F PE=2 SV=1 0.0	tr|B0CN60|B0CN60_NICBE Myosin XI-F OS=Nicotiana benthamiana PE=2 SV=1 0.0e+00	GO:0003774, motor activity;GO:0005524, ATP binding;GO:0016459, myosin complex;GO:0016461, unconventional myosin complex;GO:0030048, actin filament-based movement;GO:0046740, transport of virus in host, cell to cell	-
TRINITY_DN30716_c0_g2	3.34822	8.25146	-1.30126	4.06479e-05	0.00222499	down	PLN00176, PLN00176, galactinol synthase. 2.3173e-133	KOG1950, KOG1950, KOG1950, Glycosyl transferase, family 8 - glycogenin [Carbohydrate transport and metabolism]. 3.11909e-12	gi|698485163|ref|XP_009789360.1| PREDICTED: galactinol synthase 1-like [Nicotiana sylvestris] 1.3e-99	gi|698485162|ref|XM_009791058.1| PREDICTED: Nicotiana sylvestris galactinol synthase 1-like (LOC104237001), mRNA 0.0	-	sp|O22893|GOLS1_ARATH Galactinol synthase 1 OS=Arabidopsis thaliana GN=GOLS1 PE=1 SV=1 1.98962e-131	tr|H1ZYN9|H1ZYN9_SOLTU Hexosyltransferase OS=Solanum tuberosum GN=GolS2 PE=3 SV=1 6.2e-86	GO:0005737, cytoplasm;GO:0006012, galactose metabolic process;GO:0006979, response to oxidative stress;GO:0009408, response to heat;GO:0009409, response to cold;GO:0009414, response to water deprivation;GO:0009644, response to high light intensity;GO:0009651, response to salt stress;GO:0009737, response to abscisic acid;GO:0016757, transferase activity, transferring glycosyl groups;GO:0042542, re…	-
TRINITY_DN79347_c0_g1	16.4846	2.03223	3.01998	6.49007e-14	3.76785e-11	up	-	-	-	-	-	-	-	-	-
TRINITY_DN24732_c0_g1	11.8078	3.56052	1.72958	2.7523e-05	0.00161912	up	-	-	-	gi|1025235851|ref|XR_001652507.1| PREDICTED: Nicotiana tabacum uncharacterized LOC107805768 (LOC107805768), transcript variant X18, ncRNA 0.0	-	-	-	-	-
TRINITY_DN34040_c0_g3	5.8427	0.473752	3.62443	0.000424938	0.0141012	up	PLN02209, PLN02209, serine carboxypeptidase. 1.63822e-06	-	gi|698471315|ref|XP_009784016.1| PREDICTED: serine carboxypeptidase-like 11 isoform X1 [Nicotiana sylvestris] 2.5e-11	gi|698471322|ref|XR_712342.1| PREDICTED: Nicotiana sylvestris serine carboxypeptidase-like 11 (LOC104232490), transcript variant X3, misc_RNA 2.76427e-69	-	sp|Q8S8P0|SCP52_ARATH Putative serine carboxypeptidase-like 52 OS=Arabidopsis thaliana GN=SCPL52 PE=5 SV=1 5.75025e-06	tr|K4DGP6|K4DGP6_SOLLC Uncharacterized protein OS=Solanum lycopersicum PE=4 SV=1 4.8e-10	GO:0005576, extracellular region;GO:0006508, proteolysis;GO:0016747, transferase activity, transferring acyl groups other than amino-acyl groups;GO:0019748, secondary metabolic process	-
TRINITY_DN33546_c0_g8	5.42636	0.68433	2.98722	2.99056e-11	1.06759e-08	up	-	-	gi|970056613|ref|XP_015054921.1| PREDICTED: uncharacterized protein LOC107001356 [Solanum pennellii] 1.1e-09	-	-	-	-	-	-
TRINITY_DN41031_c0_g2	20.4428	50.0609	-1.29209	0.00220937	0.0486901	down	PLN02350, PLN02350, phosphogluconate dehydrogenase (decarboxylating). 0.0	KOG2653, KOG2653, KOG2653, 6-phosphogluconate dehydrogenase [Carbohydrate transport and metabolism]. 0.0	gi|698486326|ref|XP_009789896.1| PREDICTED: 6-phosphogluconate dehydrogenase, decarboxylating 2, chloroplastic-like [Nicotiana sylvestris] 8.5e-279	gi|1025158756|ref|XM_016613372.1| PREDICTED: Nicotiana tabacum 6-phosphogluconate dehydrogenase, decarboxylating 2, chloroplastic-like (LOC107791333), mRNA 0.0	pfam00393, 6PGD, 6-phosphogluconate dehydrogenase, C-terminal domain. This family represents the C-terminal all-alpha domain of 6-phosphogluconate dehydrogenase. The domain contains two structural repeats of 5 helices each. 2.67066e-129	sp|Q9FFR3|6PGD2_ARATH 6-phosphogluconate dehydrogenase, decarboxylating 2, chloroplastic OS=Arabidopsis thaliana GN=At5g41670 PE=1 SV=1 0.0	tr|M1DSQ9|M1DSQ9_SOLTU 6-phosphogluconate dehydrogenase, decarboxylating OS=Solanum tuberosum GN=PGSC0003DMG400043373 PE=3 SV=1 1.8e-265	GO:0004616, phosphogluconate dehydrogenase (decarboxylating) activity;GO:0005739, mitochondrion;GO:0005829, cytosol;GO:0006098, pentose-phosphate shunt;GO:0008114, phosphogluconate 2-dehydrogenase activity;GO:0009051, pentose-phosphate shunt, oxidative branch;GO:0009506, plasmodesma;GO:0009507, chloroplast;GO:0009536, plastid;GO:0009570, chloroplast stroma;GO:0009744, response to sucrose;GO:00097…	K00033-ko00480 Glutathione metabolism;ko00030 Pentose phosphate pathway;ko01200 Carbon metabolism
TRINITY_DN40771_c0_g1	6.71329	1.74995	1.9397	0.000344404	0.0120846	up	-	-	gi|698493725|ref|XP_009793126.1| PREDICTED: uncharacterized protein LOC104240039 isoform X1 [Nicotiana sylvestris] 1.9e-13	gi|1025070103|ref|XM_016596332.1| PREDICTED: Nicotiana tabacum uncharacterized LOC107776436 (LOC107776436), mRNA 5.21449e-123	-	sp|Q66GR3|BH130_ARATH Transcription factor bHLH130 OS=Arabidopsis thaliana GN=BHLH130 PE=1 SV=1 9.25909e-13	tr|K4D8X6|K4D8X6_SOLLC Uncharacterized protein OS=Solanum lycopersicum PE=4 SV=1 9.2e-13	GO:0001046, core promoter sequence-specific DNA binding;GO:0001228, transcriptional activator activity, RNA polymerase II transcription regulatory region sequence-specific DNA binding;GO:0003700, DNA binding transcription factor activity;GO:0005634, nucleus;GO:0006355, regulation of transcription, DNA-templated;GO:0006366, transcription by RNA polymerase II;GO:0048573, photoperiodism, flowering	-
TRINITY_DN43264_c2_g1	3.71823	8.34997	-1.16716	5.14189e-05	0.00266965	down	-	KOG1546, KOG1546, KOG1546, Metacaspase involved in regulation of apoptosis [Cell cycle control, cell division, chromosome partitioning, Posttranslational modification, protein turnover, chaperones]. 4.71681e-30	gi|1025312462|ref|XP_016502225.1| PREDICTED: metacaspase-1-like isoform X2 [Nicotiana tabacum] 1.8e-58	gi|1025410885|ref|XM_016584032.1| PREDICTED: Nicotiana tabacum metacaspase-1-like (LOC107765394), mRNA 0.0	-	sp|Q7XJE6|MCA1_ARATH Metacaspase-1 OS=Arabidopsis thaliana GN=AMC1 PE=1 SV=1 8.63595e-35	tr|M1AXU3|M1AXU3_SOLTU Uncharacterized protein OS=Solanum tuberosum GN=PGSC0003DMG400012553 PE=4 SV=1 5.0e-53	GO:0004197, cysteine-type endopeptidase activity;GO:0006952, defense response;GO:0043068, positive regulation of programmed cell death	-
TRINITY_DN41643_c0_g1	25.876	12.1277	1.09331	0.00136732	0.0344678	up	-	-	gi|697124440|ref|XP_009616216.1| PREDICTED: ocs element-binding factor 1-like [Nicotiana tomentosiformis] 3.6e-29	gi|698473289|ref|XM_009786131.1| PREDICTED: Nicotiana sylvestris ocs element-binding factor 1-like (LOC104232854), mRNA 4.64788e-119	-	sp|Q9LZP8|BZP53_ARATH bZIP transcription factor 53 OS=Arabidopsis thaliana GN=BZIP53 PE=1 SV=1 3.90555e-17	tr|O23823|O23823_TOBAC TBZ17 OS=Nicotiana tabacum GN=tbz17 PE=2 SV=1 3.0e-28	GO:0003700, DNA binding transcription factor activity;GO:0005634, nucleus;GO:0006351, transcription, DNA-templated;GO:0006971, hypotonic response;GO:0009267, cellular response to starvation;GO:0043565, sequence-specific DNA binding;GO:0045735, nutrient reservoir activity;GO:0045893, positive regulation of transcription, DNA-templated;GO:0046982, protein heterodimerization activity;GO:2000693, pos…	-
TRINITY_DN35917_c1_g6	21.5084	7.68985	1.48387	0.000509323	0.0162179	up	cd00018, AP2, DNA-binding domain found in transcription regulators in plants such as APETALA2 and EREBP (ethylene responsive element binding protein). In EREBPs the domain specifically binds to the 11bp GCC box of the ethylene response element (ERE), a promotor element essential for ethylene responsiveness. EREBPs and the C-repeat binding factor CBF1, which is involved in stress response, contain…	-	gi|698525026|ref|XP_009759325.1| PREDICTED: dehydration-responsive element-binding protein 1A-like [Nicotiana sylvestris] 4.2e-106	gi|698525025|ref|XM_009761023.1| PREDICTED: Nicotiana sylvestris dehydration-responsive element-binding protein 1A-like (LOC104211885), mRNA 0.0	-	sp|Q9M0L0|DRE1A_ARATH Dehydration-responsive element-binding protein 1A OS=Arabidopsis thaliana GN=DREB1A PE=1 SV=2 2.02393e-64	tr|B3VBE2|B3VBE2_TOBAC DREB4 OS=Nicotiana tabacum PE=2 SV=1 2.5e-95	GO:0003677, DNA binding;GO:0003700, DNA binding transcription factor activity;GO:0005634, nucleus;GO:0006351, transcription, DNA-templated;GO:0009409, response to cold;GO:0009414, response to water deprivation;GO:0009631, cold acclimation	-
TRINITY_DN35917_c1_g3	130.458	34.1472	1.93375	5.71099e-08	9.06738e-06	up	cd00018, AP2, DNA-binding domain found in transcription regulators in plants such as APETALA2 and EREBP (ethylene responsive element binding protein). In EREBPs the domain specifically binds to the 11bp GCC box of the ethylene response element (ERE), a promotor element essential for ethylene responsiveness. EREBPs and the C-repeat binding factor CBF1, which is involved in stress response, contain…	-	gi|1027857202|ref|NP_001312746.1| dehydration-responsive element-binding protein 1D-like [Nicotiana tabacum] 1.4e-90	gi|1027857201|ref|NM_001325817.1| Nicotiana tabacum dehydration-responsive element-binding protein 1D-like (LOC107808010), mRNA 0.0	-	sp|P93835|DRE1B_ARATH Dehydration-responsive element-binding protein 1B OS=Arabidopsis thaliana GN=DREB1B PE=2 SV=2 1.08981e-64	tr|Q9FQZ8|Q9FQZ8_TOBAC Avr9/Cf-9 rapidly elicited protein 111B OS=Nicotiana tabacum GN=ACRE111B PE=2 SV=1 1.1e-90	GO:0003677, DNA binding;GO:0003700, DNA binding transcription factor activity;GO:0005634, nucleus;GO:0006351, transcription, DNA-templated;GO:0009409, response to cold;GO:0009631, cold acclimation;GO:0045893, positive regulation of transcription, DNA-templated	-
TRINITY_DN35304_c0_g5	0.613345	8.06279	-3.71651	0.000224659	0.00873633	down	-	-	-	-	-	-	-	-	-
TRINITY_DN33846_c1_g1	1.78173	10.7242	-2.58951	0.000241237	0.00919725	down	-	-	-	gi|914726358|gb|KT225332.1| Nicotiana benthamiana clade XVI lectin receptor kinase (LecRK) gene, complete cds 8.17751e-54	-	-	-	-	-
TRINITY_DN38177_c2_g3	5.96994	2.5836	1.20833	0.000642397	0.0193409	up	-	-	-	gi|1025063167|ref|XR_001645618.1| PREDICTED: Nicotiana tabacum uncharacterized LOC107774967 (LOC107774967), ncRNA 2.02258e-83	-	-	-	-	-
TRINITY_DN43162_c6_g4	13.7406	3.82673	1.84426	9.5862e-06	0.000704561	up	-	-	-	gi|1025045602|ref|XM_016590804.1| PREDICTED: Nicotiana tabacum pectinesterase 1-like (LOC107771445), mRNA 1.38005e-65	-	-	tr|M1AVF5|M1AVF5_SOLTU Uncharacterized protein OS=Solanum tuberosum GN=PGSC0003DMG400011981 PE=4 SV=1 1.8e-09	-	-
TRINITY_DN35966_c2_g6	2.64622	12.4163	-2.23024	5.5054e-08	8.83862e-06	down	-	-	-	gi|1025107838|ref|XM_016605212.1| PREDICTED: Nicotiana tabacum nudix hydrolase 8-like (LOC107784140), mRNA 2.10748e-28	-	-	-	-	-
TRINITY_DN35741_c0_g3	6.79026	1.19595	2.50532	4.96537e-08	8.08454e-06	up	-	-	-	-	-	-	-	-	-
TRINITY_DN43879_c3_g6	100.936	47.6945	1.08154	0.0014888	0.0366461	up	pfam06592, DUF1138, Protein of unknown function (DUF1138). This family consists of several hypothetical short plant proteins from Arabidopsis thaliana and Oryza sativa. The function of this family is unknown. 4.94881e-39	-	gi|697158269|ref|XP_009587892.1| PREDICTED: uncharacterized protein LOC104085541 [Nicotiana tomentosiformis] 7.7e-38	gi|1025219299|ref|XM_016626216.1| PREDICTED: Nicotiana tabacum uncharacterized LOC107802679 (LOC107802679), transcript variant X1, mRNA 2.40235e-156	pfam06592, DUF1138, Protein of unknown function (DUF1138). This family consists of several hypothetical short plant proteins from Arabidopsis thaliana and Oryza sativa. The function of this family is unknown. 1.18231e-39	-	tr|A0A0V0GRI7|A0A0V0GRI7_SOLCH Putative ovule protein OS=Solanum chacoense PE=4 SV=1 2.5e-36	-	-
TRINITY_DN34174_c1_g4	6.31148	2.7272	1.21056	0.00122343	0.0316921	up	pfam13639, zf-RING_2, Ring finger domain. 4.51035e-10	KOG4628, KOG4628, KOG4628, Predicted E3 ubiquitin ligase [Posttranslational modification, protein turnover, chaperones]. 1.43806e-09	gi|698543716|ref|XP_009766833.1| PREDICTED: NEP1-interacting protein-like 1 [Nicotiana sylvestris] 4.2e-108	gi|698543715|ref|XM_009768531.1| PREDICTED: Nicotiana sylvestris NEP1-interacting protein-like 1 (LOC104218131), mRNA 0.0	pfam13639, zf-RING_2, Ring finger domain. 1.07756e-10	sp|Q8GT74|NIP2_ARATH NEP1-interacting protein 2 OS=Arabidopsis thaliana GN=NIP2 PE=1 SV=1 1.61242e-88	tr|K4B694|K4B694_SOLLC Uncharacterized protein OS=Solanum lycopersicum PE=4 SV=1 3.2e-100	GO:0008270, zinc ion binding;GO:0009535, chloroplast thylakoid membrane;GO:0016021, integral component of membrane	-
TRINITY_DN38111_c0_g12	7.88712	17.289	-1.13229	0.00221791	0.0488408	down	-	-	gi|1025300705|ref|XP_016504168.1| PREDICTED: ornithine carbamoyltransferase, chloroplastic-like [Nicotiana tabacum] 4.5e-23	gi|1025300704|ref|XM_016648682.1| PREDICTED: Nicotiana tabacum ornithine carbamoyltransferase, chloroplastic-like (LOC107822172), mRNA 8.80623e-136	-	-	tr|M0ZWK3|M0ZWK3_SOLTU Uncharacterized protein OS=Solanum tuberosum GN=PGSC0003DMG400003741 PE=4 SV=1 6.5e-14	GO:0006520, cellular amino acid metabolic process;GO:0016597, amino acid binding;GO:0016743, carboxyl- or carbamoyltransferase activity	K00611-ko01230 Biosynthesis of amino acids;ko00220 Arginine biosynthesis
TRINITY_DN40119_c0_g2	1.70154	5.52787	-1.69988	2.30008e-05	0.00139891	down	-	-	-	gi|1025250836|ref|XR_001653294.1| PREDICTED: Nicotiana tabacum serine/threonine-protein phosphatase 7 long form homolog (LOC107808976), transcript variant X5, misc_RNA 5.20721e-22	-	-	-	-	-
TRINITY_DN19337_c0_g1	13.9883	4.58323	1.60979	0.00213157	0.0473019	up	-	-	-	-	-	-	-	-	-
TRINITY_DN40924_c2_g2	10.1518	37.7957	-1.89649	2.99717e-13	1.59502e-10	down	sd00034, LRR_AMN1, leucine-rich repeats, antagonist of mitotic exit network protein 1-like subfamily. A leucine-rich repeat (LRR) is a structural protein motif of 20-30 amino acids that is unusually rich in the hydrophobic amino acid leucine. The conserved eleven-residue sequence motif (LxxLxLxxN/CxL) within the LRRs corresponds to the beta-strand and adjacent loop regions, whereas the remaining …	KOG4341, KOG4341, KOG4341, F-box protein containing LRR [General function prediction only]. 5.38201e-30	gi|698489730|ref|XP_009791397.1| PREDICTED: EIN3-binding F-box protein 2-like [Nicotiana sylvestris] 0.0e+00	gi|698489729|ref|XM_009793095.1| PREDICTED: Nicotiana sylvestris EIN3-binding F-box protein 2-like (LOC104238668), mRNA 0.0	-	sp|Q9SKK0|EBF1_ARATH EIN3-binding F-box protein 1 OS=Arabidopsis thaliana GN=EBF1 PE=1 SV=1 0.0	tr|M0ZT63|M0ZT63_SOLTU Uncharacterized protein OS=Solanum tuberosum GN=PGSC0003DMG400002914 PE=4 SV=1 0.0e+00	GO:0005634, nucleus;GO:0006511, ubiquitin-dependent protein catabolic process;GO:0009723, response to ethylene;GO:0009873, ethylene-activated signaling pathway;GO:0010105, negative regulation of ethylene-activated signaling pathway;GO:0016567, protein ubiquitination	K14515-ko04016 MAPK signaling pathway - plant;ko04075 Plant hormone signal transduction
TRINITY_DN40924_c2_g1	4.16338	12.3262	-1.5659	3.52161e-07	4.3995e-05	down	sd00034, LRR_AMN1, leucine-rich repeats, antagonist of mitotic exit network protein 1-like subfamily. A leucine-rich repeat (LRR) is a structural protein motif of 20-30 amino acids that is unusually rich in the hydrophobic amino acid leucine. The conserved eleven-residue sequence motif (LxxLxLxxN/CxL) within the LRRs corresponds to the beta-strand and adjacent loop regions, whereas the remaining …	KOG4341, KOG4341, KOG4341, F-box protein containing LRR [General function prediction only]. 7.11884e-26	gi|698523939|ref|XP_009758784.1| PREDICTED: EIN3-binding F-box protein 1-like [Nicotiana sylvestris] 0.0e+00	gi|1025382698|ref|XM_016589809.1| PREDICTED: Nicotiana tabacum EIN3-binding F-box protein 1-like (LOC107770491), mRNA 0.0	-	sp|Q9SKK0|EBF1_ARATH EIN3-binding F-box protein 1 OS=Arabidopsis thaliana GN=EBF1 PE=1 SV=1 0.0	tr|M0ZT63|M0ZT63_SOLTU Uncharacterized protein OS=Solanum tuberosum GN=PGSC0003DMG400002914 PE=4 SV=1 4.1e-300	GO:0005634, nucleus;GO:0006511, ubiquitin-dependent protein catabolic process;GO:0009723, response to ethylene;GO:0009873, ethylene-activated signaling pathway;GO:0010105, negative regulation of ethylene-activated signaling pathway;GO:0016567, protein ubiquitination	K14515-ko04016 MAPK signaling pathway - plant;ko04075 Plant hormone signal transduction
TRINITY_DN35741_c0_g1	5.68366	1.554	1.87083	0.000764625	0.0221172	up	-	-	-	-	-	-	-	-	-
TRINITY_DN28614_c0_g1	3.26041	8.51902	-1.38564	1.47192e-05	0.00098256	down	PLN02416, PLN02416, probable pectinesterase/pectinesterase inhibitor. 0.0	-	gi|697167966|ref|XP_009592853.1| PREDICTED: probable pectinesterase/pectinesterase inhibitor 12 [Nicotiana tomentosiformis] 1.6e-220	gi|1025120110|ref|XM_016607497.1| PREDICTED: Nicotiana tabacum probable pectinesterase/pectinesterase inhibitor 12 (LOC107786066), mRNA 0.0	pfam01095, Pectinesterase, Pectinesterase. 3.05021e-125	sp|O48711|PME12_ARATH Probable pectinesterase/pectinesterase inhibitor 12 OS=Arabidopsis thaliana GN=PME12 PE=2 SV=1 0.0	tr|K4C0Z2|K4C0Z2_SOLLC Pectinesterase OS=Solanum lycopersicum PE=4 SV=1 1.2e-196	GO:0005576, extracellular region;GO:0005618, cell wall;GO:0009617, response to bacterium;GO:0030599, pectinesterase activity;GO:0042545, cell wall modification;GO:0045330, aspartyl esterase activity;GO:0045490, pectin catabolic process;GO:0046910, pectinesterase inhibitor activity;GO:0071944, cell periphery	-
TRINITY_DN28614_c0_g2	3.29668	16.4222	-2.31656	5.8786e-07	6.77099e-05	down	PLN02416, PLN02416, probable pectinesterase/pectinesterase inhibitor. 1.1139e-17	-	gi|698557964|ref|XP_009771170.1| PREDICTED: probable pectinesterase/pectinesterase inhibitor 12 isoform X1 [Nicotiana sylvestris] 4.3e-28	gi|1025120110|ref|XM_016607497.1| PREDICTED: Nicotiana tabacum probable pectinesterase/pectinesterase inhibitor 12 (LOC107786066), mRNA 1.65913e-162	-	sp|O48711|PME12_ARATH Probable pectinesterase/pectinesterase inhibitor 12 OS=Arabidopsis thaliana GN=PME12 PE=2 SV=1 1.05008e-11	tr|K4C0Z2|K4C0Z2_SOLLC Pectinesterase OS=Solanum lycopersicum PE=4 SV=1 1.5e-25	GO:0005576, extracellular region;GO:0005618, cell wall;GO:0009617, response to bacterium;GO:0030599, pectinesterase activity;GO:0042545, cell wall modification;GO:0045330, aspartyl esterase activity;GO:0045490, pectin catabolic process;GO:0046910, pectinesterase inhibitor activity;GO:0071944, cell periphery	-
TRINITY_DN38069_c0_g1	19.5738	53.3252	-1.44589	0.000537885	0.0169026	down	-	-	gi|698532556|ref|XP_009763103.1| PREDICTED: BRI1 kinase inhibitor 1-like [Nicotiana sylvestris] 7.5e-29	gi|698532555|ref|XM_009764801.1| PREDICTED: Nicotiana sylvestris BRI1 kinase inhibitor 1-like (LOC104215057), mRNA 6.87691e-157	-	-	tr|B9GNX0|B9GNX0_POPTR Uncharacterized protein OS=Populus trichocarpa GN=POPTR_0002s12860g PE=4 SV=1 1.2e-10	GO:0004860, protein kinase inhibitor activity;GO:0005829, cytosol;GO:0005886, plasma membrane;GO:0009741, response to brassinosteroid	-
TRINITY_DN35443_c2_g11	18.839	83.3969	-2.14628	8.07526e-14	4.55025e-11	down	-	-	gi|890861155|gb|AKQ53348.1| defensin-like protein 1.2 [Nicotiana benthamiana] 4.1e-17	gi|1025063807|ref|XM_016594790.1| PREDICTED: Nicotiana tabacum defensin-like protein P322 (LOC107775109), mRNA 0.0	-	sp|P20346|DF322_SOLTU Defensin-like protein P322 OS=Solanum tuberosum PE=2 SV=1 2.32195e-13	tr|A0A0K0PU35|A0A0K0PU35_NICBE Defensin-like protein 1.2 OS=Nicotiana benthamiana GN=PDF1.2 PE=2 SV=1 3.1e-17	GO:0005576, extracellular region;GO:0031640, killing of cells of other organism;GO:0050832, defense response to fungus	-
TRINITY_DN41590_c5_g4	4.48773	19.8157	-2.14259	0.000104435	0.00471145	down	-	-	-	gi|697124022|ref|XM_009617711.1| PREDICTED: Nicotiana tomentosiformis uncharacterized LOC104108630 (LOC104108630), mRNA 1.40008e-68	-	-	-	-	-
TRINITY_DN42783_c1_g4	27.2643	10.2931	1.40533	6.27709e-06	0.000501077	up	-	-	gi|1026021928|ref|XP_016555061.1| PREDICTED: fruit-specific protein-like [Capsicum annuum] 1.8e-17	gi|1025106813|ref|XR_001647578.1| PREDICTED: Nicotiana tabacum uncharacterized LOC107783946 (LOC107783946), ncRNA 1.60753e-164	-	sp|P14903|FSPM_SOLLC Fruit-specific protein OS=Solanum lycopersicum GN=2A11 PE=1 SV=1 1.89982e-06	-	-	-
TRINITY_DN37932_c0_g4	7.86609	2.01508	1.96481	0.00012981	0.00562658	up	-	-	-	gi|1025215814|ref|XM_016625311.1| PREDICTED: Nicotiana tabacum prohibitin-3, mitochondrial-like (LOC107801899), mRNA 5.04087e-152	-	-	-	-	-
TRINITY_DN37932_c0_g3	36.7446	13.6181	1.43201	2.67556e-05	0.00158207	up	cd03401, SPFH_prohibitin, Prohibitin family; SPFH (stomatin, prohibitin, flotillin, and HflK/C) superfamily. This model characterizes proteins similar to prohibitin (a lipid raft-associated integral membrane protein). Individual proteins of the SPFH (band 7) domain superfamily may cluster to form membrane microdomains which may in turn recruit multiprotein complexes. These microdomains, in additi…	KOG3083, KOG3083, KOG3083, Prohibitin [Posttranslational modification, protein turnover, chaperones]. 8.0789e-79	gi|698502995|ref|XP_009797118.1| PREDICTED: prohibitin-3, mitochondrial-like [Nicotiana sylvestris] 5.5e-114	gi|1025250337|ref|XM_016633411.1| PREDICTED: Nicotiana tabacum prohibitin-3, mitochondrial-like (LOC107808848), transcript variant X2, mRNA 0.0	pfam01145, Band_7, SPFH domain / Band 7 family. This family has been called SPFH, Band 7 or PHB domain. Recent phylogenetic analysis has shown this domain to be a slipin or Stomatin-like integral membrane domain conserved from protozoa to mammals. 2.12242e-09	sp|O04331|PHB3_ARATH Prohibitin-3, mitochondrial OS=Arabidopsis thaliana GN=PHB3 PE=1 SV=1 1.20575e-129	tr|M1BED7|M1BED7_SOLTU Uncharacterized protein OS=Solanum tuberosum GN=PGSC0003DMG400016803 PE=4 SV=1 4.9e-107	GO:0005730, nucleolus;GO:0005739, mitochondrion;GO:0005747, mitochondrial respiratory chain complex I;GO:0005773, vacuole;GO:0005774, vacuolar membrane;GO:0005886, plasma membrane;GO:0007005, mitochondrion organization;GO:0009651, response to salt stress;GO:0009723, response to ethylene;GO:0009733, response to auxin;GO:0016020, membrane;GO:0016021, integral component of membrane;GO:0016049, cell …	-
TRINITY_DN39660_c59_g5	7.43415	1.54255	2.26885	0.00177225	0.0416776	up	-	-	-	gi|723654216|ref|XR_738738.1| PREDICTED: Solanum lycopersicum uncharacterized LOC104644836 (LOC104644836), ncRNA 1.22177e-22	-	-	-	-	-
TRINITY_DN32797_c3_g6	4.61722	12.395	-1.42467	9.28726e-05	0.00427028	down	-	-	-	-	-	-	-	-	-
TRINITY_DN35108_c1_g1	11.5842	23.5006	-1.02054	2.91356e-05	0.00169491	down	PLN02893, PLN02893, Cellulose synthase-like protein. 8.29506e-137	-	gi|1027855557|ref|NP_001312567.1| cellulose synthase-like protein G3 [Nicotiana tabacum] 9.3e-154	gi|698419867|ref|XM_009801337.1| PREDICTED: Nicotiana sylvestris cellulose synthase-like protein G3 (LOC104245663), mRNA 0.0	pfam03552, Cellulose_synt, Cellulose synthase. Cellulose, an aggregate of unbranched polymers of beta-1,4-linked glucose residues, is the major component of wood and thus paper, and is synthesized by plants, most algae, some bacteria and fungi, and even some animals. The genes that synthesize cellulose in higher plants differ greatly from the well-characterized genes found in Acetobacter and Agro…	sp|Q0WVN5|CSLG3_ARATH Cellulose synthase-like protein G3 OS=Arabidopsis thaliana GN=CSLG3 PE=2 SV=2 4.07872e-106	tr|Q3Y6V1|Q3Y6V1_TOBAC Cellulose synthase-like protein CslG OS=Nicotiana tabacum PE=2 SV=1 7.1e-154	GO:0000139, Golgi membrane;GO:0016021, integral component of membrane;GO:0016760, cellulose synthase (UDP-forming) activity;GO:0030244, cellulose biosynthetic process;GO:0071555, cell wall organization	-
TRINITY_DN24216_c0_g1	1.66532	6.59666	-1.98593	0.000132101	0.00570867	down	-	-	-	-	-	-	-	-	-
TRINITY_DN42855_c3_g3	2.57627	6.17805	-1.26187	0.000453532	0.0148275	down	-	-	gi|697149708|ref|XP_009629064.1| PREDICTED: chromodomain-helicase-DNA-binding protein Mi-2 homolog isoform X3 [Nicotiana tomentosiformis] 1.5e-18	gi|698472316|ref|XM_009785934.1| PREDICTED: Nicotiana sylvestris chromodomain-helicase-DNA-binding protein 3 homolog (LOC104232674), partial mRNA 0.0	-	-	tr|M1BPK9|M1BPK9_SOLTU Uncharacterized protein OS=Solanum tuberosum GN=PGSC0003DMG400019409 PE=4 SV=1 6.6e-11	-	-
TRINITY_DN43997_c0_g1	8.59886	20.2496	-1.23568	4.58653e-06	0.000385405	down	pfam14309, DUF4378, Domain of unknown function (DUF4378). 3.61318e-21	-	gi|698456453|ref|XP_009780624.1| PREDICTED: uncharacterized protein LOC104229654 isoform X1 [Nicotiana sylvestris] 0.0e+00	gi|1025288480|ref|XM_016641367.1| PREDICTED: Nicotiana tabacum uncharacterized LOC107815740 (LOC107815740), transcript variant X5, mRNA 0.0	pfam14309, DUF4378, Domain of unknown function (DUF4378). 8.6322e-22	-	tr|M1BS44|M1BS44_SOLTU Uncharacterized protein OS=Solanum tuberosum GN=PGSC0003DMG400020083 PE=4 SV=1 0.0e+00	-	-
TRINITY_DN35512_c0_g1	60.5466	20.7175	1.54719	4.20537e-06	0.000357022	up	pfam00085, Thioredoxin, Thioredoxin. Thioredoxins are small enzymes that participate in redox reactions, via the reversible oxidation of an active centre disulfide bond. Some members with only the active site are not separated from the noise. 3.51879e-06	KOG0907, KOG0907, KOG0907, Thioredoxin [Posttranslational modification, protein turnover, chaperones]. 2.23234e-06	gi|697126895|ref|XP_009617475.1| PREDICTED: thioredoxin-like protein CXXS1 [Nicotiana tomentosiformis] 2.8e-34	gi|1025291824|ref|XM_016642191.1| PREDICTED: Nicotiana tabacum thioredoxin-like protein CXXS1 (LOC107816468), mRNA 1.82638e-124	pfam00085, Thioredoxin, Thioredoxin. Thioredoxins are small enzymes that participate in redox reactions, via the reversible oxidation of an active centre disulfide bond. Some members with only the active site are not separated from the noise. 8.40669e-07	sp|Q8LDI5|CXXS1_ARATH Thioredoxin-like protein CXXS1 OS=Arabidopsis thaliana GN=CXXS1 PE=2 SV=2 4.57302e-20	tr|M1BYR1|M1BYR1_SOLTU Uncharacterized protein OS=Solanum tuberosum GN=PGSC0003DMG400021716 PE=4 SV=1 4.6e-29	GO:0000103, sulfate assimilation;GO:0003756, protein disulfide isomerase activity;GO:0005623, cell;GO:0005829, cytosol;GO:0005886, plasma membrane;GO:0006662, glycerol ether metabolic process;GO:0015035, protein disulfide oxidoreductase activity;GO:0016671, oxidoreductase activity, acting on a sulfur group of donors, disulfide as acceptor;GO:0034599, cellular response to oxidative stress;GO:00454…	-
TRINITY_DN31761_c0_g1	7.58408	25.9998	-1.77746	0.00023211	0.00895337	down	-	KOG3356, KOG3356, KOG3356, Predicted membrane protein [Function unknown]. 1.32872e-48	gi|698425823|ref|XP_009785892.1| PREDICTED: putative oligosaccharyltransferase complex subunit CG9662 [Nicotiana sylvestris] 4.5e-81	gi|1025385469|ref|XM_016578302.1| PREDICTED: Nicotiana tabacum putative oligosaccharyltransferase complex subunit CG9662 (LOC107760274), mRNA 0.0	-	sp|Q5ZJR3|OSTC_CHICK Oligosaccharyltransferase complex subunit OSTC OS=Gallus gallus GN=OSTC PE=2 SV=1 2.82132e-33	tr|K4BWD5|K4BWD5_SOLLC Uncharacterized protein OS=Solanum lycopersicum PE=4 SV=1 2.6e-73	GO:0008250, oligosaccharyltransferase complex;GO:0016021, integral component of membrane	-
TRINITY_DN32439_c2_g15	13.7766	35.6373	-1.37117	7.13225e-07	8.06941e-05	down	PLN03221, PLN03221, rapid alkalinization factor 23; Provisional. 3.8175e-20	-	gi|1025108188|ref|XP_016460790.1| PREDICTED: rapid alkalinization factor-like [Nicotiana tabacum] 1.2e-35	gi|698516151|ref|XM_009804659.1| PREDICTED: Nicotiana sylvestris rapid alkalinization factor-like (LOC104248411), mRNA 0.0	pfam05498, RALF, Rapid ALkalinization Factor (RALF). RALF, a 5-kDa ubiquitous polypeptide in plants, arrests root growth and development. 1.35473e-18	sp|Q945T0|RALF_TOBAC Rapid alkalinization factor OS=Nicotiana tabacum GN=RALF PE=1 SV=1 3.50269e-22	tr|Q5QJ47|Q5QJ47_NICAT Rapid alkalinization factor preproprotein OS=Nicotiana attenuata PE=2 SV=1 7.1e-17	GO:0004871, signal transducer activity;GO:0005179, hormone activity;GO:0005576, extracellular region;GO:0005622, intracellular;GO:0019722, calcium-mediated signaling	-
TRINITY_DN39164_c0_g1	6.22842	20.5888	-1.72492	6.74043e-09	1.38855e-06	down	pfam04859, DUF641, Plant protein of unknown function (DUF641). Plant protein of unknown function. 2.39886e-27	-	gi|698547675|ref|XP_009768100.1| PREDICTED: uncharacterized protein LOC104219165 [Nicotiana sylvestris] 6.8e-218	gi|1025111084|ref|XM_016606032.1| PREDICTED: Nicotiana tabacum IRK-interacting protein-like (LOC107784848), transcript variant X1, mRNA 0.0	pfam04859, DUF641, Plant protein of unknown function (DUF641). Plant protein of unknown function. 5.73107e-28	sp|Q9LXU9|IRKI_ARATH IRK-interacting protein OS=Arabidopsis thaliana GN=IRKI PE=1 SV=1 3.00716e-06	tr|A0A0V0IFW5|A0A0V0IFW5_SOLCH Putative ovule protein OS=Solanum chacoense PE=4 SV=1 3.4e-193	-	-
TRINITY_DN39164_c0_g2	12.7887	39.7176	-1.63491	2.02085e-07	2.75887e-05	down	pfam04859, DUF641, Plant protein of unknown function (DUF641). Plant protein of unknown function. 2.30626e-14	-	gi|697187672|ref|XP_009602868.1| PREDICTED: uncharacterized protein LOC104097945 isoform X1 [Nicotiana tomentosiformis] 4.6e-60	gi|1025111084|ref|XM_016606032.1| PREDICTED: Nicotiana tabacum IRK-interacting protein-like (LOC107784848), transcript variant X1, mRNA 0.0	pfam04859, DUF641, Plant protein of unknown function (DUF641). Plant protein of unknown function. 5.50985e-15	-	tr|K4CGR4|K4CGR4_SOLLC Uncharacterized protein OS=Solanum lycopersicum PE=4 SV=1 9.3e-53	-	-
TRINITY_DN44874_c9_g1	30.8252	13.4291	1.19875	3.6464e-05	0.00203869	up	pfam04833, COBRA, COBRA-like protein. Family of plant proteins are designated COBRA-like (COBL) proteins. The 12 Arabidopsis members of the family are all GPI-liked. Some members of this family are annotated as phytochelatin synthase, but these annotations are incorrect. 1.84724e-46	-	gi|698513208|ref|XP_009801564.1| PREDICTED: COBRA-like protein 7 [Nicotiana sylvestris] 0.0e+00	gi|698513207|ref|XM_009803262.1| PREDICTED: Nicotiana sylvestris COBRA-like protein 7 (LOC104247298), mRNA 0.0	pfam04833, COBRA, COBRA-like protein. Family of plant proteins are designated COBRA-like (COBL) proteins. The 12 Arabidopsis members of the family are all GPI-liked. Some members of this family are annotated as phytochelatin synthase, but these annotations are incorrect. 4.41321e-47	sp|Q8GZ17|COBL7_ARATH COBRA-like protein 7 OS=Arabidopsis thaliana GN=COBL7 PE=1 SV=2 0.0	tr|M1CEN9|M1CEN9_SOLTU Uncharacterized protein OS=Solanum tuberosum GN=PGSC0003DMG400025627 PE=4 SV=1 0.0e+00	GO:0005768, endosome;GO:0005794, Golgi apparatus;GO:0005802, trans-Golgi network;GO:0009506, plasmodesma;GO:0010215, cellulose microfibril organization;GO:0016021, integral component of membrane;GO:0016049, cell growth;GO:0031225, anchored component of membrane;GO:0046658, anchored component of plasma membrane	-
TRINITY_DN35881_c1_g3	14.3055	30.5985	-1.09689	0.00199688	0.0451319	down	PLN02663, PLN02663, hydroxycinnamoyl-CoA:shikimate/quinate hydroxycinnamoyltransferase. 3.9282e-36	-	gi|1028660688|gb|JAS03108.1| hydroxycinnamoyl-CoA quinate transferase [Nicotiana attenuata] 7.8e-40	gi|1027853208|ref|NM_001325150.1| Nicotiana tabacum shikimate O-hydroxycinnamoyltransferase-like (LOC107772942), mRNA 4.83047e-120	pfam02458, Transferase, Transferase family. This family includes a number of transferase enzymes. These include anthranilate N-hydroxycinnamoyl/benzoyltransferase that catalyzes the first committed reaction of phytoalexin biosynthesis. Deacetylvindoline 4-O-acetyltransferase EC:2.3.1.107 catalyzes the last step in vindoline biosynthesis is also a member of this family. The motif HXXXD is probably…	sp|Q8GSM7|HST_TOBAC Shikimate O-hydroxycinnamoyltransferase OS=Nicotiana tabacum GN=HST PE=1 SV=1 1.53915e-32	tr|Q70G33|Q70G33_TOBAC Hydroxycinnamoyl CoA quinate transferase OS=Nicotiana tabacum GN=hqt PE=2 SV=1 1.3e-39	GO:0016747, transferase activity, transferring acyl groups other than amino-acyl groups;GO:0047172, shikimate O-hydroxycinnamoyltransferase activity	-
TRINITY_DN35881_c1_g2	14.1754	1.37609	3.36474	3.03207e-10	8.71342e-08	up	PLN02663, PLN02663, hydroxycinnamoyl-CoA:shikimate/quinate hydroxycinnamoyltransferase. 1.26702e-12	-	gi|697140392|ref|XP_009624297.1| PREDICTED: shikimate O-hydroxycinnamoyltransferase-like [Nicotiana tomentosiformis] 1.3e-17	gi|698506268|ref|XM_009800234.1| PREDICTED: Nicotiana sylvestris shikimate O-hydroxycinnamoyltransferase-like (LOC104244757), mRNA 1.27559e-89	-	sp|Q8GSM7|HST_TOBAC Shikimate O-hydroxycinnamoyltransferase OS=Nicotiana tabacum GN=HST PE=1 SV=1 2.12741e-11	tr|Q70G33|Q70G33_TOBAC Hydroxycinnamoyl CoA quinate transferase OS=Nicotiana tabacum GN=hqt PE=2 SV=1 3.9e-17	GO:0016747, transferase activity, transferring acyl groups other than amino-acyl groups;GO:0047172, shikimate O-hydroxycinnamoyltransferase activity	-
TRINITY_DN39511_c1_g2	56.5781	23.33	1.27806	4.88305e-06	0.000406744	up	pfam02567, PhzC-PhzF, Phenazine biosynthesis-like protein. PhzC/PhzF is involved in dimerization of two 2,3-dihydro-3-oxo-anthranilic acid molecules to create PCA by P. fluorescens. This family also contains uncharacterized mycobacterial proteins, though there is no significant sequence similarity to pfam00303 members. This family appears to be distantly related to pfam01678, including containing…	KOG3033, KOG3033, KOG3033, Predicted PhzC/PhzF-type epimerase [General function prediction only]. 3.09208e-43	gi|698499645|ref|XP_009795628.1| PREDICTED: phenazine biosynthesis-like domain-containing protein 1 [Nicotiana sylvestris] 9.3e-114	gi|698499644|ref|XM_009797326.1| PREDICTED: Nicotiana sylvestris phenazine biosynthesis-like domain-containing protein 1 (LOC104242294), mRNA 0.0	pfam02567, PhzC-PhzF, Phenazine biosynthesis-like protein. PhzC/PhzF is involved in dimerization of two 2,3-dihydro-3-oxo-anthranilic acid molecules to create PCA by P. fluorescens. This family also contains uncharacterized mycobacterial proteins, though there is no significant sequence similarity to pfam00303 members. This family appears to be distantly related to pfam01678, including containing…	sp|Q9KG32|Y283_BACHD Uncharacterized isomerase BH0283 OS=Bacillus halodurans (strain ATCC BAA-125 / DSM 18197 / FERM 7344 / JCM 9153 / C-125) GN=BH0283 PE=3 SV=1 2.61707e-38	tr|M0ZK78|M0ZK78_SOLTU Uncharacterized protein OS=Solanum tuberosum GN=PGSC0003DMG400000951 PE=4 SV=1 7.8e-105	GO:0003824, catalytic activity;GO:0009058, biosynthetic process;GO:0016853, isomerase activity	-
TRINITY_DN31848_c0_g1	3.89244	9.33001	-1.2612	0.000235669	0.00904815	down	sd00006, TPR, Tetratricopeptide repeat. The Tetratricopeptide repeat (TPR) typically contains 34 amino acids and is found in a variety of organisms including bacteria, cyanobacteria, yeast, fungi, plants, and humans. It is present in a variety of proteins including those involved in chaperone, cell-cycle, transcription, and protein transport complexes. The number of TPR motifs varies among protei…	KOG4648, KOG4648, KOG4648, Uncharacterized conserved protein, contains LRR repeats [Function unknown]. 6.72077e-14	gi|698583547|ref|XP_009778119.1| PREDICTED: TPR repeat-containing thioredoxin TTL1-like [Nicotiana sylvestris] 1.7e-142	gi|698583546|ref|XM_009779817.1| PREDICTED: Nicotiana sylvestris TPR repeat-containing thioredoxin TTL1-like (LOC104227554), mRNA 0.0	-	sp|Q84JR9|TTL4_ARATH TPR repeat-containing thioredoxin TTL4 OS=Arabidopsis thaliana GN=TTL4 PE=2 SV=1 1.342e-67	tr|M1AXA4|M1AXA4_SOLTU Uncharacterized protein OS=Solanum tuberosum GN=PGSC0003DMG400012429 PE=4 SV=1 1.0e-80	GO:0005623, cell;GO:0006970, response to osmotic stress;GO:0045454, cell redox homeostasis	-
TRINITY_DN32273_c0_g1	11.6589	52.168	-2.16173	4.36568e-05	0.00235382	down	-	-	-	gi|1025061023|ref|XM_016594085.1| PREDICTED: Nicotiana tabacum putative F-box protein At1g49610 (LOC107774533), mRNA 5.4253e-78	-	-	-	-	-
TRINITY_DN32273_c0_g9	5.60107	11.4584	-1.03263	0.00204246	0.0458773	down	-	-	-	-	-	-	-	-	-
TRINITY_DN42970_c0_g1	14.1665	32.8875	-1.21505	0.00118526	0.0310354	down	-	KOG0307, KOG0307, KOG0307, Vesicle coat complex COPII, subunit SEC31 [Intracellular trafficking, secretion, and vesicular transport]. 4.47334e-72	gi|697186695|ref|XP_009602385.1| PREDICTED: protein transport protein Sec31A [Nicotiana tomentosiformis] 3.2e-296	gi|697186694|ref|XM_009604090.1| PREDICTED: Nicotiana tomentosiformis protein transport protein Sec31A (LOC104097521), mRNA 0.0	-	sp|Q8L611|SC31B_ARATH Protein transport protein SEC31 homolog B OS=Arabidopsis thaliana GN=SEC31B PE=1 SV=1 0.0	tr|A0A0V0IYT6|A0A0V0IYT6_SOLCH Uncharacterized protein OS=Solanum chacoense PE=4 SV=1 4.4e-285	GO:0005783, endoplasmic reticulum;GO:0005794, Golgi apparatus;GO:0005829, cytosol;GO:0009506, plasmodesma;GO:0015031, protein transport;GO:0016020, membrane;GO:0016192, vesicle-mediated transport	-
TRINITY_DN34361_c0_g2	8.88598	21.6245	-1.28306	0.00120676	0.0313696	down	pfam03141, Methyltransf_29, Putative S-adenosyl-L-methionine-dependent methyltransferase. This family is a putative S-adenosyl-L-methionine (SAM)-dependent methyltransferase. 2.44702e-07	-	gi|698570793|ref|XP_009774700.1| PREDICTED: probable methyltransferase PMT21 [Nicotiana sylvestris] 1.2e-47	gi|1025175879|ref|XM_016616196.1| PREDICTED: Nicotiana tabacum probable methyltransferase PMT21 (LOC107793763), transcript variant X5, mRNA 1.04867e-127	pfam03141, Methyltransf_29, Putative S-adenosyl-L-methionine-dependent methyltransferase. This family is a putative S-adenosyl-L-methionine (SAM)-dependent methyltransferase. 5.84614e-08	sp|Q9C6S7|PMTK_ARATH Probable methyltransferase PMT20 OS=Arabidopsis thaliana GN=At1g31850 PE=2 SV=1 3.2016e-35	tr|M1D1K2|M1D1K2_SOLTU Uncharacterized protein OS=Solanum tuberosum GN=PGSC0003DMG401030861 PE=4 SV=1 3.6e-41	GO:0000139, Golgi membrane;GO:0005768, endosome;GO:0005774, vacuolar membrane;GO:0005794, Golgi apparatus;GO:0005802, trans-Golgi network;GO:0008168, methyltransferase activity;GO:0008757, S-adenosylmethionine-dependent methyltransferase activity;GO:0016021, integral component of membrane;GO:0032259, methylation	-
TRINITY_DN35549_c1_g8	5.61222	13.8421	-1.30242	6.01788e-05	0.00301249	down	cd04852, Peptidases_S8_3, Peptidase S8 family domain, uncharacterized subfamily 3. This family is a member of the Peptidases S8 or Subtilases serine endo- and exo-peptidase clan. They have an Asp/His/Ser catalytic triad similar to that found in trypsin-like proteases, but do not share their three-dimensional structure and are not homologous to trypsin. The stability of subtilases may be enhanced …	-	gi|697172416|ref|XP_009595146.1| PREDICTED: subtilisin-like protease [Nicotiana tomentosiformis] 0.0e+00	gi|281428767|gb|EU364873.2| Nicotiana tabacum subtilase (SBT1.4A) gene, complete cds 0.0	-	sp|O65351|SBT17_ARATH Subtilisin-like protease SBT1.7 OS=Arabidopsis thaliana GN=SBT1.7 PE=1 SV=1 1.70858e-108	tr|D2CNC7|D2CNC7_TOBAC Subtilase OS=Nicotiana tabacum GN=SBT1.4A PE=4 SV=1 0.0e+00	GO:0004252, serine-type endopeptidase activity;GO:0005576, extracellular region;GO:0005618, cell wall;GO:0009505, plant-type cell wall;GO:0010214, seed coat development;GO:0048046, apoplast;GO:0048359, mucilage metabolic process involved in seed coat development;GO:0080001, mucilage extrusion from seed coat	-
TRINITY_DN37430_c0_g3	5.58023	16.3531	-1.55117	1.02607e-08	2.00164e-06	down	PLN03175, PLN03175, hypothetical protein; Provisional. 4.33154e-08	-	gi|923928642|ref|XP_013733163.1| PREDICTED: uncharacterized protein LOC106436761 [Brassica napus] 2.4e-55	gi|663673453|emb|HG975447.1| Solanum pennellii chromosome ch08, complete genome 2.3863e-179	-	sp|Q84RK2|FAP2_ARATH Fatty-acid-binding protein 2 OS=Arabidopsis thaliana GN=FAP2 PE=2 SV=2 2.55931e-12	tr|M1DVJ2|M1DVJ2_SOLTU Uncharacterized protein OS=Solanum tuberosum GN=PGSC0003DMG400044650 PE=4 SV=1 1.1e-31	GO:0005504, fatty acid binding;GO:0009570, chloroplast stroma;GO:0016872, intramolecular lyase activity	-
TRINITY_DN31762_c0_g2	10.4154	2.22519	2.22671	4.01713e-06	0.000345635	up	pfam10520, TMEM189_B_dmain, B domain of TMEM189, localization domain. TMEM189_B is the B domain or probable localization domain of the transmembrane protein TMEM189 which in some mammals is fused with Kua ubiquitin-conjugation E2 enzyme proteins. The domain is also found on fatty acid saturase FAD4 in Arabidopsis. 3.33889e-38	KOG3011, KOG3011, KOG3011, Ubiquitin-conjugating enzyme [Posttranslational modification, protein turnover, chaperones]. 2.88852e-82	gi|698503233|ref|XP_009797224.1| PREDICTED: fatty acid desaturase 4, chloroplastic-like [Nicotiana sylvestris] 6.7e-160	gi|1025388431|ref|XM_016579054.1| PREDICTED: Nicotiana tabacum fatty acid desaturase 4, chloroplastic-like (LOC107760919), mRNA 0.0	pfam10520, TMEM189_B_dmain, B domain of TMEM189, localization domain. TMEM189_B is the B domain or probable localization domain of the transmembrane protein TMEM189 which in some mammals is fused with Kua ubiquitin-conjugation E2 enzyme proteins. The domain is also found on fatty acid saturase FAD4 in Arabidopsis. 7.97689e-39	sp|Q9SZ42|FAD4_ARATH Fatty acid desaturase 4, chloroplastic OS=Arabidopsis thaliana GN=FAD4 PE=1 SV=1 1.18254e-119	tr|M1C0N2|M1C0N2_SOLTU Uncharacterized protein OS=Solanum tuberosum GN=PGSC0003DMG400022225 PE=4 SV=1 2.3e-128	GO:0006636, unsaturated fatty acid biosynthetic process;GO:0009507, chloroplast;GO:0016021, integral component of membrane;GO:0031625, ubiquitin protein ligase binding;GO:0031969, chloroplast membrane;GO:0046471, phosphatidylglycerol metabolic process;GO:0052637, delta 3-trans-hexadecenoic acid phosphatidylglycerol desaturase activity;GO:0061630, ubiquitin protein ligase activity;GO:0080167, resp…	-
TRINITY_DN37318_c0_g3	18.7024	40.0002	-1.09679	0.00192345	0.0440423	down	pfam11250, FAF, Fantastic Four meristem regulator. FAF is a family of plant proteins that regulate the size of the shoot meristem by modulating the CLV3-WUS feedback loop. The proteins are expressed in the centre of the shoot meristem, overlapping with the site of WUS - the homeodomain transcription factor WUSCHEL- expression. FAF proteins are capable of modulating shoot growth by repressing WUS …	-	gi|698478357|ref|XP_009786342.1| PREDICTED: protein FAF-like, chloroplastic [Nicotiana sylvestris] 8.0e-132	gi|1025276594|ref|XM_016638887.1| PREDICTED: Nicotiana tabacum protein FAF-like, chloroplastic (LOC107813602), mRNA 0.0	pfam11250, FAF, Fantastic Four meristem regulator. FAF is a family of plant proteins that regulate the size of the shoot meristem by modulating the CLV3-WUS feedback loop. The proteins are expressed in the centre of the shoot meristem, overlapping with the site of WUS - the homeodomain transcription factor WUSCHEL- expression. FAF proteins are capable of modulating shoot growth by repressing WUS …	sp|Q0V865|FAFL_ARATH Protein FAF-like, chloroplastic OS=Arabidopsis thaliana GN=At5g22090 PE=2 SV=1 1.2763e-39	tr|M1B086|M1B086_SOLTU Uncharacterized protein OS=Solanum tuberosum GN=PGSC0003DMG400013134 PE=4 SV=1 6.8e-83	GO:0009507, chloroplast	-
TRINITY_DN28968_c0_g2	18.5495	1.40373	3.72405	2.05318e-17	2.14557e-14	up	-	-	-	-	-	-	-	-	-
TRINITY_DN28968_c0_g1	13.0724	1.23518	3.40373	1.98176e-19	2.77808e-16	up	-	-	-	-	-	-	tr|K4AY59|K4AY59_SOLLC Uncharacterized protein OS=Solanum lycopersicum PE=4 SV=1 4.2e-09	-	-
TRINITY_DN40133_c0_g1	7.07379	2.89273	1.29005	0.000187506	0.00753631	up	PLN02762, PLN02762, pyruvate kinase complex alpha subunit. 0.0	KOG2323, KOG2323, KOG2323, Pyruvate kinase [Carbohydrate transport and metabolism]. 3.71466e-81	gi|1025205838|ref|XP_016478295.1| PREDICTED: pyruvate kinase isozyme A, chloroplastic-like [Nicotiana tabacum] 1.4e-306	gi|1025331945|ref|XM_016651028.1| PREDICTED: Nicotiana tabacum pyruvate kinase isozyme A, chloroplastic-like (LOC107824278), mRNA 0.0	pfam00224, PK, Pyruvate kinase, barrel domain. This domain of the is actually a small beta-barrel domain nested within a larger TIM barrel. The active site is found in a cleft between the two domains. 3.99772e-67	sp|Q43117|KPYA_RICCO Pyruvate kinase isozyme A, chloroplastic OS=Ricinus communis PE=1 SV=1 0.0	tr|K4B2P5|K4B2P5_SOLLC Pyruvate kinase OS=Solanum lycopersicum PE=3 SV=1 5.9e-278	GO:0000287, magnesium ion binding;GO:0004743, pyruvate kinase activity;GO:0005524, ATP binding;GO:0009507, chloroplast;GO:0016301, kinase activity;GO:0030955, potassium ion binding	-
TRINITY_DN9788_c0_g1	5.1772	18.7055	-1.85322	1.33909e-06	0.000135979	down	-	KOG0724, KOG0724, KOG0724, Zuotin and related molecular chaperones (DnaJ superfamily), contains DNA-binding domains [Posttranslational modification, protein turnover, chaperones]. 2.05581e-09	gi|698478992|ref|XP_009786616.1| PREDICTED: protein RADIALIS-like 1 [Nicotiana sylvestris] 4.2e-35	gi|1025363162|ref|XM_016657766.1| PREDICTED: Nicotiana tabacum protein RADIALIS-like 1 (LOC107830259), mRNA 0.0	-	sp|Q1A173|RADL6_ARATH Protein RADIALIS-like 6 OS=Arabidopsis thaliana GN=RL6 PE=2 SV=1 1.9962e-24	tr|M0ZVX4|M0ZVX4_SOLTU Uncharacterized protein OS=Solanum tuberosum GN=PGSC0003DMG400003601 PE=4 SV=1 1.7e-28	GO:0003677, DNA binding;GO:0005634, nucleus;GO:0006351, transcription, DNA-templated;GO:0006355, regulation of transcription, DNA-templated	-
TRINITY_DN39796_c4_g5	29.7685	74.5432	-1.32429	7.73471e-05	0.00369844	down	-	-	gi|1025154104|ref|XP_016468102.1| PREDICTED: poly(U)-specific endoribonuclease-B-like [Nicotiana tabacum] 1.7e-23	gi|1025181998|ref|XM_016617569.1| PREDICTED: Nicotiana tabacum poly(U)-specific endoribonuclease-B-like (LOC107795011), transcript variant X2, mRNA 3.57619e-110	-	-	tr|M0ZNT9|M0ZNT9_SOLTU Uncharacterized protein OS=Solanum tuberosum GN=PGSC0003DMG400001856 PE=4 SV=1 1.9e-14	GO:0016788, hydrolase activity, acting on ester bonds	-
TRINITY_DN39796_c4_g4	21.9004	44.2516	-1.01477	0.00135912	0.0343542	down	-	-	gi|698575453|ref|XP_009775943.1| PREDICTED: poly(U)-specific endoribonuclease-B [Nicotiana sylvestris] 4.8e-14	gi|1025154103|ref|XM_016612616.1| PREDICTED: Nicotiana tabacum poly(U)-specific endoribonuclease-B-like (LOC107790662), mRNA 1.29522e-46	-	-	tr|M0ZNT9|M0ZNT9_SOLTU Uncharacterized protein OS=Solanum tuberosum GN=PGSC0003DMG400001856 PE=4 SV=1 1.9e-10	GO:0016788, hydrolase activity, acting on ester bonds	-
TRINITY_DN31238_c0_g1	6.98248	27.9414	-2.00059	6.04266e-08	9.54126e-06	down	-	-	gi|1025046804|ref|XP_016446599.1| PREDICTED: VQ motif-containing protein 22-like [Nicotiana tabacum] 7.2e-69	gi|1025046803|ref|XM_016591113.1| PREDICTED: Nicotiana tabacum VQ motif-containing protein 22-like (LOC107771683), mRNA 0.0	-	-	tr|M1AUL1|M1AUL1_SOLTU Uncharacterized protein OS=Solanum tuberosum GN=PGSC0003DMG400011745 PE=4 SV=1 1.0e-19	-	-
TRINITY_DN36532_c2_g4	8.6675	24.2795	-1.48605	4.52101e-05	0.00241938	down	smart00768, X8, Possibly involved in carbohydrate binding. The X8 domain, which may be involved in carbohydrate binding, is found in an Olive pollen antigen as well as at the C terminus of family 17 glycosyl hydrolases. It contains 6 conserved cysteine residues which presumably form three disulfide bridges. 1.53512e-32	-	gi|1025126562|ref|XP_016464033.1| PREDICTED: glucan endo-1,3-beta-glucosidase 4-like [Nicotiana tabacum] 1.4e-73	gi|698462251|ref|XM_009783642.1| PREDICTED: Nicotiana sylvestris glucan endo-1,3-beta-glucosidase 4-like (LOC104230766), mRNA 0.0	pfam07983, X8, X8 domain. The X8 domain domain contains at least 6 conserved cysteine residues that presumably form three disulphide bridges. The domain is found in an Olive pollen allergen as well as at the C-terminus of several families of glycosyl hydrolases. This domain may be involved in carbohydrate binding. This domain is characteristic of GPI-anchored domains. 4.67559e-16	sp|Q9M069|E137_ARATH Glucan endo-1,3-beta-glucosidase 7 OS=Arabidopsis thaliana GN=At4g34480 PE=1 SV=2 1.8497e-23	tr|M1BK59|M1BK59_SOLTU Uncharacterized protein OS=Solanum tuberosum GN=PGSC0003DMG400018289 PE=4 SV=1 1.4e-60	GO:0004553, hydrolase activity, hydrolyzing O-glycosyl compounds;GO:0005576, extracellular region;GO:0005618, cell wall;GO:0005975, carbohydrate metabolic process;GO:0030247, polysaccharide binding;GO:0042973, glucan endo-1,3-beta-D-glucosidase activity;GO:0046658, anchored component of plasma membrane;GO:0071555, cell wall organization	-
TRINITY_DN29694_c1_g2	20.0776	55.732	-1.47292	0.000498183	0.0159694	down	-	-	gi|697118618|ref|XP_009613242.1| PREDICTED: uncharacterized protein LOC104106406 [Nicotiana tomentosiformis] 2.3e-77	gi|697118617|ref|XM_009614947.1| PREDICTED: Nicotiana tomentosiformis uncharacterized LOC104106406 (LOC104106406), mRNA 0.0	-	-	tr|M1AWQ4|M1AWQ4_SOLTU Uncharacterized protein OS=Solanum tuberosum GN=PGSC0003DMG400012293 PE=4 SV=1 6.4e-48	-	-
TRINITY_DN39655_c0_g1	4.1261	26.6821	-2.69302	3.77036e-08	6.37357e-06	down	smart00640, Glyco_32, Glycosyl hydrolases family 32. 1.41598e-34	KOG0228, KOG0228, KOG0228, Beta-fructofuranosidase (invertase) [Carbohydrate transport and metabolism]. 4.26769e-73	gi|697183975|ref|XP_009601011.1| PREDICTED: beta-fructofuranosidase, insoluble isoenzyme 1 [Nicotiana tomentosiformis] 1.4e-124	gi|698518197|ref|XM_009805677.1| PREDICTED: Nicotiana sylvestris beta-fructofuranosidase, insoluble isoenzyme 1-like (LOC104249284), mRNA 0.0	pfam00251, Glyco_hydro_32N, Glycosyl hydrolases family 32 N-terminal domain. This domain corresponds to the N-terminal domain of glycosyl hydrolase family 32 which forms a five bladed beta propeller structure. 1.35813e-16	sp|P26792|INV1_DAUCA Beta-fructofuranosidase, insoluble isoenzyme 1 OS=Daucus carota GN=INV1 PE=1 SV=1 1.50119e-110	tr|Q43799|Q43799_TOBAC Beta-fructosidase (Beta-fructofuranosidase) OS=Nicotiana tabacum GN=Ntbfruc1 PE=2 SV=1 1.9e-121	GO:0004575, sucrose alpha-glucosidase activity;GO:0005576, extracellular region;GO:0005618, cell wall;GO:0005975, carbohydrate metabolic process	-
TRINITY_DN34256_c1_g1	43.5877	10.1861	2.09732	2.0384e-10	6.16617e-08	up	-	-	-	-	-	-	-	-	-
TRINITY_DN40875_c0_g3	45.4389	16.848	1.43135	9.9939e-06	0.000727088	up	cd03763, proteasome_beta_type_7, proteasome beta type-7 subunit. The 20S proteasome, multisubunit proteolytic complex, is the central enzyme of nonlysosomal protein degradation in both the cytosol and nucleus. It is composed of 28 subunits arranged as four homoheptameric rings that stack on top of one another forming an elongated alpha-beta-beta-alpha cylinder with a central cavity. The proteasom…	KOG0173, KOG0173, KOG0173, 20S proteasome, regulatory subunit beta type PSMB7/PSMB10/PUP1 [Posttranslational modification, protein turnover, chaperones]. 1.48753e-77	gi|698502137|ref|XP_009796734.1| PREDICTED: proteasome subunit beta type-7-A-like [Nicotiana sylvestris] 5.5e-83	gi|697183329|ref|XM_009602392.1| PREDICTED: Nicotiana tomentosiformis proteasome subunit beta type-7-A-like (LOC104096086), mRNA 0.0	pfam00227, Proteasome, Proteasome subunit. The proteasome is a multisubunit structure that degrades proteins. Protein degradation is an essential component of regulation because proteins can become misfolded, damaged, or unnecessary. Proteasomes and their homologues vary greatly in complexity: from HslV (heat shock locus v), which is encoded by 1 gene in bacteria, to the eukaryotic 20S proteasome…	sp|Q7DLS1|PSB7B_ARATH Proteasome subunit beta type-7-B OS=Arabidopsis thaliana GN=PBB2 PE=1 SV=2 9.43484e-95	tr|Q93X36|Q93X36_TOBAC Proteasome subunit beta type OS=Nicotiana tabacum GN=b2 PE=2 SV=1 2.4e-78	GO:0000502, proteasome complex;GO:0004298, threonine-type endopeptidase activity;GO:0005634, nucleus;GO:0005737, cytoplasm;GO:0005839, proteasome core complex;GO:0051603, proteolysis involved in cellular protein catabolic process	-
TRINITY_DN39763_c0_g1	2.79759	13.4734	-2.26786	0.000231599	0.00894568	down	-	-	-	-	-	-	tr|M1BX24|M1BX24_SOLTU Uncharacterized protein OS=Solanum tuberosum GN=PGSC0003DMG400021313 PE=4 SV=1 1.1e-06	-	-
TRINITY_DN34881_c1_g2	4.71514	10.5349	-1.1598	0.000197393	0.00784589	down	smart00656, Amb_all, Amb_all domain. 1.49415e-48	-	gi|698548306|ref|XP_009768302.1| PREDICTED: probable pectate lyase 5 [Nicotiana sylvestris] 7.4e-149	gi|1025150216|ref|XM_016615281.1| PREDICTED: Nicotiana tabacum probable pectate lyase 5 (LOC107793009), mRNA 0.0	pfam00544, Pec_lyase_C, Pectate lyase. This enzyme forms a right handed beta helix structure. Pectate lyase is an enzyme involved in the maceration and soft rotting of plant tissue. 1.00845e-14	sp|Q93Z04|PLY13_ARATH Probable pectate lyase 13 OS=Arabidopsis thaliana GN=PMR6 PE=1 SV=1 1.21158e-131	tr|K4C2M7|K4C2M7_SOLLC Pectate lyase OS=Solanum lycopersicum PE=3 SV=1 1.5e-146	GO:0009814, defense response, incompatible interaction;GO:0030570, pectate lyase activity;GO:0031225, anchored component of membrane;GO:0042547, cell wall modification involved in multidimensional cell growth;GO:0045490, pectin catabolic process;GO:0046658, anchored component of plasma membrane;GO:0046872, metal ion binding	-
TRINITY_DN34881_c1_g1	1.89783	7.09489	-1.90243	0.000429646	0.0141837	down	-	-	gi|697191307|ref|XP_009604721.1| PREDICTED: probable pectate lyase 5 isoform X2 [Nicotiana tomentosiformis] 1.2e-46	gi|698548305|ref|XM_009770000.1| PREDICTED: Nicotiana sylvestris probable pectate lyase 5 (LOC104219334), mRNA 0.0	-	sp|Q9SCP2|PLY12_ARATH Probable pectate lyase 12 OS=Arabidopsis thaliana GN=At3g53190 PE=2 SV=2 2.29923e-25	tr|M1C5R1|M1C5R1_SOLTU Pectate lyase OS=Solanum tuberosum GN=PGSC0003DMG402023481 PE=3 SV=1 3.0e-37	GO:0016021, integral component of membrane;GO:0030570, pectate lyase activity;GO:0031225, anchored component of membrane;GO:0045490, pectin catabolic process;GO:0046872, metal ion binding	-
TRINITY_DN34221_c2_g1	45.3505	13.8611	1.71008	7.2054e-06	0.000560393	up	cd03187, GST_C_Phi, C-terminal, alpha helical domain of Class Phi Glutathione S-transferases. Glutathione S-transferase (GST) C-terminal domain family, Class Phi subfamily; composed of plant-specific class Phi GSTs and related fungal and bacterial proteins. GSTs are cytosolic dimeric proteins involved in cellular detoxification by catalyzing the conjugation of glutathione (GSH) with a wide range …	KOG0867, KOG0867, KOG0867, Glutathione S-transferase [Posttranslational modification, protein turnover, chaperones]. 2.26735e-16	gi|698517581|ref|XP_009803671.1| PREDICTED: glutathione S-transferase-like [Nicotiana sylvestris] 4.5e-79	gi|698517580|ref|XM_009805369.1| PREDICTED: Nicotiana sylvestris glutathione S-transferase-like (LOC104249008), mRNA 0.0	pfam00043, GST_C, Glutathione S-transferase, C-terminal domain. GST conjugates reduced glutathione to a variety of targets including S-crystallin from squid, the eukaryotic elongation factor 1-gamma, the HSP26 family of stress-related proteins and auxin-regulated proteins in plants. Stringent starvation proteins in E. coli are also included in the alignment but are not known to have GST activity.…	sp|P42761|GSTFA_ARATH Glutathione S-transferase F10 OS=Arabidopsis thaliana GN=GSTF10 PE=1 SV=3 2.00894e-39	tr|A0A0V0HKJ2|A0A0V0HKJ2_SOLCH Putative glutathione S-transferase-like OS=Solanum chacoense PE=3 SV=1 1.9e-77	GO:0004364, glutathione transferase activity;GO:0005507, copper ion binding;GO:0005618, cell wall;GO:0005737, cytoplasm;GO:0005773, vacuole;GO:0005829, cytosol;GO:0005886, plasma membrane;GO:0006749, glutathione metabolic process;GO:0009407, toxin catabolic process;GO:0009414, response to water deprivation;GO:0009507, chloroplast;GO:0009636, response to toxic substance;GO:0016740, transferase act…	-
TRINITY_DN40678_c3_g1	24.186	5.03318	2.26463	3.68083e-13	1.92324e-10	up	PLN02290, PLN02290, cytokinin trans-hydroxylase. 4.23322e-34	KOG0157, KOG0157, KOG0157, Cytochrome P450 CYP4/CYP19/CYP26 subfamilies [Secondary metabolites biosynthesis, transport and catabolism, Lipid transport and metabolism]. 6.72709e-29	gi|697107446|ref|XP_009607556.1| PREDICTED: cytochrome P450 CYP72A219-like [Nicotiana tomentosiformis] 1.9e-74	gi|698432700|ref|XM_009798116.1| PREDICTED: Nicotiana sylvestris cytochrome P450 CYP72A219-like (LOC104242999), mRNA 0.0	pfam00067, p450, Cytochrome P450. Cytochrome P450s are haem-thiolate proteins involved in the oxidative degradation of various compounds. They are particularly well known for their role in the degradation of environmental toxins and mutagens. They can be divided into 4 classes, according to the method by which electrons from NAD(P)H are delivered to the catalytic site. Sequence conservation is re…	sp|H1A988|C7254_GLYUR 11-oxo-beta-amyrin 30-oxidase OS=Glycyrrhiza uralensis GN=CYP72A154 PE=1 SV=1 4.68549e-61	tr|A1XEL7|A1XEL7_TOBAC CYP72A54 OS=Nicotiana tabacum PE=2 SV=1 6.2e-73	GO:0004497, monooxygenase activity;GO:0005506, iron ion binding;GO:0016021, integral component of membrane;GO:0016705, oxidoreductase activity, acting on paired donors, with incorporation or reduction of molecular oxygen;GO:0016709, oxidoreductase activity, acting on paired donors, with incorporation or reduction of molecular oxygen, NAD(P)H as one donor, and incorporation of one atom of oxygen;G…	-
TRINITY_DN43511_c0_g3	55.5375	132.598	-1.25552	1.17862e-05	0.000830164	down	PRK11730, fadB, multifunctional fatty acid oxidation complex subunit alpha; Reviewed. 1.01375e-09	KOG1683, KOG1683, KOG1683, Hydroxyacyl-CoA dehydrogenase/enoyl-CoA hydratase [Lipid transport and metabolism]. 2.12934e-12	gi|698480528|ref|XP_009787311.1| PREDICTED: peroxisomal fatty acid beta-oxidation multifunctional protein AIM1-like [Nicotiana sylvestris] 2.9e-53	gi|1025201703|ref|XM_016621757.1| PREDICTED: Nicotiana tabacum peroxisomal fatty acid beta-oxidation multifunctional protein AIM1-like (LOC107798726), mRNA 1.78981e-150	-	sp|Q9ZPI6|AIM1_ARATH Peroxisomal fatty acid beta-oxidation multifunctional protein AIM1 OS=Arabidopsis thaliana GN=AIM1 PE=1 SV=1 1.08109e-42	tr|K4CM63|K4CM63_SOLLC Uncharacterized protein OS=Solanum lycopersicum PE=4 SV=1 5.1e-50	GO:0003857, 3-hydroxyacyl-CoA dehydrogenase activity;GO:0004165, dodecenoyl-CoA delta-isomerase activity;GO:0004300, enoyl-CoA hydratase activity;GO:0005618, cell wall;GO:0005777, peroxisome;GO:0006635, fatty acid beta-oxidation;GO:0008692, 3-hydroxybutyryl-CoA epimerase activity;GO:0009506, plasmodesma;GO:0009507, chloroplast;GO:0009695, jasmonic acid biosynthetic process;GO:0009908, flower deve…	-
TRINITY_DN33706_c1_g2	28.3327	12.621	1.16664	0.000886776	0.024923	up	-	-	gi|1025093534|ref|XP_016457652.1| PREDICTED: GDT1-like protein 2, chloroplastic [Nicotiana tabacum] 3.9e-31	gi|1025093533|ref|XM_016602166.1| PREDICTED: Nicotiana tabacum GDT1-like protein 2, chloroplastic (LOC107781467), mRNA 1.62725e-137	-	-	tr|M1AU11|M1AU11_SOLTU Uncharacterized protein OS=Solanum tuberosum GN=PGSC0003DMG400011590 PE=4 SV=1 3.1e-20	GO:0016021, integral component of membrane	-
TRINITY_DN35462_c1_g1	18.4669	8.28747	1.15594	0.0013197	0.0336215	up	PLN03087, PLN03087, BODYGUARD 1 domain containing hydrolase; Provisional. 1.1997e-41	KOG1454, KOG1454, KOG1454, Predicted hydrolase/acyltransferase (alpha/beta hydrolase superfamily) [General function prediction only]. 1.47226e-10	gi|697103144|ref|XP_009604794.1| PREDICTED: uncharacterized protein LOC104099489 [Nicotiana tomentosiformis] 2.7e-93	gi|1025251814|ref|XM_016633784.1| PREDICTED: Nicotiana tabacum lipase 1-like (LOC107809194), mRNA 0.0	pfam00561, Abhydrolase_1, alpha/beta hydrolase fold. This catalytic domain is found in a very wide range of enzymes. 1.88978e-13	-	tr|A0A0V0HNU5|A0A0V0HNU5_SOLCH Putative ovule protein OS=Solanum chacoense PE=4 SV=1 3.8e-87	-	-
TRINITY_DN42469_c0_g4	14.8257	46.5453	-1.65054	1.02737e-08	2.00164e-06	down	pfam03096, Ndr, Ndr family. This family consists of proteins from different gene families: Ndr1/RTP/Drg1, Ndr2, and Ndr3. Their similarity was previously noted. The precise molecular and cellular function of members of this family is still unknown. Yet, they are known to be involved in cellular differentiation events. The Ndr1 group was the first to be discovered. Their expression is repressed by…	KOG2931, KOG2931, KOG2931, Differentiation-related gene 1 protein (NDR1 protein), related proteins [Function unknown]. 1.24048e-16	gi|698424993|ref|XP_009784634.1| PREDICTED: pollen-specific protein SF21-like isoform X1 [Nicotiana sylvestris] 1.7e-72	gi|1025346572|ref|XM_016654123.1| PREDICTED: Nicotiana tabacum pollen-specific protein SF21-like (LOC107827060), transcript variant X2, mRNA 0.0	pfam03096, Ndr, Ndr family. This family consists of proteins from different gene families: Ndr1/RTP/Drg1, Ndr2, and Ndr3. Their similarity was previously noted. The precise molecular and cellular function of members of this family is still unknown. Yet, they are known to be involved in cellular differentiation events. The Ndr1 group was the first to be discovered. Their expression is repressed by…	sp|O23969|SF21_HELAN Pollen-specific protein SF21 OS=Helianthus annuus GN=SF21 PE=2 SV=1 5.92239e-52	tr|M0ZQ69|M0ZQ69_SOLTU Uncharacterized protein OS=Solanum tuberosum GN=PGSC0003DMG400002204 PE=4 SV=1 4.3e-68	-	-
TRINITY_DN42469_c0_g3	6.86736	20.5333	-1.58014	5.46367e-07	6.3596e-05	down	-	-	gi|1026077003|ref|XP_016537717.1| PREDICTED: pollen-specific protein SF21 isoform X1 [Capsicum annuum] 1.9e-10	gi|663681259|emb|HG975520.1| Solanum lycopersicum chromosome ch08, complete genome 1.7441e-58	-	sp|O23969|SF21_HELAN Pollen-specific protein SF21 OS=Helianthus annuus GN=SF21 PE=2 SV=1 1.80909e-07	tr|K4CLC3|K4CLC3_SOLLC Uncharacterized protein OS=Solanum lycopersicum PE=4 SV=1 2.1e-09	-	-
TRINITY_DN32428_c0_g2	3.56823	13.2217	-1.88963	0.000531384	0.0167625	down	-	-	-	-	-	-	-	-	-
TRINITY_DN39915_c2_g2	11.0472	4.28019	1.36793	3.79166e-06	0.000328201	up	-	-	gi|698574035|ref|XP_009775559.1| PREDICTED: uncharacterized protein LOC104225457 [Nicotiana sylvestris] 8.7e-70	gi|1025202727|ref|XM_016621999.1| PREDICTED: Nicotiana tabacum uncharacterized LOC107798965 (LOC107798965), transcript variant X2, mRNA 0.0	-	-	tr|M1BWG0|M1BWG0_SOLTU Uncharacterized protein OS=Solanum tuberosum GN=PGSC0003DMG401021153 PE=4 SV=1 2.9e-65	GO:0016021, integral component of membrane	-
TRINITY_DN31224_c0_g1	24.0367	74.5493	-1.63295	2.94756e-06	0.000265951	down	smart00856, PMEI, Plant invertase/pectin methylesterase inhibitor. This domain inhibits pectin methylesterases (PMEs) and invertases through formation of a non-covalent 1:1 complex. It has been implicated in the regulation of fruit development, carbohydrate metabolism and cell wall extension. It may also be involved in inhibiting microbial pathogen PMEs. It has been observed that it is often expr…	-	gi|697129187|ref|XP_009618650.1| PREDICTED: 21 kDa protein-like [Nicotiana tomentosiformis] 8.8e-90	gi|1025117980|ref|XM_016607163.1| PREDICTED: Nicotiana tabacum 21 kDa protein-like (LOC107785790), mRNA 0.0	pfam04043, PMEI, Plant invertase/pectin methylesterase inhibitor. This domain inhibits pectin methylesterases (PMEs) and invertases through formation of a non-covalent 1:1 complex. It has been implicated in the regulation of fruit development, carbohydrate metabolizm and cell wall extension. It may also be involved in inhibiting microbial pathogen PMEs. It has been observed that it is often expre…	sp|P17407|21KD_DAUCA 21 kDa protein OS=Daucus carota PE=2 SV=1 4.09083e-67	tr|A0A097H1B1|A0A097H1B1_SOLTU PMEI protein OS=Solanum tuberosum GN=PMEI PE=2 SV=1 1.6e-75	GO:0004857, enzyme inhibitor activity	-
TRINITY_DN34681_c5_g3	12.4055	1.02042	3.60374	7.14937e-12	2.97761e-09	up	pfam05564, Auxin_repressed, Dormancy/auxin associated protein. This family contains several plant dormancy-associated and auxin-repressed proteins the function of which are poorly understood. 3.51338e-36	-	gi|698547201|ref|XP_009767956.1| PREDICTED: auxin-repressed 12.5 kDa protein-like isoform X1 [Nicotiana sylvestris] 1.8e-43	gi|698547200|ref|XM_009769654.1| PREDICTED: Nicotiana sylvestris auxin-repressed 12.5 kDa protein-like (LOC104219024), transcript variant X1, mRNA 0.0	pfam05564, Auxin_repressed, Dormancy/auxin associated protein. This family contains several plant dormancy-associated and auxin-repressed proteins the function of which are poorly understood. 8.39376e-37	sp|B9DGG8|DRM1_ARATH Dormancy-associated protein 1 OS=Arabidopsis thaliana GN=DRM1 PE=1 SV=1 6.70186e-30	tr|K7VPG9|K7VPG9_SOLTU Auxin-repressed protein OS=Solanum tuberosum GN=ARP1 PE=2 SV=1 2.6e-39	GO:0007275, multicellular organism development	-
TRINITY_DN40082_c1_g1	4.33708	11.8932	-1.45534	1.44503e-05	0.000966856	down	cd04852, Peptidases_S8_3, Peptidase S8 family domain, uncharacterized subfamily 3. This family is a member of the Peptidases S8 or Subtilases serine endo- and exo-peptidase clan. They have an Asp/His/Ser catalytic triad similar to that found in trypsin-like proteases, but do not share their three-dimensional structure and are not homologous to trypsin. The stability of subtilases may be enhanced …	-	gi|698517144|ref|XP_009803454.1| PREDICTED: subtilisin-like protease SBT5.3 [Nicotiana sylvestris] 0.0e+00	gi|698517143|ref|XM_009805152.1| PREDICTED: Nicotiana sylvestris subtilisin-like protease SBT5.3 (LOC104248828), mRNA 0.0	pfam05922, Inhibitor_I9, Peptidase inhibitor I9. This family includes the proteinase B inhibitor from Saccharomyces cerevisiae and the activation peptides from peptidases of the subtilisin family. The subtilisin propeptides are known to function as molecular chaperones, assisting in the folding of the mature peptidase, but have also been shown to act as 'temporary inhibitors'. 7.02679e-07	sp|Q9FK76|SBT56_ARATH Subtilisin-like protease SBT5.6 OS=Arabidopsis thaliana GN=SBT5.6 PE=2 SV=1 0.0	tr|M1AAX9|M1AAX9_SOLTU Uncharacterized protein OS=Solanum tuberosum GN=PGSC0003DMG400007225 PE=4 SV=1 0.0e+00	GO:0004252, serine-type endopeptidase activity;GO:0005576, extracellular region;GO:0005618, cell wall	-
TRINITY_DN34702_c4_g1	0.835572	7.77727	-3.21843	3.74969e-05	0.00208831	down	-	-	-	gi|1025195068|ref|XM_016620361.1| PREDICTED: Nicotiana tabacum endoglucanase 6-like (LOC107797464), mRNA 1.02148e-35	-	-	-	-	-
TRINITY_DN36716_c0_g1	8.57057	2.03099	2.07721	1.28595e-05	0.000881983	up	-	-	gi|697107780|ref|XP_009607732.1| PREDICTED: uncharacterized protein LOC104101890 isoform X4 [Nicotiana tomentosiformis] 2.7e-276	gi|697107779|ref|XM_009609437.1| PREDICTED: Nicotiana tomentosiformis uncharacterized LOC104101890 (LOC104101890), transcript variant X7, mRNA 0.0	-	-	tr|A0A022QB84|A0A022QB84_ERYGU Uncharacterized protein OS=Erythranthe guttata GN=MIMGU_mgv1a019692mg PE=4 SV=1 6.1e-159	-	-
TRINITY_DN36716_c0_g2	14.9464	4.84438	1.62541	1.17414e-07	1.70414e-05	up	-	-	gi|1025080361|ref|XP_016454382.1| PREDICTED: uncharacterized protein LOC107778613 isoform X1 [Nicotiana tabacum] 0.0e+00	gi|1025080360|ref|XM_016598896.1| PREDICTED: Nicotiana tabacum uncharacterized LOC107778613 (LOC107778613), transcript variant X1, mRNA 0.0	-	sp|Q94A79|DMS3_ARATH Protein DEFECTIVE IN MERISTEM SILENCING 3 OS=Arabidopsis thaliana GN=DMS3 PE=1 SV=1 6.83241e-52	tr|K4BI89|K4BI89_SOLLC Uncharacterized protein OS=Solanum lycopersicum PE=4 SV=1 0.0e+00	GO:0000419, DNA-directed RNA polymerase V complex;GO:0006306, DNA methylation;GO:0031047, gene silencing by RNA;GO:0042803, protein homodimerization activity;GO:0070921, regulation of production of siRNA involved in chromatin silencing by small RNA;GO:0080188, RNA-directed DNA methylation	-
TRINITY_DN38707_c2_g12	191.145	86.42	1.14523	2.20327e-05	0.00135436	up	PLN02399, PLN02399, phospholipid hydroperoxide glutathione peroxidase. 7.04553e-111	KOG1651, KOG1651, KOG1651, Glutathione peroxidase [Posttranslational modification, protein turnover, chaperones]. 1.71472e-77	gi|698516553|ref|XP_009803157.1| PREDICTED: probable phospholipid hydroperoxide glutathione peroxidase [Nicotiana sylvestris] 1.5e-96	gi|1025182516|ref|XM_016617706.1| PREDICTED: Nicotiana tabacum probable phospholipid hydroperoxide glutathione peroxidase (LOC107795121), mRNA 0.0	pfam00255, GSHPx, Glutathione peroxidase. 1.77363e-38	sp|P52032|GPX1_ARATH Phospholipid hydroperoxide glutathione peroxidase 1, chloroplastic OS=Arabidopsis thaliana GN=GPX1 PE=2 SV=2 1.55919e-104	tr|A0A0V0HK40|A0A0V0HK40_SOLCH Glutathione peroxidase OS=Solanum chacoense PE=3 SV=1 2.7e-93	GO:0004602, glutathione peroxidase activity;GO:0006979, response to oxidative stress;GO:0009507, chloroplast;GO:0009535, chloroplast thylakoid membrane;GO:0009570, chloroplast stroma;GO:0009941, chloroplast envelope;GO:0047066, phospholipid-hydroperoxide glutathione peroxidase activity	-
TRINITY_DN36767_c0_g1	2.63016	11.4649	-2.12401	0.00033747	0.011936	down	PLN00166, PLN00166, aquaporin TIP2; Provisional. 2.85228e-135	KOG0223, KOG0223, KOG0223, Aquaporin (major intrinsic protein family) [Carbohydrate transport and metabolism]. 1.26957e-59	gi|698523154|ref|XP_009758381.1| PREDICTED: probable aquaporin TIP-type RB7-18C [Nicotiana sylvestris] 2.0e-122	gi|698523153|ref|XM_009760079.1| PREDICTED: Nicotiana sylvestris probable aquaporin TIP-type RB7-18C (LOC104211081), mRNA 0.0	pfam00230, MIP, Major intrinsic protein. MIP (Major Intrinsic Protein) family proteins exhibit essentially two distinct types of channel properties: (1) specific water transport by the aquaporins, and (2) small neutral solutes transport, such as glycerol by the glycerol facilitators. 6.72945e-57	sp|P21653|TIP1_TOBAC Probable aquaporin TIP-type RB7-5A OS=Nicotiana tabacum PE=2 SV=1 9.2958e-154	tr|O24389|O24389_SOLTU Membrane channel protein (Fragment) OS=Solanum tuberosum GN=potRB7 PE=3 SV=1 1.5e-117	GO:0005215, transporter activity;GO:0005774, vacuolar membrane;GO:0016021, integral component of membrane	-
TRINITY_DN36190_c0_g1	0.414224	5.60445	-3.75809	1.69426e-11	6.76232e-09	down	-	KOG0767, KOG0767, KOG0767, Mitochondrial phosphate carrier protein [Energy production and conversion]. 2.88336e-100	gi|698487416|ref|XP_009790368.1| PREDICTED: mitochondrial phosphate carrier protein 3, mitochondrial-like [Nicotiana sylvestris] 7.1e-100	gi|1025175426|ref|XM_016616118.1| PREDICTED: Nicotiana tabacum mitochondrial phosphate carrier protein 3, mitochondrial-like (LOC107793714), mRNA 0.0	-	sp|Q9FMU6|MPCP3_ARATH Mitochondrial phosphate carrier protein 3, mitochondrial OS=Arabidopsis thaliana GN=MPT3 PE=2 SV=1 2.29793e-136	tr|K4BJK1|K4BJK1_SOLLC Uncharacterized protein OS=Solanum lycopersicum PE=3 SV=1 4.9e-85	GO:0003735, structural constituent of ribosome;GO:0005618, cell wall;GO:0005739, mitochondrion;GO:0005743, mitochondrial inner membrane;GO:0005774, vacuolar membrane;GO:0006412, translation;GO:0006810, transport;GO:0009507, chloroplast;GO:0009651, response to salt stress;GO:0016020, membrane;GO:0016021, integral component of membrane	-
TRINITY_DN36190_c0_g6	75.9984	197.718	-1.3794	1.94042e-05	0.00121092	down	-	KOG0767, KOG0767, KOG0767, Mitochondrial phosphate carrier protein [Energy production and conversion]. 7.41437e-14	gi|1025085131|ref|XP_016455550.1| PREDICTED: mitochondrial phosphate carrier protein 3, mitochondrial-like [Nicotiana tabacum] 9.6e-49	gi|1025265714|ref|XM_016636806.1| PREDICTED: Nicotiana tabacum mitochondrial phosphate carrier protein 3, mitochondrial-like (LOC107811807), mRNA 0.0	-	sp|Q9FMU6|MPCP3_ARATH Mitochondrial phosphate carrier protein 3, mitochondrial OS=Arabidopsis thaliana GN=MPT3 PE=2 SV=1 1.10149e-19	tr|M1BSN6|M1BSN6_SOLTU Uncharacterized protein OS=Solanum tuberosum GN=PGSC0003DMG400020196 PE=3 SV=1 9.3e-28	GO:0003735, structural constituent of ribosome;GO:0005618, cell wall;GO:0005739, mitochondrion;GO:0005743, mitochondrial inner membrane;GO:0005774, vacuolar membrane;GO:0006412, translation;GO:0006810, transport;GO:0009507, chloroplast;GO:0009651, response to salt stress;GO:0016020, membrane;GO:0016021, integral component of membrane	-
TRINITY_DN29315_c0_g1	4.05575	10.1696	-1.32622	0.000331592	0.0117498	down	-	-	gi|697128847|ref|XP_009618473.1| PREDICTED: dentin sialophosphoprotein [Nicotiana tomentosiformis] 6.4e-118	gi|1025399880|ref|XM_016581274.1| PREDICTED: Nicotiana tabacum dentin sialophosphoprotein-like (LOC107762875), mRNA 0.0	-	-	tr|A0A0V0IU65|A0A0V0IU65_SOLCH Putative dentin sialophosphoprotein-like OS=Solanum chacoense PE=4 SV=1 2.1e-76	GO:0016021, integral component of membrane	-
TRINITY_DN32086_c4_g3	49.9092	133.81	-1.42281	0.000108015	0.00483206	down	PLN02241, PLN02241, glucose-1-phosphate adenylyltransferase. 8.37439e-20	-	gi|698532467|ref|XP_009763056.1| PREDICTED: glucose-1-phosphate adenylyltransferase large subunit 1 [Nicotiana sylvestris] 7.0e-23	gi|1025344224|ref|XM_016653553.1| PREDICTED: Nicotiana tabacum glucose-1-phosphate adenylyltransferase large subunit 1-like (LOC107826565), transcript variant X2, mRNA 2.75892e-108	-	sp|P55231|GLGL3_ARATH Glucose-1-phosphate adenylyltransferase large subunit 3, chloroplastic OS=Arabidopsis thaliana GN=APL3 PE=2 SV=2 7.38256e-25	tr|A0A0L9UI08|A0A0L9UI08_PHAAN Glucose-1-phosphate adenylyltransferase OS=Phaseolus angularis GN=LR48_Vigan04g252900 PE=3 SV=1 1.7e-21	GO:0005524, ATP binding;GO:0005978, glycogen biosynthetic process;GO:0008878, glucose-1-phosphate adenylyltransferase activity;GO:0009507, chloroplast;GO:0019252, starch biosynthetic process	-
TRINITY_DN32086_c4_g5	12.9004	48.5438	-1.91187	1.21483e-09	3.049e-07	down	-	-	-	gi|698532466|ref|XM_009764754.1| PREDICTED: Nicotiana sylvestris glucose-1-phosphate adenylyltransferase large subunit 1 (LOC104215019), mRNA 1.0903e-104	-	-	-	-	-
TRINITY_DN37436_c1_g5	3.5774	10.1614	-1.50611	0.00092485	0.0256296	down	-	-	gi|698519013|ref|XP_009804370.1| PREDICTED: transcription factor MYB57-like [Nicotiana sylvestris] 9.6e-37	gi|698519012|ref|XM_009806068.1| PREDICTED: Nicotiana sylvestris transcription factor MYB57-like (LOC104249609), mRNA 0.0	-	sp|Q9LDE1|MY108_ARATH Transcription factor MYB108 OS=Arabidopsis thaliana GN=MYB108 PE=1 SV=1 5.45914e-14	tr|K4BM86|K4BM86_SOLLC Uncharacterized protein OS=Solanum lycopersicum PE=4 SV=1 1.9e-21	GO:0003677, DNA binding;GO:0003700, DNA binding transcription factor activity;GO:0005634, nucleus;GO:0006351, transcription, DNA-templated;GO:0006952, defense response;GO:0009620, response to fungus;GO:0009651, response to salt stress;GO:0009723, response to ethylene;GO:0009737, response to abscisic acid;GO:0009753, response to jasmonic acid	-
TRINITY_DN38311_c1_g2	10.397	29.9034	-1.52414	6.59855e-05	0.00324104	down	-	-	gi|976740179|gb|KVG33796.1| hypothetical protein Ccrd_026488 [Cynara cardunculus var. scolymus] 6.4e-20	gi|697094396|ref|XM_009607821.1| PREDICTED: Nicotiana tomentosiformis pollen-specific leucine-rich repeat extensin-like protein 1 (LOC104100561), mRNA 2.06774e-144	-	-	tr|A0A118H795|A0A118H795_CYNCS Uncharacterized protein OS=Cynara cardunculus var. scolymus GN=Ccrd_026488 PE=4 SV=1 4.9e-20	-	-
TRINITY_DN43467_c0_g5	8.18555	45.791	-2.48391	8.27869e-09	1.66142e-06	down	PLN02991, PLN02991, oxidoreductase. 7.78243e-47	KOG1263, KOG1263, KOG1263, Multicopper oxidases [Secondary metabolites biosynthesis, transport and catabolism]. 1.51932e-23	gi|697138731|ref|XP_009623446.1| PREDICTED: L-ascorbate oxidase homolog [Nicotiana tomentosiformis] 3.4e-47	gi|1255950|emb|X96932.1| N.tabacum gene encoding ascorbate oxidase-related protein 4.85834e-173	pfam00394, Cu-oxidase, Multicopper oxidase. Many of the proteins in this family contain multiple similar copies of this plastocyanin-like domain. 2.30065e-17	sp|Q00624|ASOL_BRANA L-ascorbate oxidase homolog OS=Brassica napus GN=Bp10 PE=2 SV=1 2.82245e-32	tr|Q40473|Q40473_TOBAC PS60 protein OS=Nicotiana tabacum GN=PS60 PE=4 SV=1 2.6e-47	GO:0005507, copper ion binding;GO:0005576, extracellular region;GO:0016491, oxidoreductase activity	-
TRINITY_DN43467_c0_g4	7.80036	33.1544	-2.08759	6.22764e-10	1.68044e-07	down	PLN02991, PLN02991, oxidoreductase. 1.86687e-92	KOG1263, KOG1263, KOG1263, Multicopper oxidases [Secondary metabolites biosynthesis, transport and catabolism]. 1.63895e-31	gi|698475540|ref|XP_009785141.1| PREDICTED: L-ascorbate oxidase homolog [Nicotiana sylvestris] 2.4e-108	gi|1025217746|ref|XM_016625815.1| PREDICTED: Nicotiana tabacum L-ascorbate oxidase homolog (LOC107802342), mRNA 0.0	pfam07731, Cu-oxidase_2, Multicopper oxidase. This entry contains many divergent copper oxidase-like domains that are not recognized by the pfam00394 model. 5.15664e-16	sp|Q00624|ASOL_BRANA L-ascorbate oxidase homolog OS=Brassica napus GN=Bp10 PE=2 SV=1 6.47019e-53	tr|A0A0V0IGF6|A0A0V0IGF6_SOLCH Putative L-ascorbate oxidase-like OS=Solanum chacoense PE=4 SV=1 1.3e-106	GO:0005507, copper ion binding;GO:0005576, extracellular region;GO:0016491, oxidoreductase activity	-
TRINITY_DN31279_c0_g1	4.92526	13.508	-1.45554	6.2001e-05	0.00307996	down	PLN03219, PLN03219, uncharacterized protein; Provisional. 2.96487e-10	-	gi|747103863|ref|XP_011100140.1| PREDICTED: auxin-induced protein 6B-like [Sesamum indicum] 6.8e-32	-	pfam02519, Auxin_inducible, Auxin responsive protein. This family consists of the protein products of the ARG7 auxin responsive genes family none of which have any identified functional role. 3.36999e-10	sp|P33083|AX6B_SOYBN Auxin-induced protein 6B OS=Glycine max PE=2 SV=1 2.53037e-10	tr|A0A0V0GL48|A0A0V0GL48_SOLCH Putative auxin-induced protein 6B-like (Fragment) OS=Solanum chacoense PE=4 SV=1 1.1e-34	GO:0009733, response to auxin;GO:0009734, auxin-activated signaling pathway	-
TRINITY_DN36476_c0_g2	48.0942	11.7426	2.03411	7.85718e-09	1.59011e-06	up	PLN02687, PLN02687, flavonoid 3'-monooxygenase. 3.258e-104	KOG0156, KOG0156, KOG0156, Cytochrome P450 CYP2 subfamily [Secondary metabolites biosynthesis, transport and catabolism]. 8.44596e-88	gi|698537829|ref|XP_009764952.1| PREDICTED: cytochrome P450 98A2-like [Nicotiana sylvestris] 3.0e-283	gi|698537828|ref|XM_009766650.1| PREDICTED: Nicotiana sylvestris cytochrome P450 98A2-like (LOC104216569), mRNA 0.0	pfam00067, p450, Cytochrome P450. Cytochrome P450s are haem-thiolate proteins involved in the oxidative degradation of various compounds. They are particularly well known for their role in the degradation of environmental toxins and mutagens. They can be divided into 4 classes, according to the method by which electrons from NAD(P)H are delivered to the catalytic site. Sequence conservation is re…	sp|O22203|C98A3_ARATH Cytochrome P450 98A3 OS=Arabidopsis thaliana GN=CYP98A3 PE=1 SV=1 0.0	tr|A1XEI5|A1XEI5_TOBAC CYP98A33v1 OS=Nicotiana tabacum PE=2 SV=1 1.5e-282	GO:0004497, monooxygenase activity;GO:0005506, iron ion binding;GO:0005739, mitochondrion;GO:0005783, endoplasmic reticulum;GO:0005886, plasma membrane;GO:0009699, phenylpropanoid biosynthetic process;GO:0009805, coumarin biosynthetic process;GO:0009809, lignin biosynthetic process;GO:0009813, flavonoid biosynthetic process;GO:0016021, integral component of membrane;GO:0016705, oxidoreductase act…	-
TRINITY_DN33896_c1_g3	2.50687	8.21779	-1.71286	0.00130567	0.0333674	down	-	-	gi|698500698|ref|XP_009796092.1| PREDICTED: zeatin O-glucosyltransferase-like [Nicotiana sylvestris] 1.8e-33	gi|698500697|ref|XM_009797790.1| PREDICTED: Nicotiana sylvestris zeatin O-glucosyltransferase-like (LOC104242713), mRNA 4.42337e-113	-	sp|Q9ZSK5|ZOG_PHALU Zeatin O-glucosyltransferase OS=Phaseolus lunatus GN=ZOG1 PE=2 SV=1 6.60953e-10	tr|K4D9S5|K4D9S5_SOLLC Glycosyltransferase OS=Solanum lycopersicum PE=3 SV=1 1.5e-24	GO:0008152, metabolic process;GO:0008194, UDP-glycosyltransferase activity;GO:0009813, flavonoid biosynthetic process;GO:0016758, transferase activity, transferring hexosyl groups;GO:0043231, intracellular membrane-bounded organelle;GO:0050403, trans-zeatin O-beta-D-glucosyltransferase activity;GO:0052696, flavonoid glucuronidation	-
TRINITY_DN41360_c0_g1	14.3407	34.7061	-1.27507	0.00224668	0.0493231	down	TIGR00817, Triose_phosphate/phosphate_translocator, Tpt phosphate/phosphoenolpyruvate translocator. The 6-8 TMS Triose-phosphate Transporter (TPT) Family (TC 2.A.7.9)Functionally characterized members of the TPT family are derived from the inner envelope membranes of chloroplasts and nongreen plastids of plants. However,homologues are also present in yeast. Saccharomyces cerevisiae has three func…	KOG1441, KOG1441, KOG1441, Glucose-6-phosphate/phosphate and phosphoenolpyruvate/phosphate antiporter [Carbohydrate transport and metabolism, Amino acid transport and metabolism]. 1.67346e-33	gi|697130345|ref|XP_009619233.1| PREDICTED: glucose-6-phosphate/phosphate translocator 2, chloroplastic-like [Nicotiana tomentosiformis] 2.3e-170	gi|1025402739|ref|XM_016581980.1| PREDICTED: Nicotiana tabacum glucose-6-phosphate/phosphate translocator 2, chloroplastic-like (LOC107763496), mRNA 0.0	pfam03151, TPT, Triose-phosphate Transporter family. This family includes transporters with a specificity for triose phosphate. 1.10945e-60	sp|Q94B38|GPT2_ARATH Glucose-6-phosphate/phosphate translocator 2, chloroplastic OS=Arabidopsis thaliana GN=GPT2 PE=2 SV=2 1.22929e-149	tr|K4C0Q1|K4C0Q1_SOLLC Uncharacterized protein OS=Solanum lycopersicum PE=4 SV=1 4.4e-161	GO:0005215, transporter activity;GO:0005315, inorganic phosphate transmembrane transporter activity;GO:0005774, vacuolar membrane;GO:0009624, response to nematode;GO:0009643, photosynthetic acclimation;GO:0009744, response to sucrose;GO:0009749, response to glucose;GO:0010109, regulation of photosynthesis;GO:0015120, phosphoglycerate transmembrane transporter activity;GO:0015152, glucose-6-phosph…	-
TRINITY_DN35296_c0_g1	20.4954	47.1215	-1.20109	2.10018e-05	0.00130214	down	-	-	gi|1025099428|ref|XP_016458656.1| PREDICTED: uncharacterized protein LOC107782301 [Nicotiana tabacum] 2.1e-85	gi|1025099427|ref|XM_016603170.1| PREDICTED: Nicotiana tabacum uncharacterized LOC107782301 (LOC107782301), mRNA 0.0	-	-	tr|K4BMM0|K4BMM0_SOLLC Uncharacterized protein OS=Solanum lycopersicum PE=4 SV=1 5.8e-80	GO:0016021, integral component of membrane	-
TRINITY_DN31791_c2_g1	74.2733	20.9811	1.82375	6.86863e-06	0.00053784	up	-	-	gi|1025272455|ref|XP_016488471.1| PREDICTED: uncharacterized protein LOC107808455 [Nicotiana tabacum] 2.2e-33	gi|1025272454|ref|XM_016632985.1| PREDICTED: Nicotiana tabacum uncharacterized LOC107808455 (LOC107808455), mRNA 0.0	-	-	tr|Q9FQZ0|Q9FQZ0_TOBAC Avr9/Cf-9 rapidly elicited protein 65 OS=Nicotiana tabacum GN=ACRE65 PE=2 SV=1 4.3e-21	-	-
TRINITY_DN28780_c0_g1	14.0043	39.4127	-1.49279	0.00136467	0.0344314	down	-	-	-	-	-	-	-	-	-
TRINITY_DN38512_c1_g1	6.78949	25.1454	-1.88892	1.17655e-06	0.000122026	down	cd07821, PYR_PYL_RCAR_like, Pyrabactin resistance 1 (PYR1), PYR1-like (PYL), regulatory component of abscisic acid receptors (RCARs), and related proteins. The PYR/PYL/RCAR-like family belongs to the SRPBCC (START/RHO_alpha_C/PITP/Bet_v1/CoxG/CalC) domain superfamily of proteins that bind hydrophobic ligands. SRPBCC domains have a deep hydrophobic ligand-binding pocket. PYR/PYL/RCAR plant protein…	-	gi|698521519|ref|XP_009757566.1| PREDICTED: abscisic acid receptor PYL4-like [Nicotiana sylvestris] 1.1e-116	gi|1025177464|ref|XM_016616459.1| PREDICTED: Nicotiana tabacum abscisic acid receptor PYL4-like (LOC107794010), mRNA 0.0	-	sp|Q8S8E3|PYL6_ARATH Abscisic acid receptor PYL6 OS=Arabidopsis thaliana GN=PYL6 PE=1 SV=1 1.56385e-84	tr|M1C7N0|M1C7N0_SOLTU Uncharacterized protein OS=Solanum tuberosum GN=PGSC0003DMG400023949 PE=4 SV=1 8.9e-90	GO:0004864, protein phosphatase inhibitor activity;GO:0005634, nucleus;GO:0005737, cytoplasm;GO:0005886, plasma membrane;GO:0009738, abscisic acid-activated signaling pathway;GO:0010427, abscisic acid binding;GO:0042803, protein homodimerization activity	-
TRINITY_DN40014_c0_g2	48.8279	20.9028	1.22401	3.8619e-05	0.00212812	up	pfam00804, Syntaxin, Syntaxin. Syntaxins are the prototype family of SNARE proteins. They usually consist of three main regions - a C-terminal transmembrane region, a central SNARE domain which is characteristic of and conserved in all syntaxins (pfam05739), and an N-terminal domain that is featured in this entry. This domain varies between syntaxin isoforms; in syntaxin 1A it is found as three a…	KOG0810, KOG0810, KOG0810, SNARE protein Syntaxin 1 and related proteins [Intracellular trafficking, secretion, and vesicular transport]. 6.7746e-26	gi|1027859237|ref|NP_001311929.1| syntaxin-121-like [Nicotiana tabacum] 1.9e-92	gi|698532399|ref|XM_009764723.1| PREDICTED: Nicotiana sylvestris syntaxin-121 (LOC104214986), mRNA 0.0	pfam00804, Syntaxin, Syntaxin. Syntaxins are the prototype family of SNARE proteins. They usually consist of three main regions - a C-terminal transmembrane region, a central SNARE domain which is characteristic of and conserved in all syntaxins (pfam05739), and an N-terminal domain that is featured in this entry. This domain varies between syntaxin isoforms; in syntaxin 1A it is found as three a…	sp|Q9ZSD4|SY121_ARATH Syntaxin-121 OS=Arabidopsis thaliana GN=SYP121 PE=1 SV=1 2.62347e-76	tr|Q9ZSD5|Q9ZSD5_TOBAC Syntaxin-related protein Nt-syr1 OS=Nicotiana tabacum GN=Nt-Syr1 PE=2 SV=1 1.5e-92	GO:0000149, SNARE binding;GO:0005622, intracellular;GO:0005802, trans-Golgi network;GO:0005886, plasma membrane;GO:0006612, protein targeting to membrane;GO:0006886, intracellular protein transport;GO:0006887, exocytosis;GO:0006906, vesicle fusion;GO:0006952, defense response;GO:0009504, cell plate;GO:0009506, plasmodesma;GO:0009620, response to fungus;GO:0009737, response to abscisic acid;GO:001…	-
TRINITY_DN18717_c0_g1	33.1723	10.8081	1.61787	0.000429285	0.0141837	up	-	-	gi|922356986|ref|XP_003616146.2| hypothetical protein MTR_5g076600 [Medicago truncatula] 4.8e-21	gi|698443817|ref|XR_708575.1| PREDICTED: Nicotiana sylvestris uncharacterized LOC104216738 (LOC104216738), ncRNA 0.0	-	-	tr|G7KFR7|G7KFR7_MEDTR Uncharacterized protein OS=Medicago truncatula GN=MTR_5g076600 PE=4 SV=2 3.6e-21	-	-
TRINITY_DN32652_c0_g2	63.4417	28.6736	1.14571	0.00141113	0.0352476	up	-	-	-	gi|698484609|ref|XR_713504.1| PREDICTED: Nicotiana sylvestris uncharacterized LOC104236797 (LOC104236797), ncRNA 6.15447e-122	-	-	-	-	-
TRINITY_DN38678_c1_g3	49.9964	12.6937	1.97771	3.35153e-05	0.00190157	up	-	-	-	-	-	-	-	-	-
TRINITY_DN42088_c2_g4	3.32549	9.24416	-1.47498	0.00021687	0.00848238	down	-	-	gi|698541671|ref|XP_009766162.1| PREDICTED: uncharacterized protein LOC104217576 [Nicotiana sylvestris] 1.2e-29	gi|698541670|ref|XM_009767860.1| PREDICTED: Nicotiana sylvestris uncharacterized LOC104217576 (LOC104217576), mRNA 0.0	-	-	tr|M1AHK2|M1AHK2_SOLTU Uncharacterized protein OS=Solanum tuberosum GN=PGSC0003DMG402008903 PE=4 SV=1 3.0e-12	-	-
TRINITY_DN29364_c0_g1	6.06945	2.43579	1.31718	0.000518675	0.0164519	up	-	-	-	-	-	-	-	-	-
TRINITY_DN43747_c0_g2	22.8732	72.8842	-1.67195	1.03513e-05	0.000746476	down	pfam13967, RSN1_TM, Late exocytosis, associated with Golgi transport. This family represents the first three transmembrane regions of 11-TM proteins involved in vesicle transport. In S. cerevisiae these proteins are members of the yeast facilitator superfamily and are integral membrane proteins localized to the cell periphery, in particular to the bud-neck region. The distribution is consistent w…	KOG1134, KOG1134, KOG1134, Uncharacterized conserved protein [General function prediction only]. 2.97463e-34	gi|698561893|ref|XP_009772257.1| PREDICTED: calcium permeable stress-gated cation channel 1-like [Nicotiana sylvestris] 1.6e-99	gi|698561892|ref|XM_009773955.1| PREDICTED: Nicotiana sylvestris calcium permeable stress-gated cation channel 1-like (LOC104222687), mRNA 0.0	pfam13967, RSN1_TM, Late exocytosis, associated with Golgi transport. This family represents the first three transmembrane regions of 11-TM proteins involved in vesicle transport. In S. cerevisiae these proteins are members of the yeast facilitator superfamily and are integral membrane proteins localized to the cell periphery, in particular to the bud-neck region. The distribution is consistent w…	sp|Q5XEZ5|CSC1_ARATH Calcium permeable stress-gated cation channel 1 OS=Arabidopsis thaliana GN=CSC1 PE=2 SV=1 6.27411e-82	tr|K4B9X3|K4B9X3_SOLLC Uncharacterized protein OS=Solanum lycopersicum PE=4 SV=1 1.5e-94	GO:0005227, calcium activated cation channel activity;GO:0005886, plasma membrane;GO:0006812, cation transport;GO:0016021, integral component of membrane	-
TRINITY_DN44474_c1_g1	12.0653	3.54908	1.76535	0.000276219	0.0101767	up	-	-	-	gi|1025111063|ref|XR_001647756.1| PREDICTED: Nicotiana tabacum uncharacterized LOC107784843 (LOC107784843), transcript variant X2, ncRNA 7.11519e-14	-	-	-	-	-
TRINITY_DN39683_c3_g1	14.3555	31.937	-1.15362	0.000891447	0.0250069	down	pfam08613, Cyclin, Cyclin. This family includes many different cyclin proteins. Members include the G1/S-specific cyclin pas1, and the phosphate system cyclin PHO80/PHO85. 9.788e-10	KOG1674, KOG1674, KOG1674, Cyclin [General function prediction only]. 6.05867e-25	gi|698511549|ref|XP_009800863.1| PREDICTED: cyclin-U4-1 [Nicotiana sylvestris] 9.6e-59	gi|1025141241|ref|XM_016610920.1| PREDICTED: Nicotiana tabacum cyclin-U4-1-like (LOC107789143), mRNA 3.62202e-180	pfam08613, Cyclin, Cyclin. This family includes many different cyclin proteins. Members include the G1/S-specific cyclin pas1, and the phosphate system cyclin PHO80/PHO85. 2.33844e-10	sp|O80513|CCU41_ARATH Cyclin-U4-1 OS=Arabidopsis thaliana GN=CYCU4-1 PE=1 SV=1 8.5479e-52	tr|A0A0V0HD58|A0A0V0HD58_SOLCH Putative cyclin-U4-1-like OS=Solanum chacoense PE=4 SV=1 1.7e-55	GO:0000079, regulation of cyclin-dependent protein serine/threonine kinase activity;GO:0007049, cell cycle;GO:0051301, cell division	-
TRINITY_DN32368_c0_g2	23.24	59.2925	-1.35124	1.04796e-06	0.00011072	down	-	-	gi|697112967|ref|XP_009610364.1| PREDICTED: uncharacterized protein LOC104104077 [Nicotiana tomentosiformis] 1.2e-11	gi|698500402|ref|XM_009797665.1| PREDICTED: Nicotiana sylvestris uncharacterized LOC104242589 (LOC104242589), mRNA 7.27277e-151	-	-	tr|M1B3A4|M1B3A4_SOLTU Uncharacterized protein OS=Solanum tuberosum GN=PGSC0003DMG400013903 PE=4 SV=1 1.7e-10	GO:0005774, vacuolar membrane;GO:0005783, endoplasmic reticulum;GO:0006886, intracellular protein transport;GO:0009506, plasmodesma;GO:0016021, integral component of membrane	-
TRINITY_DN32368_c0_g1	25.5208	85.4067	-1.74268	7.22964e-07	8.14752e-05	down	-	-	gi|698500403|ref|XP_009795967.1| PREDICTED: uncharacterized protein LOC104242589 [Nicotiana sylvestris] 8.7e-32	gi|1025078348|ref|XM_016598386.1| PREDICTED: Nicotiana tabacum uncharacterized LOC107778181 (LOC107778181), mRNA 4.17706e-126	-	-	tr|A0A0V0HQD5|A0A0V0HQD5_SOLCH Putative B-cell receptor-associated protein 31-like OS=Solanum chacoense PE=4 SV=1 2.9e-27	GO:0005783, endoplasmic reticulum;GO:0006886, intracellular protein transport;GO:0016021, integral component of membrane	-
TRINITY_DN44503_c0_g3	39.3921	12.3064	1.6785	6.59639e-06	0.000522215	up	TIGR02189, glutaredoxin-like_protein, Glutaredoxin-like family. This family of glutaredoxin-like proteins is aparrently limited to plants. Multiple isoforms are found in A. thaliana and O.sativa. 4.16216e-39	KOG1752, KOG1752, KOG1752, Glutaredoxin and related proteins [Posttranslational modification, protein turnover, chaperones]. 1.41949e-30	gi|697098894|ref|XP_009629061.1| PREDICTED: monothiol glutaredoxin-S2 [Nicotiana tomentosiformis] 1.6e-52	gi|697098893|ref|XM_009630766.1| PREDICTED: Nicotiana tomentosiformis monothiol glutaredoxin-S2 (LOC104119300), mRNA 0.0	-	sp|O23421|GRXS3_ARATH Monothiol glutaredoxin-S3 OS=Arabidopsis thaliana GN=GRXS3 PE=3 SV=1 1.65164e-48	tr|M1C2K5|M1C2K5_SOLTU Uncharacterized protein OS=Solanum tuberosum GN=PGSC0003DMG400022674 PE=4 SV=1 5.6e-50	GO:0005623, cell;GO:0005634, nucleus;GO:0005737, cytoplasm;GO:0009055, electron transfer activity;GO:0015035, protein disulfide oxidoreductase activity;GO:0045454, cell redox homeostasis;GO:0046872, metal ion binding;GO:0051537, 2 iron, 2 sulfur cluster binding	-
TRINITY_DN37717_c1_g3	6.48128	19.9443	-1.62162	2.20635e-08	3.91389e-06	down	PLN02632, PLN02632, phytoene synthase. 1.28086e-60	-	gi|558507126|gb|AHA58684.1| phytoene synthase [Nicotiana tabacum] 2.8e-128	gi|698555229|ref|XM_009772132.1| PREDICTED: Nicotiana sylvestris phytoene synthase 2, chloroplastic (LOC104221141), transcript variant X1, mRNA 0.0	pfam00494, SQS_PSY, Squalene/phytoene synthase. 1.17075e-06	sp|P37272|PSY_CAPAN Bifunctional 15-cis-phytoene synthase, chromoplastic OS=Capsicum annuum GN=PSY1 PE=1 SV=1 7.13405e-110	tr|A0A067YEN3|A0A067YEN3_TOBAC Phytoene synthase OS=Nicotiana tabacum GN=PSY PE=2 SV=1 2.2e-128	GO:0009058, biosynthetic process;GO:0009575, chromoplast stroma;GO:0016117, carotenoid biosynthetic process;GO:0016765, transferase activity, transferring alkyl or aryl (other than methyl) groups;GO:0016767, geranylgeranyl-diphosphate geranylgeranyltransferase activity	-
TRINITY_DN37717_c1_g2	26.4924	62.6102	-1.24082	5.07002e-07	5.94692e-05	down	PLN02632, PLN02632, phytoene synthase. 2.05328e-91	-	gi|698574094|ref|XP_009775572.1| PREDICTED: phytoene synthase 2, chloroplastic-like [Nicotiana sylvestris] 1.2e-137	gi|1025030179|ref|XM_016619890.1| PREDICTED: Nicotiana tabacum phytoene synthase 2, chloroplastic-like (LOC107797025), transcript variant X1, mRNA 0.0	pfam00494, SQS_PSY, Squalene/phytoene synthase. 2.914e-22	sp|P37272|PSY_CAPAN Bifunctional 15-cis-phytoene synthase, chromoplastic OS=Capsicum annuum GN=PSY1 PE=1 SV=1 1.04623e-152	tr|J7FZ57|J7FZ57_TOBAC Phytoene synthase protein family isoform 2 OS=Nicotiana tabacum GN=PSY2 PE=2 SV=1 7.1e-135	GO:0009058, biosynthetic process;GO:0009575, chromoplast stroma;GO:0016021, integral component of membrane;GO:0016117, carotenoid biosynthetic process;GO:0016765, transferase activity, transferring alkyl or aryl (other than methyl) groups;GO:0016767, geranylgeranyl-diphosphate geranylgeranyltransferase activity	-
TRINITY_DN41987_c2_g1	18.9021	5.17616	1.86859	1.95058e-07	2.67565e-05	up	PTZ00169, PTZ00169, ADP/ATP transporter on adenylate translocase; Provisional. 5.71395e-09	KOG0761, KOG0761, KOG0761, Mitochondrial carrier protein CGI-69 [Energy production and conversion]. 1.51703e-73	gi|697118884|ref|XP_009613383.1| PREDICTED: mitochondrial carrier protein MTM1-like, partial [Nicotiana tomentosiformis] 2.9e-174	gi|697118883|ref|XM_009615088.1| PREDICTED: Nicotiana tomentosiformis mitochondrial carrier protein MTM1-like (LOC104106521), partial mRNA 0.0	-	sp|Q944H5|MTM1_ARATH Mitochondrial carrier protein MTM1 OS=Arabidopsis thaliana GN=MTM1 PE=2 SV=1 2.7432e-130	tr|M0ZGF6|M0ZGF6_SOLTU Uncharacterized protein OS=Solanum tuberosum GN=PGSC0003DMG400000092 PE=3 SV=1 1.6e-156	GO:0005215, transporter activity;GO:0005739, mitochondrion;GO:0005743, mitochondrial inner membrane;GO:0006828, manganese ion transport;GO:0016021, integral component of membrane;GO:0016530, metallochaperone activity;GO:0055085, transmembrane transport;GO:1901562, response to paraquat	-
TRINITY_DN41987_c2_g2	13.0241	3.40665	1.93476	0.000274622	0.0101244	up	-	-	gi|1025345948|ref|XP_016509457.1| PREDICTED: mitochondrial carrier protein MTM1-like isoform X1 [Nicotiana tabacum] 5.4e-22	gi|1025345955|ref|XM_016653973.1| PREDICTED: Nicotiana tabacum mitochondrial carrier protein MTM1-like (LOC107826927), transcript variant X3, mRNA 1.97505e-115	-	-	tr|M0ZGF6|M0ZGF6_SOLTU Uncharacterized protein OS=Solanum tuberosum GN=PGSC0003DMG400000092 PE=3 SV=1 2.0e-16	GO:0016021, integral component of membrane;GO:0055085, transmembrane transport	-
TRINITY_DN36363_c4_g1	5.47308	1.23512	2.1477	7.45476e-09	1.514e-06	up	pfam14363, AAA_assoc, Domain associated at C-terminal with AAA. This domain is found in association with the AAA family, pfam00004. 1.67332e-12	KOG0743, KOG0743, KOG0743, AAA+-type ATPase [Posttranslational modification, protein turnover, chaperones]. 1.37069e-57	gi|698470233|ref|XP_009783764.1| PREDICTED: probable mitochondrial chaperone BCS1-A [Nicotiana sylvestris] 4.5e-82	gi|698470232|ref|XM_009785462.1| PREDICTED: Nicotiana sylvestris probable mitochondrial chaperone BCS1-A (LOC104232292), mRNA 0.0	pfam14363, AAA_assoc, Domain associated at C-terminal with AAA. This domain is found in association with the AAA family, pfam00004. 3.99769e-13	sp|Q8VZG2|HSR4_ARATH Protein HYPER-SENSITIVITY-RELATED 4 OS=Arabidopsis thaliana GN=HSR4 PE=2 SV=1 2.51902e-70	tr|K4CXQ7|K4CXQ7_SOLLC Uncharacterized protein OS=Solanum lycopersicum PE=3 SV=1 5.3e-75	GO:0002237, response to molecule of bacterial origin;GO:0005524, ATP binding;GO:0005739, mitochondrion;GO:0005740, mitochondrial envelope;GO:0005741, mitochondrial outer membrane;GO:0008219, cell death;GO:0009411, response to UV;GO:0009617, response to bacterium;GO:0009626, plant-type hypersensitive response;GO:0009863, salicylic acid mediated signaling pathway;GO:0016021, integral component of m…	-
TRINITY_DN36363_c4_g2	19.5349	2.75591	2.82545	9.01414e-08	1.35652e-05	up	-	KOG0743, KOG0743, KOG0743, AAA+-type ATPase [Posttranslational modification, protein turnover, chaperones]. 1.31952e-32	gi|1025200060|ref|XP_016476840.1| PREDICTED: AAA-ATPase At3g50940-like [Nicotiana tabacum] 1.5e-33	gi|1025200059|ref|XM_016621354.1| PREDICTED: Nicotiana tabacum AAA-ATPase At3g50940-like (LOC107798380), mRNA 3.61974e-98	-	sp|Q8VZG2|HSR4_ARATH Protein HYPER-SENSITIVITY-RELATED 4 OS=Arabidopsis thaliana GN=HSR4 PE=2 SV=1 1.51415e-31	tr|K4CXQ7|K4CXQ7_SOLLC Uncharacterized protein OS=Solanum lycopersicum PE=3 SV=1 8.8e-31	GO:0002237, response to molecule of bacterial origin;GO:0005524, ATP binding;GO:0005739, mitochondrion;GO:0005740, mitochondrial envelope;GO:0005741, mitochondrial outer membrane;GO:0008219, cell death;GO:0009411, response to UV;GO:0009617, response to bacterium;GO:0009626, plant-type hypersensitive response;GO:0009863, salicylic acid mediated signaling pathway;GO:0016021, integral component of m…	-
TRINITY_DN36363_c4_g3	6.05085	1.4241	2.08709	1.57662e-05	0.00103917	up	-	KOG0743, KOG0743, KOG0743, AAA+-type ATPase [Posttranslational modification, protein turnover, chaperones]. 2.40931e-09	gi|698470233|ref|XP_009783764.1| PREDICTED: probable mitochondrial chaperone BCS1-A [Nicotiana sylvestris] 3.3e-40	gi|1025200059|ref|XM_016621354.1| PREDICTED: Nicotiana tabacum AAA-ATPase At3g50940-like (LOC107798380), mRNA 2.57332e-172	-	sp|Q147F9|AATPC_ARATH AAA-ATPase At3g50940 OS=Arabidopsis thaliana GN=At3g50940 PE=2 SV=1 1.74533e-08	tr|K4CXQ7|K4CXQ7_SOLLC Uncharacterized protein OS=Solanum lycopersicum PE=3 SV=1 4.7e-18	GO:0005524, ATP binding;GO:0009651, response to salt stress;GO:0016887, ATPase activity	-
TRINITY_DN43026_c0_g2	29.9283	197.504	-2.7223	1.80636e-14	1.17978e-11	down	PLN02252, PLN02252, nitrate reductase [NADPH]. 0.0	KOG0534, KOG0534, KOG0534, NADH-cytochrome b-5 reductase [Coenzyme transport and metabolism, Energy production and conversion]. 2.56275e-72	gi|109659810|dbj|BAE96752.1| nitrate reductase 2 [Nicotiana benthamiana] 5.7e-304	gi|77799301|dbj|AB238224.1| Nicotiana benthamiana NR mRNA for nitrate reductase, complete cds 0.0	pfam03404, Mo-co_dimer, Mo-co oxidoreductase dimerization domain. This domain is found in molybdopterin cofactor (Mo-co) oxidoreductases. It is involved in dimer formation, and has an Ig-fold structure. 3.63776e-38	sp|P08509|NIA2_TOBAC Nitrate reductase [NADH] 2 OS=Nicotiana tabacum GN=NIA2 PE=2 SV=2 0.0	tr|Q18NX4|Q18NX4_NICBE Nitrate reductase OS=Nicotiana benthamiana GN=NR2 PE=2 SV=1 4.4e-304	GO:0006809, nitric oxide biosynthetic process;GO:0009703, nitrate reductase (NADH) activity;GO:0020037, heme binding;GO:0030151, molybdenum ion binding;GO:0042128, nitrate assimilation;GO:0043546, molybdopterin cofactor binding;GO:0050464, nitrate reductase (NADPH) activity	-
TRINITY_DN41020_c4_g1	6.31283	16.0825	-1.34913	3.628e-05	0.00203433	down	pfam01490, Aa_trans, Transmembrane amino acid transporter protein. This transmembrane region is found in many amino acid transporters including UNC-47 and MTR. UNC-47 encodes a vesicular amino butyric acid (GABA) transporter, (VGAT). UNC-47 is predicted to have 10 transmembrane domains. MTR is a N system amino acid transporter system protein involved in methyltryptophan resistance. Other members …	KOG1303, KOG1303, KOG1303, Amino acid transporters [Amino acid transport and metabolism]. 6.9723e-29	gi|1025100576|ref|XP_016458934.1| PREDICTED: probable GABA transporter 2 [Nicotiana tabacum] 3.1e-118	gi|697181335|ref|XM_009601361.1| PREDICTED: Nicotiana tomentosiformis probable GABA transporter 2 (LOC104095274), transcript variant X3, mRNA 0.0	pfam01490, Aa_trans, Transmembrane amino acid transporter protein. This transmembrane region is found in many amino acid transporters including UNC-47 and MTR. UNC-47 encodes a vesicular amino butyric acid (GABA) transporter, (VGAT). UNC-47 is predicted to have 10 transmembrane domains. MTR is a N system amino acid transporter system protein involved in methyltryptophan resistance. Other members …	sp|Q8L4X4|GAT2_ARATH Probable GABA transporter 2 OS=Arabidopsis thaliana GN=At5g41800 PE=1 SV=1 4.54085e-118	tr|M1AWR3|M1AWR3_SOLTU Uncharacterized protein OS=Solanum tuberosum GN=PGSC0003DMG400012297 PE=4 SV=1 2.7e-114	GO:0003333, amino acid transmembrane transport;GO:0005886, plasma membrane;GO:0015171, amino acid transmembrane transporter activity;GO:0016021, integral component of membrane	-
TRINITY_DN37907_c0_g1	11.2826	26.3576	-1.22413	0.00189061	0.0435522	down	COG2319, COG2319, FOG: WD40 repeat [General function prediction only]. 6.85766e-26	KOG0305, KOG0305, KOG0305, Anaphase promoting complex, Cdc20, Cdh1, and Ama1 subunits [Cell cycle control, cell division, chromosome partitioning, Posttranslational modification, protein turnover, chaperones]. 1.86079e-136	gi|698501601|ref|XP_009796495.1| PREDICTED: cell division cycle 20.2, cofactor of APC complex-like [Nicotiana sylvestris] 1.8e-260	gi|1025053032|ref|XM_016592588.1| PREDICTED: Nicotiana tabacum cell division cycle 20.2, cofactor of APC complex-like (LOC107773142), mRNA 0.0	-	sp|Q9SZA4|CDC21_ARATH Cell division cycle 20.1, cofactor of APC complex OS=Arabidopsis thaliana GN=CDC20-1 PE=1 SV=1 0.0	tr|K4BJA5|K4BJA5_SOLLC Uncharacterized protein OS=Solanum lycopersicum PE=4 SV=1 1.6e-248	GO:0005634, nucleus;GO:0016567, protein ubiquitination;GO:0019900, kinase binding;GO:0033597, mitotic checkpoint complex;GO:0051301, cell division;GO:0097027, ubiquitin-protein transferase activator activity	-
TRINITY_DN31997_c0_g2	17.4129	35.8302	-1.04102	0.00142322	0.0354424	down	pfam04674, Phi_1, Phosphate-induced protein 1 conserved region. Family of conserved plant proteins. Conserved region identified in a phosphate-induced protein of unknown function. 2.48457e-06	-	gi|697128817|ref|XP_009618457.1| PREDICTED: protein EXORDIUM-like [Nicotiana tomentosiformis] 2.1e-53	gi|1025337350|ref|XM_016651830.1| PREDICTED: Nicotiana tabacum protein EXORDIUM-like (LOC107825004), mRNA 4.26175e-163	pfam04674, Phi_1, Phosphate-induced protein 1 conserved region. Family of conserved plant proteins. Conserved region identified in a phosphate-induced protein of unknown function. 5.93584e-07	sp|Q9FE06|EXOL2_ARATH Protein EXORDIUM-like 2 OS=Arabidopsis thaliana GN=EXL2 PE=2 SV=1 7.76014e-18	tr|K4BTX8|K4BTX8_SOLLC Uncharacterized protein OS=Solanum lycopersicum PE=4 SV=1 5.5e-46	GO:0005615, extracellular space;GO:0005618, cell wall;GO:0005794, Golgi apparatus;GO:0005829, cytosol;GO:0009505, plant-type cell wall;GO:0009506, plasmodesma;GO:0048046, apoplast	-
TRINITY_DN31997_c0_g1	12.8799	27.4729	-1.09289	0.000298521	0.0108317	down	pfam04674, Phi_1, Phosphate-induced protein 1 conserved region. Family of conserved plant proteins. Conserved region identified in a phosphate-induced protein of unknown function. 3.0114e-38	-	gi|697128817|ref|XP_009618457.1| PREDICTED: protein EXORDIUM-like [Nicotiana tomentosiformis] 4.4e-60	gi|1025337350|ref|XM_016651830.1| PREDICTED: Nicotiana tabacum protein EXORDIUM-like (LOC107825004), mRNA 0.0	pfam04674, Phi_1, Phosphate-induced protein 1 conserved region. Family of conserved plant proteins. Conserved region identified in a phosphate-induced protein of unknown function. 7.1945e-39	sp|Q9C6E4|EXOL1_ARATH Protein EXORDIUM-like 1 OS=Arabidopsis thaliana GN=EXL1 PE=2 SV=1 5.9575e-44	tr|K4BTX8|K4BTX8_SOLLC Uncharacterized protein OS=Solanum lycopersicum PE=4 SV=1 2.9e-56	GO:0001666, response to hypoxia;GO:0005615, extracellular space;GO:0005794, Golgi apparatus;GO:0009505, plant-type cell wall;GO:0040007, growth;GO:0048046, apoplast	-
TRINITY_DN34565_c2_g1	1.88417	6.50034	-1.78658	0.000945361	0.0260223	down	-	-	-	-	-	-	-	-	-
TRINITY_DN34850_c4_g2	11.6675	2.39505	2.28436	4.44212e-07	5.36367e-05	up	-	-	-	gi|698572935|ref|XR_710529.1| PREDICTED: Nicotiana sylvestris uncharacterized LOC104225210 (LOC104225210), ncRNA 1.90161e-98	-	-	-	-	-
TRINITY_DN32964_c4_g1	2.19295	15.7106	-2.8408	1.99935e-17	2.12801e-14	down	cd05326, secoisolariciresinol-DH_like_SDR_c, secoisolariciresinol dehydrogenase (secoisolariciresinol-DH)-like, classical (c) SDRs. Podophyllum secoisolariciresinol-DH is a homo tetrameric, classical SDR that catalyzes the NAD-dependent conversion of (-)-secoisolariciresinol to (-)-matairesinol via a (-)-lactol intermediate. (-)-Matairesinol is an intermediate to various 8'-lignans, including the…	KOG0725, KOG0725, KOG0725, Reductases with broad range of substrate specificities [General function prediction only]. 1.38536e-42	gi|1025316810|ref|XP_016503309.1| PREDICTED: secoisolariciresinol dehydrogenase-like [Nicotiana tabacum] 1.3e-140	gi|698549156|ref|XM_009770262.1| PREDICTED: Nicotiana sylvestris secoisolariciresinol dehydrogenase-like (LOC104219566), mRNA 0.0	pfam00106, adh_short, short chain dehydrogenase. This family contains a wide variety of dehydrogenases. 7.47951e-31	sp|Q94KL8|SILD_PODPE Secoisolariciresinol dehydrogenase (Fragment) OS=Podophyllum peltatum PE=1 SV=1 1.17079e-96	tr|M1CQL3|M1CQL3_SOLTU Uncharacterized protein OS=Solanum tuberosum GN=PGSC0003DMG400028244 PE=4 SV=1 7.5e-128	GO:0000166, nucleotide binding;GO:0016491, oxidoreductase activity	-
TRINITY_DN39484_c0_g5	3.40436	16.0084	-2.23337	0.000254296	0.00956484	down	-	-	gi|1027857872|ref|NP_001312904.1| suberization-associated anionic peroxidase-like precursor [Nicotiana tabacum] 2.5e-20	gi|1025031427|ref|XM_016639630.1| PREDICTED: Nicotiana tabacum suberization-associated anionic peroxidase-like (LOC107814252), mRNA 1.0165e-118	-	sp|P15003|PER1_SOLLC Suberization-associated anionic peroxidase 1 OS=Solanum lycopersicum GN=TAP1 PE=3 SV=1 1.46286e-09	tr|Q50LG5|Q50LG5_TOBAC Peroxidase OS=Nicotiana tabacum GN=NtPOX1 PE=2 SV=1 1.9e-20	GO:0004601, peroxidase activity;GO:0005576, extracellular region;GO:0006979, response to oxidative stress;GO:0020037, heme binding;GO:0042744, hydrogen peroxide catabolic process;GO:0046872, metal ion binding	-
TRINITY_DN39484_c0_g4	4.50924	26.1615	-2.53649	0.000183976	0.00743078	down	cd00693, secretory_peroxidase, Horseradish peroxidase and related secretory plant peroxidases. Secretory peroxidases belong to class III of the plant heme-dependent peroxidase superfamily. All members of the superfamily share a heme prosthetic group and catalyze a multistep oxidative reaction involving hydrogen peroxide as the electron acceptor. Class III peroxidases are found in the extracellula…	-	gi|697141061|ref|XP_009624637.1| PREDICTED: suberization-associated anionic peroxidase-like [Nicotiana tomentosiformis] 9.5e-27	gi|1025031427|ref|XM_016639630.1| PREDICTED: Nicotiana tabacum suberization-associated anionic peroxidase-like (LOC107814252), mRNA 1.89175e-104	pfam00141, peroxidase, Peroxidase. 9.4453e-09	sp|P15003|PER1_SOLLC Suberization-associated anionic peroxidase 1 OS=Solanum lycopersicum GN=TAP1 PE=3 SV=1 9.17987e-26	tr|Q50LG4|Q50LG4_TOBAC Peroxidase OS=Nicotiana tabacum GN=NtPOX2 PE=2 SV=1 1.6e-26	GO:0004601, peroxidase activity;GO:0005576, extracellular region;GO:0006979, response to oxidative stress;GO:0020037, heme binding;GO:0042744, hydrogen peroxide catabolic process;GO:0046872, metal ion binding	-
TRINITY_DN39484_c0_g1	6.91691	32.43	-2.22913	1.31695e-06	0.000134205	down	cd00693, secretory_peroxidase, Horseradish peroxidase and related secretory plant peroxidases. Secretory peroxidases belong to class III of the plant heme-dependent peroxidase superfamily. All members of the superfamily share a heme prosthetic group and catalyze a multistep oxidative reaction involving hydrogen peroxide as the electron acceptor. Class III peroxidases are found in the extracellula…	-	gi|1027857872|ref|NP_001312904.1| suberization-associated anionic peroxidase-like precursor [Nicotiana tabacum] 2.1e-66	gi|1027857871|ref|NM_001325975.1| Nicotiana tabacum suberization-associated anionic peroxidase-like (LOC107816453), mRNA 2.43855e-180	pfam00141, peroxidase, Peroxidase. 1.05542e-25	sp|P12437|PERX_SOLTU Suberization-associated anionic peroxidase OS=Solanum tuberosum PE=2 SV=2 1.11568e-69	tr|Q50LG5|Q50LG5_TOBAC Peroxidase OS=Nicotiana tabacum GN=NtPOX1 PE=2 SV=1 1.6e-66	GO:0004601, peroxidase activity;GO:0005576, extracellular region;GO:0006979, response to oxidative stress;GO:0020037, heme binding;GO:0042744, hydrogen peroxide catabolic process;GO:0046872, metal ion binding	-
TRINITY_DN32148_c4_g3	48.3606	18.6393	1.37549	0.00135548	0.0342898	up	-	KOG2839, KOG2839, KOG2839, Diadenosine and diphosphoinositol polyphosphate phosphohydrolase [Signal transduction mechanisms]. 3.39111e-09	gi|698545789|ref|XP_009767504.1| PREDICTED: nudix hydrolase 18, mitochondrial-like [Nicotiana sylvestris] 7.0e-97	gi|1025304054|ref|XM_016644671.1| PREDICTED: Nicotiana tabacum nudix hydrolase 18, mitochondrial-like (LOC107818631), transcript variant X1, mRNA 0.0	-	sp|Q9ZU95|NUD17_ARATH Nudix hydrolase 17, mitochondrial OS=Arabidopsis thaliana GN=NUDT17 PE=2 SV=1 1.68927e-18	tr|A0A0V0ID57|A0A0V0ID57_SOLCH Putative ovule protein OS=Solanum chacoense PE=4 SV=1 7.3e-70	GO:0005739, mitochondrion;GO:0016787, hydrolase activity;GO:0046872, metal ion binding	-
TRINITY_DN32148_c4_g1	30.6921	10.509	1.54625	0.00132382	0.0336816	up	-	-	gi|1025304059|ref|XP_016500158.1| PREDICTED: nudix hydrolase 18, mitochondrial-like isoform X2 [Nicotiana tabacum] 1.7e-11	gi|698545788|ref|XM_009769202.1| PREDICTED: Nicotiana sylvestris nudix hydrolase 18, mitochondrial-like (LOC104218659), mRNA 2.41542e-158	-	-	tr|A0A0V0IH72|A0A0V0IH72_SOLCH Putative nudix hydrolase 17, mitochondrial-like OS=Solanum chacoense PE=4 SV=1 2.9e-11	GO:0016787, hydrolase activity	-
TRINITY_DN40261_c0_g1	21.0416	8.81057	1.25594	0.000219662	0.00857681	up	-	KOG1187, KOG1187, KOG1187, Serine/threonine protein kinase [Signal transduction mechanisms]. 3.71753e-06	gi|698499039|ref|XP_009795376.1| PREDICTED: probable receptor-like protein kinase At5g47070 [Nicotiana sylvestris] 8.1e-58	gi|1025255961|ref|XM_016634382.1| PREDICTED: Nicotiana tabacum probable receptor-like protein kinase At5g47070 (LOC107809716), mRNA 0.0	-	sp|Q9LTC0|Y5707_ARATH Probable receptor-like protein kinase At5g47070 OS=Arabidopsis thaliana GN=At5g47070 PE=1 SV=1 6.70738e-20	tr|Q1W203|Q1W203_TOBAC NAK-type protein kinase OS=Nicotiana tabacum PE=2 SV=1 1.2e-56	GO:0004674, protein serine/threonine kinase activity;GO:0005524, ATP binding;GO:0005886, plasma membrane	-
TRINITY_DN36324_c1_g4	9.14216	3.90248	1.22814	0.000797398	0.0229267	up	-	-	-	gi|1025134116|ref|XM_016609774.1| PREDICTED: Nicotiana tabacum F-box protein 7-like (LOC107788116), mRNA 7.52689e-55	-	-	-	-	-
TRINITY_DN21660_c0_g1	20.1779	8.89438	1.18181	0.000799008	0.0229615	up	pfam03959, FSH1, Serine hydrolase (FSH1). This is a family of serine hydrolases. 1.81772e-27	KOG2551, KOG2551, KOG2551, Phospholipase/carboxyhydrolase [Amino acid transport and metabolism]. 1.69554e-29	gi|697144813|ref|XP_009626527.1| PREDICTED: UPF0483 protein CG5412-like isoform X1 [Nicotiana tomentosiformis] 5.0e-120	gi|697144812|ref|XM_009628232.1| PREDICTED: Nicotiana tomentosiformis UPF0483 protein CG5412-like (LOC104117218), transcript variant X1, mRNA 0.0	pfam03959, FSH1, Serine hydrolase (FSH1). This is a family of serine hydrolases. 4.34269e-28	sp|Q9VDL1|LOVG_DROME Esterase CG5412 OS=Drosophila melanogaster GN=CG5412 PE=2 SV=1 7.54545e-15	tr|K4D5K3|K4D5K3_SOLLC Uncharacterized protein OS=Solanum lycopersicum PE=4 SV=1 1.7e-67	GO:0016787, hydrolase activity	-
TRINITY_DN36166_c0_g6	21.85	6.88824	1.66542	0.00040462	0.0136069	up	-	-	-	gi|1025415086|ref|XM_016585046.1| PREDICTED: Nicotiana tabacum probable calcium-binding protein CML35 (LOC107766292), mRNA 2.1708e-95	-	-	-	-	-
TRINITY_DN31799_c0_g2	25.6165	6.77164	1.9195	1.96939e-06	0.000191201	up	pfam14009, DUF4228, Domain of unknown function (DUF4228). This domain is found in plants. The function is not known. 2.85621e-14	-	gi|697180878|ref|XP_009599422.1| PREDICTED: uncharacterized protein LOC104095078 [Nicotiana tomentosiformis] 7.6e-99	gi|1025050018|ref|XM_016591880.1| PREDICTED: Nicotiana tabacum uncharacterized LOC107772377 (LOC107772377), mRNA 0.0	pfam14009, DUF4228, Domain of unknown function (DUF4228). This domain is found in plants. The function is not known. 6.82373e-15	-	tr|M1D0F5|M1D0F5_SOLTU Uncharacterized protein OS=Solanum tuberosum GN=PGSC0003DMG402030595 PE=4 SV=1 3.7e-82	-	-
TRINITY_DN43399_c0_g2	2.34737	8.04322	-1.77673	2.40357e-05	0.00144431	down	PRK11107, PRK11107, hybrid sensory histidine kinase BarA; Provisional. 9.36865e-24	KOG0519, KOG0519, KOG0519, Sensory transduction histidine kinase [Signal transduction mechanisms]. 9.87227e-21	gi|698554931|ref|XP_009770351.1| PREDICTED: histidine kinase 4 isoform X1 [Nicotiana sylvestris] 1.8e-242	gi|1025374154|ref|XM_016660014.1| PREDICTED: Nicotiana tabacum histidine kinase 4-like (LOC107832200), transcript variant X2, mRNA 0.0	pfam03924, CHASE, CHASE domain. This domain is found in the extracellular portion of receptor-like proteins - such as serine/threonine kinases and adenylyl cyclases. Predicted to be a ligand binding domain. 2.46597e-13	sp|Q9C5U0|AHK4_ARATH Histidine kinase 4 OS=Arabidopsis thaliana GN=AHK4 PE=1 SV=1 0.0	tr|A0A0A1WDK8|A0A0A1WDK8_NICAT Histidine kinase CHK4 OS=Nicotiana attenuata GN=CHK4 PE=4 SV=1 3.1e-242	GO:0000155, phosphorelay sensor kinase activity;GO:0000160, phosphorelay signal transduction system;GO:0004673, protein histidine kinase activity;GO:0004721, phosphoprotein phosphatase activity;GO:0005622, intracellular;GO:0005783, endoplasmic reticulum;GO:0005789, endoplasmic reticulum membrane;GO:0005886, plasma membrane;GO:0006468, protein phosphorylation;GO:0007231, osmosensory signaling path…	-
TRINITY_DN43399_c0_g1	3.31902	11.3874	-1.7786	1.10661e-08	2.12718e-06	down	PRK11107, PRK11107, hybrid sensory histidine kinase BarA; Provisional. 1.5977e-09	KOG0519, KOG0519, KOG0519, Sensory transduction histidine kinase [Signal transduction mechanisms]. 7.56114e-31	gi|698554935|ref|XP_009770353.1| PREDICTED: histidine kinase 4 isoform X2 [Nicotiana sylvestris] 9.4e-130	gi|1027859739|ref|NM_001325594.1| Nicotiana tabacum histidine kinase 4-like (LOC107794902), mRNA 0.0	pfam00072, Response_reg, Response regulator receiver domain. This domain receives the signal from the sensor partner in bacterial two-component systems. It is usually found N-terminal to a DNA binding effector domain. 6.3896e-06	sp|Q9C5U0|AHK4_ARATH Histidine kinase 4 OS=Arabidopsis thaliana GN=AHK4 PE=1 SV=1 6.00463e-80	tr|A0A0A1WDK8|A0A0A1WDK8_NICAT Histidine kinase CHK4 OS=Nicotiana attenuata GN=CHK4 PE=4 SV=1 2.7e-129	GO:0000155, phosphorelay sensor kinase activity;GO:0000160, phosphorelay signal transduction system;GO:0004673, protein histidine kinase activity;GO:0004721, phosphoprotein phosphatase activity;GO:0005622, intracellular;GO:0005783, endoplasmic reticulum;GO:0005789, endoplasmic reticulum membrane;GO:0005886, plasma membrane;GO:0006468, protein phosphorylation;GO:0007231, osmosensory signaling path…	-
TRINITY_DN42891_c1_g1	36.3749	11.1519	1.70566	1.71889e-10	5.3692e-08	up	cd06437, CESA_CaSu_A2, Cellulose synthase catalytic subunit A2 (CESA2) is a catalytic subunit or a catalytic subunit substitute of the cellulose synthase complex. Cellulose synthase (CESA) catalyzes the polymerization reaction of cellulose using UDP-glucose as the substrate. Cellulose is an aggregate of unbranched polymers of beta-1,4-linked glucose residues, which is an abundant polysaccharide p…	-	gi|697129003|ref|XP_009618557.1| PREDICTED: xyloglucan glycosyltransferase 4 [Nicotiana tomentosiformis] 3.4e-156	gi|1025270524|ref|XM_016638028.1| PREDICTED: Nicotiana tabacum xyloglucan glycosyltransferase 4-like (LOC107812855), mRNA 0.0	-	sp|Q9LJP4|CSLC4_ARATH Xyloglucan glycosyltransferase 4 OS=Arabidopsis thaliana GN=CSLC4 PE=1 SV=1 4.18666e-159	tr|M1AMJ7|M1AMJ7_SOLTU Uncharacterized protein OS=Solanum tuberosum GN=PGSC0003DMG400010049 PE=4 SV=1 2.9e-147	GO:0000139, Golgi membrane;GO:0005768, endosome;GO:0005794, Golgi apparatus;GO:0005802, trans-Golgi network;GO:0005886, plasma membrane;GO:0016021, integral component of membrane;GO:0016757, transferase activity, transferring glycosyl groups;GO:0071555, cell wall organization	-
TRINITY_DN43431_c0_g6	6.74982	0.852094	2.98577	0.000221405	0.00862728	up	-	-	-	-	-	-	-	-	-
TRINITY_DN35843_c0_g8	3.00389	9.41422	-1.64801	2.45166e-06	0.000228378	down	PLN00140, PLN00140, alcohol acetyltransferase family protein; Provisional. 6.46752e-33	-	gi|697190046|ref|XP_009604081.1| PREDICTED: acetyl-CoA-benzylalcohol acetyltransferase-like [Nicotiana tomentosiformis] 9.1e-148	gi|1025342357|ref|XM_016653091.1| PREDICTED: Nicotiana tabacum acetyl-CoA-benzylalcohol acetyltransferase-like (LOC107826141), mRNA 0.0	pfam02458, Transferase, Transferase family. This family includes a number of transferase enzymes. These include anthranilate N-hydroxycinnamoyl/benzoyltransferase that catalyzes the first committed reaction of phytoalexin biosynthesis. Deacetylvindoline 4-O-acetyltransferase EC:2.3.1.107 catalyzes the last step in vindoline biosynthesis is also a member of this family. The motif HXXXD is probably…	sp|Q6TXD2|5MAT2_SALSN Pelargonidin 3-O-(6-caffeoylglucoside) 5-O-(6-O-malonylglucoside) 4'''-malonyltransferase OS=Salvia splendens PE=1 SV=1 1.31626e-34	tr|M1CUT1|M1CUT1_SOLTU Uncharacterized protein OS=Solanum tuberosum GN=PGSC0003DMG400029264 PE=4 SV=1 2.3e-111	GO:0009718, anthocyanin-containing compound biosynthetic process;GO:0016747, transferase activity, transferring acyl groups other than amino-acyl groups;GO:0043473, pigmentation	-
TRINITY_DN34708_c1_g2	32.4193	90.5454	-1.48179	6.81279e-08	1.05543e-05	down	PLN03156, PLN03156, GDSL esterase/lipase; Provisional. 5.34861e-69	-	gi|698526291|ref|XP_009759976.1| PREDICTED: GDSL esterase/lipase APG [Nicotiana sylvestris] 2.7e-147	gi|1025036785|ref|XM_016588609.1| PREDICTED: Nicotiana tabacum GDSL esterase/lipase APG-like (LOC107769403), mRNA 0.0	-	sp|Q9LU14|APG2_ARATH GDSL esterase/lipase APG OS=Arabidopsis thaliana GN=APG PE=2 SV=1 1.34176e-142	tr|K4BMR7|K4BMR7_SOLLC Uncharacterized protein OS=Solanum lycopersicum PE=4 SV=1 1.2e-139	GO:0016042, lipid catabolic process;GO:0016788, hydrolase activity, acting on ester bonds;GO:0048046, apoplast	-
TRINITY_DN34642_c3_g3	13.7819	38.2073	-1.47108	0.00138489	0.0347584	down	PLN02413, PLN02413, choline-phosphate cytidylyltransferase. 6.20308e-27	KOG2804, KOG2804, KOG2804, Phosphorylcholine transferase/cholinephosphate cytidylyltransferase [Lipid transport and metabolism]. 8.42688e-14	gi|1025085634|ref|XP_016455681.1| PREDICTED: choline-phosphate cytidylyltransferase 1-like [Nicotiana tabacum] 7.3e-25	gi|1025085633|ref|XM_016600195.1| PREDICTED: Nicotiana tabacum choline-phosphate cytidylyltransferase 1-like (LOC107779719), mRNA 7.23243e-114	-	sp|Q9ZV56|CCT1_ARATH Choline-phosphate cytidylyltransferase 1 OS=Arabidopsis thaliana GN=CCT1 PE=1 SV=1 4.79893e-23	tr|M1AK28|M1AK28_SOLTU Uncharacterized protein OS=Solanum tuberosum GN=PGSC0003DMG400009432 PE=4 SV=1 2.7e-24	GO:0003824, catalytic activity;GO:0004105, choline-phosphate cytidylyltransferase activity;GO:0006656, phosphatidylcholine biosynthetic process;GO:0009058, biosynthetic process	-
TRINITY_DN39324_c0_g5	3.60367	12.3962	-1.78235	1.24369e-06	0.000128102	down	cd02947, TRX_family, TRX family; composed of two groups: Group I, which includes proteins that exclusively encode a TRX domain; and Group II, which are composed of fusion proteins of TRX and additional domains. Group I TRX is a small ancient protein that alter the redox state of target proteins via the reversible oxidation of an active site dithiol, present in a CXXC motif, partially exposed at t…	KOG0907, KOG0907, KOG0907, Thioredoxin [Posttranslational modification, protein turnover, chaperones]. 5.71765e-22	gi|565354783|ref|XP_006344288.1| PREDICTED: thioredoxin H2-like [Solanum tuberosum] 8.4e-49	gi|971545048|ref|XM_006344226.2| PREDICTED: Solanum tuberosum thioredoxin H2-like (LOC102599023), mRNA 1.20975e-130	pfam00085, Thioredoxin, Thioredoxin. Thioredoxins are small enzymes that participate in redox reactions, via the reversible oxidation of an active centre disulfide bond. Some members with only the active site are not separated from the noise. 1.05024e-13	sp|Q38879|TRXH2_ARATH Thioredoxin H2 OS=Arabidopsis thaliana GN=TRX2 PE=2 SV=2 1.07009e-34	tr|K4BNI7|K4BNI7_SOLLC Uncharacterized protein OS=Solanum lycopersicum PE=4 SV=1 2.7e-47	GO:0000103, sulfate assimilation;GO:0005739, mitochondrion;GO:0005829, cytosol;GO:0005886, plasma membrane;GO:0006457, protein folding;GO:0006662, glycerol ether metabolic process;GO:0015035, protein disulfide oxidoreductase activity;GO:0016671, oxidoreductase activity, acting on a sulfur group of donors, disulfide as acceptor;GO:0034599, cellular response to oxidative stress;GO:0045454, cell red…	-
TRINITY_DN44292_c0_g3	14.0215	5.67003	1.30621	0.00118866	0.0310396	up	-	-	gi|697099845|ref|XP_009588191.1| PREDICTED: O-acyltransferase WSD1-like [Nicotiana tomentosiformis] 2.5e-121	gi|698458164|ref|XM_009782696.1| PREDICTED: Nicotiana sylvestris O-acyltransferase WSD1-like (LOC104229962), mRNA 0.0	-	sp|Q93ZR6|WSD1_ARATH O-acyltransferase WSD1 OS=Arabidopsis thaliana GN=WSD1 PE=2 SV=1 6.27805e-18	tr|M1CFT7|M1CFT7_SOLTU Uncharacterized protein OS=Solanum tuberosum GN=PGSC0003DMG400025881 PE=4 SV=1 4.8e-109	GO:0004144, diacylglycerol O-acyltransferase activity;GO:0005783, endoplasmic reticulum;GO:0005789, endoplasmic reticulum membrane;GO:0005886, plasma membrane;GO:0010025, wax biosynthetic process;GO:0016021, integral component of membrane;GO:0019432, triglyceride biosynthetic process;GO:0045017, glycerolipid biosynthetic process;GO:0047196, long-chain-alcohol O-fatty-acyltransferase activity;GO:0…	-
TRINITY_DN37597_c3_g1	3.46712	18.5821	-2.4221	6.30363e-08	9.92606e-06	down	-	-	-	gi|1025257615|ref|XM_016634798.1| PREDICTED: Nicotiana tabacum calcium-transporting ATPase 8, plasma membrane-type-like (LOC107810066), mRNA 3.84423e-16	-	-	-	-	-
TRINITY_DN37749_c0_g1	4.67599	20.9256	-2.16193	4.26642e-13	2.2063e-10	down	pfam02230, Abhydrolase_2, Phospholipase/Carboxylesterase. This family consists of both phospholipases and carboxylesterases with broad substrate specificity, and is structurally related to alpha/beta hydrolases pfam00561. 8.1846e-18	KOG2112, KOG2112, KOG2112, Lysophospholipase [Lipid transport and metabolism]. 1.84725e-34	gi|697188854|ref|XP_009603470.1| PREDICTED: acyl-protein thioesterase 2-like isoform X1 [Nicotiana tomentosiformis] 1.9e-97	gi|698534256|ref|XM_009765506.1| PREDICTED: Nicotiana sylvestris acyl-protein thioesterase 2-like (LOC104215661), transcript variant X1, mRNA 0.0	pfam02230, Abhydrolase_2, Phospholipase/Carboxylesterase. This family consists of both phospholipases and carboxylesterases with broad substrate specificity, and is structurally related to alpha/beta hydrolases pfam00561. 1.95537e-18	sp|O42881|APTH1_SCHPO Acyl-protein thioesterase 1 OS=Schizosaccharomyces pombe (strain 972 / ATCC 24843) GN=SPAC8E11.04c PE=3 SV=1 1.12604e-15	tr|M1CSG8|M1CSG8_SOLTU Uncharacterized protein OS=Solanum tuberosum GN=PGSC0003DMG400028622 PE=4 SV=1 2.3e-84	GO:0002084, protein depalmitoylation;GO:0004620, phospholipase activity;GO:0005634, nucleus;GO:0005737, cytoplasm;GO:0005829, cytosol;GO:0006631, fatty acid metabolic process;GO:0008474, palmitoyl-(protein) hydrolase activity;GO:0016787, hydrolase activity;GO:0052689, carboxylic ester hydrolase activity	-
TRINITY_DN32910_c1_g1	8.42056	1.79077	2.23333	0.0013041	0.0333423	up	-	-	-	-	-	-	-	-	-
TRINITY_DN43671_c0_g4	93.6972	240.511	-1.36002	0.000429071	0.0141837	down	-	-	gi|697120130|ref|XP_009614035.1| PREDICTED: cold-regulated 413 inner membrane protein 1, chloroplastic-like [Nicotiana tomentosiformis] 1.7e-06	gi|1025233072|ref|XM_016629162.1| PREDICTED: Nicotiana tabacum cold-regulated 413 inner membrane protein 1, chloroplastic-like (LOC107805169), mRNA 6.58177e-111	-	-	-	-	-
TRINITY_DN38906_c0_g2	5.28872	12.3271	-1.22084	1.32755e-05	0.00090297	down	-	-	gi|698537788|ref|XP_009764936.1| PREDICTED: microtubule-associated protein TORTIFOLIA1-like [Nicotiana sylvestris] 1.2e-175	gi|1025146743|ref|XM_016611843.1| PREDICTED: Nicotiana tabacum microtubule-associated protein TORTIFOLIA1-like (LOC107789964), mRNA 0.0	-	sp|Q9T041|MAPT_ARATH Microtubule-associated protein TORTIFOLIA1 OS=Arabidopsis thaliana GN=TOR1 PE=1 SV=2 1.96392e-29	tr|M1CA75|M1CA75_SOLTU Uncharacterized protein OS=Solanum tuberosum GN=PGSC0003DMG400024575 PE=4 SV=1 3.5e-135	GO:0005874, microtubule;GO:0007275, multicellular organism development;GO:0008017, microtubule binding;GO:0009826, unidimensional cell growth;GO:0010005, cortical microtubule, transverse to long axis;GO:0010031, circumnutation	-
TRINITY_DN41629_c0_g1	2.87295	7.5244	-1.38904	1.00737e-05	0.000730121	down	cd14664, STK_BAK1_like, Catalytic domain of the Serine/Threonine Kinase, BRI1 associated kinase 1 and related STKs. STKs catalyze the transfer of the gamma-phosphoryl group from ATP to serine/threonine residues on protein substrates. This subfamily includes three leucine-rich repeat receptor-like kinases (LRR-RLKs): Arabidopsis thaliana BAK1 and CLAVATA1 (CLV1), and Physcomitrella patens CLL1B cl…	KOG1187, KOG1187, KOG1187, Serine/threonine protein kinase [Signal transduction mechanisms]. 8.65177e-64	gi|1025069255|ref|XP_016451626.1| PREDICTED: G-type lectin S-receptor-like serine/threonine-protein kinase At4g27290 [Nicotiana tabacum] 3.8e-104	gi|1025069254|ref|XM_016596140.1| PREDICTED: Nicotiana tabacum G-type lectin S-receptor-like serine/threonine-protein kinase At4g27290 (LOC107776264), mRNA 0.0	pfam07714, Pkinase_Tyr, Protein tyrosine kinase. 2.69381e-21	sp|O81833|SD11_ARATH G-type lectin S-receptor-like serine/threonine-protein kinase SD1-1 OS=Arabidopsis thaliana GN=SD11 PE=1 SV=1 7.83606e-120	tr|K4CH54|K4CH54_SOLLC Serine/threonine-protein kinase OS=Solanum lycopersicum PE=3 SV=1 4.0e-98	GO:0004674, protein serine/threonine kinase activity;GO:0005516, calmodulin binding;GO:0005524, ATP binding;GO:0005886, plasma membrane;GO:0006468, protein phosphorylation;GO:0006952, defense response;GO:0009506, plasmodesma;GO:0016021, integral component of membrane;GO:0030246, carbohydrate binding;GO:0031625, ubiquitin protein ligase binding;GO:0048544, recognition of pollen	-
TRINITY_DN37809_c1_g1	15.298	7.01526	1.12478	0.00120864	0.0313929	up	cd14664, STK_BAK1_like, Catalytic domain of the Serine/Threonine Kinase, BRI1 associated kinase 1 and related STKs. STKs catalyze the transfer of the gamma-phosphoryl group from ATP to serine/threonine residues on protein substrates. This subfamily includes three leucine-rich repeat receptor-like kinases (LRR-RLKs): Arabidopsis thaliana BAK1 and CLAVATA1 (CLV1), and Physcomitrella patens CLL1B cl…	KOG1187, KOG1187, KOG1187, Serine/threonine protein kinase [Signal transduction mechanisms]. 7.5256e-11	gi|1025132695|ref|XP_016465025.1| PREDICTED: G-type lectin S-receptor-like serine/threonine-protein kinase At4g27290 isoform X1 [Nicotiana tabacum] 6.5e-52	gi|1025132694|ref|XM_016609539.1| PREDICTED: Nicotiana tabacum G-type lectin S-receptor-like serine/threonine-protein kinase At4g27290 (LOC107787923), transcript variant X1, mRNA 0.0	-	sp|O81833|SD11_ARATH G-type lectin S-receptor-like serine/threonine-protein kinase SD1-1 OS=Arabidopsis thaliana GN=SD11 PE=1 SV=1 1.96402e-40	tr|K4CH60|K4CH60_SOLLC Serine/threonine-protein kinase OS=Solanum lycopersicum PE=3 SV=1 1.9e-43	GO:0004674, protein serine/threonine kinase activity;GO:0005516, calmodulin binding;GO:0005524, ATP binding;GO:0005886, plasma membrane;GO:0006468, protein phosphorylation;GO:0006952, defense response;GO:0009506, plasmodesma;GO:0016021, integral component of membrane;GO:0030246, carbohydrate binding;GO:0031625, ubiquitin protein ligase binding;GO:0048544, recognition of pollen	-
TRINITY_DN33405_c1_g2	4.76298	22.3949	-2.23324	2.4754e-17	2.49603e-14	down	cd01958, HPS_like, HPS_like: Hydrophobic Protein from Soybean (HPS)-like subfamily; composed of proteins with similarity to HPS, a small hydrophobic protein with unknown function related to cereal-type alpha-amylase inhibitors and lipid transfer proteins. In addition to HPS, members of this subfamily include a hybrid proline-rich protein (HyPRP) from maize, a dark-inducible protein (LeDI-2) from …	-	gi|697162336|ref|XP_009589966.1| PREDICTED: 14 kDa proline-rich protein DC2.15-like [Nicotiana tomentosiformis] 5.2e-28	gi|1025225105|ref|XM_016627693.1| PREDICTED: Nicotiana tabacum 14 kDa proline-rich protein DC2.15-like (LOC107803900), mRNA 0.0	pfam14547, Hydrophob_seed, Hydrophobic seed protein. This domain has a four-helix bundle structure. It contains four disulfide bonds, of which three function to keep the C- and N-terminal parts of the molecule in place. 5.99605e-11	sp|P14009|14KD_DAUCA 14 kDa proline-rich protein DC2.15 OS=Daucus carota PE=2 SV=1 1.27462e-16	tr|Q9FXS2|Q9FXS2_TOBAC P-rich protein NtEIG-C29 OS=Nicotiana tabacum GN=NtEIG-C29 PE=2 SV=1 4.0e-28	GO:0016021, integral component of membrane	-
TRINITY_DN42758_c0_g4	3.52878	29.7099	-3.0737	3.42524e-07	4.33624e-05	down	-	-	gi|697119267|ref|XP_009613581.1| PREDICTED: low-temperature-induced cysteine proteinase-like isoform X2 [Nicotiana tomentosiformis] 1.8e-13	gi|1025323706|ref|XM_016649037.1| PREDICTED: Nicotiana tabacum low-temperature-induced cysteine proteinase-like (LOC107822485), transcript variant X2, mRNA 3.38942e-71	-	-	tr|A0A0V0IJR1|A0A0V0IJR1_SOLCH Putative ovule protein (Fragment) OS=Solanum chacoense PE=3 SV=1 2.6e-12	GO:0008234, cysteine-type peptidase activity	-
TRINITY_DN33338_c0_g1	3.16641	27.1635	-3.10075	6.71829e-18	7.88028e-15	down	cd08022, M28_PSMA_like, M28 Zn-peptidase prostate-specific membrane antigen. Peptidase M28 family; prostate-specific membrane antigen (PSMA, also called glutamate carboxypeptidase II or GCP-II)-like subfamily. PSMA is a homodimeric type II transmembrane protein containing three distinct domains: protease-like, apical or protease-associated (PA) and helical domains. The protease-like domain is a l…	KOG2195, KOG2195, KOG2195, Transferrin receptor and related proteins containing the protease-associated (PA) domain [Posttranslational modification, protein turnover, chaperones, Inorganic ion transport and metabolism, General function prediction only]. 6.56641e-10	gi|698537600|ref|XP_009764874.1| PREDICTED: probable glutamate carboxypeptidase 2 [Nicotiana sylvestris] 6.5e-28	gi|663681406|emb|HG975523.1| Solanum lycopersicum chromosome ch11, complete genome 1.4252e-88	-	sp|Q9M1S8|GCP2_ARATH Probable glutamate carboxypeptidase 2 OS=Arabidopsis thaliana GN=AMP1 PE=1 SV=3 3.93379e-19	tr|A0A0V0I6B9|A0A0V0I6B9_SOLCH Putative ovule protein OS=Solanum chacoense PE=4 SV=1 3.6e-26	GO:0004180, carboxypeptidase activity;GO:0004181, metallocarboxypeptidase activity;GO:0006508, proteolysis;GO:0009640, photomorphogenesis;GO:0009793, embryo development ending in seed dormancy;GO:0009908, flower development;GO:0010080, regulation of floral meristem growth;GO:0010081, regulation of inflorescence meristem growth;GO:0010082, regulation of root meristem growth;GO:0010305, leaf vascul…	-
TRINITY_DN38281_c1_g3	19.5294	5.72164	1.77114	3.05798e-05	0.00176819	up	-	-	gi|698479217|ref|XP_009786711.1| PREDICTED: uncharacterized protein LOC104234775 [Nicotiana sylvestris] 9.3e-24	gi|1025263540|ref|XM_016636257.1| PREDICTED: Nicotiana tabacum uncharacterized LOC107811349 (LOC107811349), mRNA 7.6972e-142	-	-	tr|A0A0V0HKT8|A0A0V0HKT8_SOLCH Putative ovule protein (Fragment) OS=Solanum chacoense PE=4 SV=1 2.8e-12	GO:0016021, integral component of membrane	-
TRINITY_DN36374_c2_g1	106.992	37.3542	1.51816	3.3418e-06	0.000296862	up	pfam00230, MIP, Major intrinsic protein. MIP (Major Intrinsic Protein) family proteins exhibit essentially two distinct types of channel properties: (1) specific water transport by the aquaporins, and (2) small neutral solutes transport, such as glycerol by the glycerol facilitators. 1.10028e-14	KOG0223, KOG0223, KOG0223, Aquaporin (major intrinsic protein family) [Carbohydrate transport and metabolism]. 1.1195e-13	gi|1027858531|ref|NP_001312824.1| probable aquaporin PIP-type pTOM75 [Nicotiana tabacum] 9.8e-63	gi|697152092|ref|XM_009631985.1| PREDICTED: Nicotiana tomentosiformis probable aquaporin PIP-type pTOM75 (LOC104120249), mRNA 0.0	pfam00230, MIP, Major intrinsic protein. MIP (Major Intrinsic Protein) family proteins exhibit essentially two distinct types of channel properties: (1) specific water transport by the aquaporins, and (2) small neutral solutes transport, such as glycerol by the glycerol facilitators. 2.62866e-15	sp|Q08451|PIP1_SOLLC Probable aquaporin PIP-type pTOM75 OS=Solanum lycopersicum PE=2 SV=1 8.96342e-84	tr|O09224|O09224_9SOLA Water channel protein OS=Nicotiana excelsior PE=2 SV=1 7.4e-63	GO:0005215, transporter activity;GO:0005773, vacuole;GO:0005887, integral component of plasma membrane;GO:0009506, plasmodesma;GO:0009992, cellular water homeostasis;GO:0015250, water channel activity;GO:0015254, glycerol channel activity;GO:0016021, integral component of membrane;GO:0034220, ion transmembrane transport	-
TRINITY_DN44874_c11_g2	27.4947	8.80803	1.64226	9.33759e-07	0.00010126	up	pfam04117, Mpv17_PMP22, Mpv17 / PMP22 family. The 22-kDa peroxisomal membrane protein (PMP22) is a major component of peroxisomal membranes. PMP22 seems to be involved in pore forming activity and may contribute to the unspecific permeability of the organelle membrane. PMP22 is synthesized on free cytosolic ribosomes and then directed to the peroxisome membrane by specific targeting information. …	KOG1944, KOG1944, KOG1944, Peroxisomal membrane protein MPV17 and related proteins [General function prediction only]. 3.50384e-31	gi|698463264|ref|XP_009782176.1| PREDICTED: protein sym-1 [Nicotiana sylvestris] 1.4e-119	gi|1025409714|ref|XM_016583738.1| PREDICTED: Nicotiana tabacum protein sym-1-like (LOC107765128), mRNA 0.0	pfam04117, Mpv17_PMP22, Mpv17 / PMP22 family. The 22-kDa peroxisomal membrane protein (PMP22) is a major component of peroxisomal membranes. PMP22 seems to be involved in pore forming activity and may contribute to the unspecific permeability of the organelle membrane. PMP22 is synthesized on free cytosolic ribosomes and then directed to the peroxisome membrane by specific targeting information. …	sp|Q7SCY7|SYM1_NEUCR Protein sym-1 OS=Neurospora crassa (strain ATCC 24698 / 74-OR23-1A / CBS 708.71 / DSM 1257 / FGSC 987) GN=sym-1 PE=3 SV=2 1.07404e-27	tr|M1AN30|M1AN30_SOLTU Uncharacterized protein OS=Solanum tuberosum GN=PGSC0003DMG400010174 PE=3 SV=1 5.9e-99	GO:0005743, mitochondrial inner membrane;GO:0009941, chloroplast envelope;GO:0016021, integral component of membrane	-
TRINITY_DN452_c0_g1	6.33193	0.0888177	6.15565	8.57386e-08	1.2968e-05	up	-	-	-	-	-	-	-	-	-
TRINITY_DN42667_c2_g1	0.6129	13.979	-4.51147	1.65433e-19	2.37707e-16	down	-	-	gi|698442329|ref|XP_009762832.1| PREDICTED: glycine-rich cell wall structural protein 1-like [Nicotiana sylvestris] 6.6e-11	gi|1025035661|ref|XM_016588327.1| PREDICTED: Nicotiana tabacum glycine-rich cell wall structural protein 1-like (LOC107769150), mRNA 0.0	-	sp|P09789|GRP1_PETHY Glycine-rich cell wall structural protein 1 OS=Petunia hybrida GN=GRP-1 PE=1 SV=1 7.40278e-06	tr|M1CTS0|M1CTS0_SOLTU Uncharacterized protein OS=Solanum tuberosum GN=PGSC0003DMG401028957 PE=4 SV=1 3.6e-09	GO:0005576, extracellular region;GO:0005618, cell wall;GO:0071555, cell wall organization	-
TRINITY_DN33451_c1_g2	220.865	488.742	-1.14591	2.45269e-05	0.00146689	down	PTZ00184, PTZ00184, calmodulin; Provisional. 7.46116e-77	KOG0027, KOG0027, KOG0027, Calmodulin and related proteins (EF-Hand superfamily) [Signal transduction mechanisms]. 2.54459e-51	gi|567908167|ref|XP_006446397.1| hypothetical protein CICLE_v10016866mg [Citrus clementina] 3.2e-63	gi|1025285922|ref|XM_016640698.1| PREDICTED: Nicotiana tabacum calmodulin-7 (LOC107815174), transcript variant X2, mRNA 0.0	pfam13499, EF-hand_7, EF-hand domain pair. 1.59934e-10	sp|P17928|CALM_MEDSA Calmodulin OS=Medicago sativa GN=CAL1 PE=2 SV=2 2.13424e-81	tr|W5AH50|W5AH50_WHEAT Uncharacterized protein OS=Triticum aestivum PE=4 SV=1 1.4e-63	GO:0005509, calcium ion binding	-
TRINITY_DN34383_c0_g3	10.7673	4.59502	1.22852	0.00102242	0.0275885	up	PLN02586, PLN02586, probable cinnamyl alcohol dehydrogenase. 8.51642e-17	KOG0023, KOG0023, KOG0023, Alcohol dehydrogenase, class V [Secondary metabolites biosynthesis, transport and catabolism]. 6.46976e-15	gi|1025157179|ref|XP_016468609.1| PREDICTED: probable cinnamyl alcohol dehydrogenase 6 [Nicotiana tabacum] 3.6e-27	gi|1025202715|ref|XM_016621995.1| PREDICTED: Nicotiana tabacum probable cinnamyl alcohol dehydrogenase 6 (LOC107798963), mRNA 1.5062e-91	-	sp|Q7XWU3|CADH6_ORYSJ Probable cinnamyl alcohol dehydrogenase 6 OS=Oryza sativa subsp. japonica GN=CAD6 PE=2 SV=2 6.27099e-20	tr|M1BWF9|M1BWF9_SOLTU Uncharacterized protein OS=Solanum tuberosum GN=PGSC0003DMG400021152 PE=3 SV=1 4.6e-27	GO:0008270, zinc ion binding;GO:0009809, lignin biosynthetic process;GO:0016491, oxidoreductase activity;GO:0045551, cinnamyl-alcohol dehydrogenase activity;GO:0052747, sinapyl alcohol dehydrogenase activity	-
TRINITY_DN27126_c0_g1	7.06881	0.868154	3.02544	8.88656e-09	1.77346e-06	up	pfam13966, zf-RVT, zinc-binding in reverse transcriptase. This domain would appear to be a zinc-binding region of a putative reverse transcriptase. 2.21645e-08	-	gi|698527770|ref|XP_009760732.1| PREDICTED: uncharacterized protein LOC104213032, partial [Nicotiana sylvestris] 2.0e-14	-	pfam13966, zf-RVT, zinc-binding in reverse transcriptase. This domain would appear to be a zinc-binding region of a putative reverse transcriptase. 5.29529e-09	-	tr|M1B3L5|M1B3L5_SOLTU Uncharacterized protein OS=Solanum tuberosum GN=PGSC0003DMG400014015 PE=4 SV=1 3.4e-06	GO:0003676, nucleic acid binding	-
TRINITY_DN39607_c2_g1	53.9156	26.7514	1.01109	0.00179336	0.0420536	up	smart00774, WRKY, DNA binding domain. The WRKY domain is a DNA binding domain found in one or two copies in a superfamily of plant transcription factors. These transcription factors are involved in the regulation of various physiological programs that are unique to plants, including pathogen defense, senescence and trichome development. The domain is a 60 amino acid region that is defined by the …	-	gi|698507018|ref|XP_009798860.1| PREDICTED: probable WRKY transcription factor 41 [Nicotiana sylvestris] 1.7e-112	gi|698507017|ref|XM_009800558.1| PREDICTED: Nicotiana sylvestris probable WRKY transcription factor 41 (LOC104245013), mRNA 0.0	pfam03106, WRKY, WRKY DNA -binding domain. 2.66716e-19	sp|Q8H0Y8|WRK41_ARATH Probable WRKY transcription factor 41 OS=Arabidopsis thaliana GN=WRKY41 PE=2 SV=2 1.31761e-31	tr|A0A076L4Q2|A0A076L4Q2_TOBAC WRKY transcription factor OS=Nicotiana tabacum PE=2 SV=1 2.0e-97	GO:0003700, DNA binding transcription factor activity;GO:0005634, nucleus;GO:0006351, transcription, DNA-templated;GO:0043565, sequence-specific DNA binding	-
TRINITY_DN38158_c4_g5	11.695	2.35261	2.31355	5.98511e-05	0.00300214	up	PRK07406, PRK07406, RNA polymerase sigma factor RpoD; Validated. 3.41406e-39	-	gi|698475527|ref|XP_009785134.1| PREDICTED: RNA polymerase sigma factor sigE, chloroplastic/mitochondrial [Nicotiana sylvestris] 8.7e-252	gi|698475526|ref|XM_009786832.1| PREDICTED: Nicotiana sylvestris RNA polymerase sigma factor sigE, chloroplastic/mitochondrial (LOC104233436), mRNA 0.0	-	sp|Q9ZNX9|SIGE_ARATH RNA polymerase sigma factor sigE, chloroplastic/mitochondrial OS=Arabidopsis thaliana GN=SIGE PE=1 SV=1 0.0	tr|A0A0V0IJG8|A0A0V0IJG8_SOLCH Putative RNA polymerase sigma factor sigE, chloroplastic/mitochondrial-like OS=Solanum chacoense PE=4 SV=1 2.5e-230	GO:0001053, plastid sigma factor activity;GO:0003677, DNA binding;GO:0003700, DNA binding transcription factor activity;GO:0005739, mitochondrion;GO:0006352, DNA-templated transcription, initiation;GO:0009507, chloroplast;GO:0009658, chloroplast organization;GO:0010114, response to red light;GO:0010207, photosystem II assembly;GO:0010218, response to far red light;GO:0016987, bacterial sigma fact…	-
TRINITY_DN44404_c4_g3	10.1894	4.72441	1.10886	0.00132479	0.0336912	up	-	-	gi|1025188286|ref|XP_016474540.1| PREDICTED: LOW QUALITY PROTEIN: protein PAT1 homolog 1-like [Nicotiana tabacum] 2.3e-165	gi|1025188285|ref|XM_016619054.1| PREDICTED: Nicotiana tabacum protein PAT1 homolog 1-like (LOC107796298), mRNA 0.0	-	-	tr|A0A0V0IY49|A0A0V0IY49_SOLCH Uncharacterized protein OS=Solanum chacoense PE=4 SV=1 1.5e-148	-	-
TRINITY_DN44404_c4_g1	9.14935	3.52806	1.37479	4.85736e-05	0.00255891	up	-	-	gi|1025188286|ref|XP_016474540.1| PREDICTED: LOW QUALITY PROTEIN: protein PAT1 homolog 1-like [Nicotiana tabacum] 2.6e-17	gi|1025360781|ref|XM_016657166.1| PREDICTED: Nicotiana tabacum uncharacterized LOC107829701 (LOC107829701), partial mRNA 0.0	-	-	tr|A0A0V0IY68|A0A0V0IY68_SOLCH Uncharacterized protein OS=Solanum chacoense PE=4 SV=1 1.1e-15	-	-
TRINITY_DN35217_c0_g1	14.7014	38.9111	-1.40423	5.77064e-06	0.000465172	down	-	-	gi|1025221053|ref|XP_016482133.1| PREDICTED: uncharacterized protein LOC107803050, partial [Nicotiana tabacum] 5.0e-40	gi|1025384131|ref|XM_016577966.1| PREDICTED: Nicotiana tabacum craniofacial development protein 2-like (LOC107759948), partial mRNA 6.0477e-172	-	-	tr|M1BPI1|M1BPI1_SOLTU Uncharacterized protein OS=Solanum tuberosum GN=PGSC0003DMG400019390 PE=4 SV=1 1.0e-29	-	-
TRINITY_DN36636_c2_g2	93.6046	20.198	2.21237	2.14906e-11	8.17995e-09	up	PLN02478, PLN02478, alternative oxidase. 1.69226e-166	-	gi|556522766|gb|AGZ61934.1| mitochondrial alternative oxidase 1a [Nicotiana benthamiana] 9.0e-196	gi|698519930|ref|XM_009806529.1| PREDICTED: Nicotiana sylvestris ubiquinol oxidase 2, mitochondrial (LOC104249990), mRNA 0.0	pfam01786, AOX, Alternative oxidase. The alternative oxidase is used as a second terminal oxidase in the mitochondria, electrons are transfered directly from reduced ubiquinol to oxygen forming water. This is not coupled to ATP synthesis and is not inhibited by cyanide, this pathway is a single step process. In rice the transcript levels of the alternative oxidase are increased by low temperature…	sp|Q41224|AOX1_TOBAC Ubiquinol oxidase 1, mitochondrial OS=Nicotiana tabacum GN=AOX1 PE=1 SV=1 0.0	tr|U5XGW7|U5XGW7_NICBE Ubiquinol oxidase OS=Nicotiana benthamiana GN=AOX1a PE=2 SV=1 6.9e-196	GO:0005743, mitochondrial inner membrane;GO:0009916, alternative oxidase activity;GO:0016021, integral component of membrane;GO:0046872, metal ion binding;GO:0070469, respiratory chain	-
TRINITY_DN39106_c1_g5	3.40562	28.0046	-3.03967	4.29936e-13	2.2063e-10	down	-	-	-	gi|1025028927|ref|XM_016602508.1| PREDICTED: Nicotiana tabacum calcium-transporting ATPase 9, plasma membrane-type-like (LOC107781752), mRNA 1.06548e-60	-	-	-	-	-
TRINITY_DN43076_c1_g1	168.102	77.4159	1.11864	4.28184e-05	0.00231296	up	-	-	gi|698517782|ref|XP_009803774.1| PREDICTED: uncharacterized protein LOC104249090 [Nicotiana sylvestris] 1.6e-84	gi|1025109324|ref|XM_016605601.1| PREDICTED: Nicotiana tabacum uncharacterized LOC107784467 (LOC107784467), mRNA 0.0	-	-	tr|M0ZSF0|M0ZSF0_SOLTU Uncharacterized protein OS=Solanum tuberosum GN=PGSC0003DMG400002730 PE=4 SV=1 2.9e-78	GO:0016021, integral component of membrane	-
TRINITY_DN35119_c1_g1	8.33322	25.2916	-1.60171	2.63924e-06	0.000242316	down	-	-	gi|698530972|ref|XP_009762311.1| PREDICTED: transcription factor bHLH63-like [Nicotiana sylvestris] 3.3e-123	gi|1025385033|ref|XM_016578187.1| PREDICTED: Nicotiana tabacum transcription factor bHLH63-like (LOC107760174), transcript variant X1, mRNA 0.0	-	sp|Q9ZPW3|HBI1_ARATH Transcription factor HBI1 OS=Arabidopsis thaliana GN=HBI1 PE=1 SV=3 3.40357e-19	tr|M0ZJ88|M0ZJ88_SOLTU Uncharacterized protein OS=Solanum tuberosum GN=PGSC0003DMG400000711 PE=4 SV=1 1.5e-96	GO:0003677, DNA binding;GO:0003700, DNA binding transcription factor activity;GO:0005634, nucleus;GO:0006351, transcription, DNA-templated;GO:0009740, gibberellic acid mediated signaling pathway;GO:0009742, brassinosteroid mediated signaling pathway;GO:0040008, regulation of growth	-
TRINITY_DN40466_c5_g2	6.52373	1.26497	2.36659	0.000162942	0.00674231	up	-	-	-	-	-	-	-	-	-
TRINITY_DN35449_c1_g2	2.53106	11.1131	-2.13445	4.16234e-08	6.91417e-06	down	-	-	gi|1025274469|ref|XP_016493176.1| PREDICTED: probable aquaporin NIP5-1 isoform X1 [Nicotiana tabacum] 4.3e-09	gi|1679608|emb|X62395.1| N.tabacum ltp1 gene for lipid transferase 8.67677e-67	-	-	-	-	-
TRINITY_DN34545_c0_g3	3.35117	8.09216	-1.27186	0.00169188	0.0402486	down	pfam13639, zf-RING_2, Ring finger domain. 4.28876e-11	KOG4628, KOG4628, KOG4628, Predicted E3 ubiquitin ligase [Posttranslational modification, protein turnover, chaperones]. 2.74495e-11	gi|698583377|ref|XP_009778081.1| PREDICTED: RING-H2 finger protein ATL52-like [Nicotiana sylvestris] 1.1e-120	gi|1025029301|ref|XM_016603504.1| PREDICTED: Nicotiana tabacum RING-H2 finger protein ATL52-like (LOC107782602), mRNA 0.0	pfam13639, zf-RING_2, Ring finger domain. 1.02462e-11	sp|Q9LF64|ATL52_ARATH RING-H2 finger protein ATL52 OS=Arabidopsis thaliana GN=ATL52 PE=2 SV=1 7.38029e-40	tr|M1BH75|M1BH75_SOLTU Uncharacterized protein OS=Solanum tuberosum GN=PGSC0003DMG400017520 PE=4 SV=1 1.5e-96	GO:0008270, zinc ion binding;GO:0016021, integral component of membrane;GO:0043161, proteasome-mediated ubiquitin-dependent protein catabolic process;GO:0061630, ubiquitin protein ligase activity	-
TRINITY_DN4616_c0_g1	3.91724	22.1837	-2.50159	1.33223e-12	6.48898e-10	down	pfam01151, ELO, GNS1/SUR4 family. Members of this family are involved in long chain fatty acid elongation systems that produce the 26-carbon precursors for ceramide and sphingolipid synthesis. Predicted to be integral membrane proteins, in eukaryotes they are probably located on the endoplasmic reticulum. Yeast ELO3 affects plasma membrane H+-ATPase activity, and may act on a glucose-signaling pa…	KOG3071, KOG3071, KOG3071, Fatty acyl-CoA elongase/Polyunsaturated fatty acid specific elongation enzyme [Lipid transport and metabolism]. 2.12137e-21	gi|460394674|ref|XP_004242925.1| PREDICTED: elongation of fatty acids protein 3-like [Solanum lycopersicum] 3.6e-97	gi|698437147|ref|XM_009804776.1| PREDICTED: Nicotiana sylvestris elongation of fatty acids protein A-like (LOC104248508), mRNA 3.55572e-109	pfam01151, ELO, GNS1/SUR4 family. Members of this family are involved in long chain fatty acid elongation systems that produce the 26-carbon precursors for ceramide and sphingolipid synthesis. Predicted to be integral membrane proteins, in eukaryotes they are probably located on the endoplasmic reticulum. Yeast ELO3 affects plasma membrane H+-ATPase activity, and may act on a glucose-signaling pa…	sp|Q9SYY4|ELO3L_ARATH Elongation of fatty acids protein 3-like OS=Arabidopsis thaliana GN=HOS3 PE=2 SV=1 2.10357e-16	tr|M0ZQZ9|M0ZQZ9_SOLTU Uncharacterized protein OS=Solanum tuberosum GN=PGSC0003DMG400002420 PE=4 SV=1 8.5e-99	GO:0009922, fatty acid elongase activity;GO:0016021, integral component of membrane;GO:0030497, fatty acid elongation;GO:0042761, very long-chain fatty acid biosynthetic process;GO:0071215, cellular response to abscisic acid stimulus	-
TRINITY_DN31131_c0_g1	14.444	43.7752	-1.59964	0.000893335	0.0250461	down	pfam03208, PRA1, PRA1 family protein. This family includes the PRA1 (Prenylated rab acceptor) protein which is a Rab guanine dissociation inhibitor (GDI) displacement factor. This family also includes the glutamate transporter EAAC1 interacting protein GTRAP3-18. 3.98179e-21	KOG3142, KOG3142, KOG3142, Prenylated rab acceptor 1 [Intracellular trafficking, secretion, and vesicular transport]. 3.46213e-33	gi|698477187|ref|XP_009785829.1| PREDICTED: PRA1 family protein B1 [Nicotiana sylvestris] 2.3e-71	gi|1025182169|ref|XM_016617617.1| PREDICTED: Nicotiana tabacum PRA1 family protein B1-like (LOC107795052), mRNA 0.0	pfam03208, PRA1, PRA1 family protein. This family includes the PRA1 (Prenylated rab acceptor) protein which is a Rab guanine dissociation inhibitor (GDI) displacement factor. This family also includes the glutamate transporter EAAC1 interacting protein GTRAP3-18. 9.51282e-22	sp|Q9LYN0|PR1B1_ARATH PRA1 family protein B1 OS=Arabidopsis thaliana GN=PRA1B1 PE=1 SV=1 5.0902e-62	tr|M1C7N9|M1C7N9_SOLTU Uncharacterized protein OS=Solanum tuberosum GN=PGSC0003DMG400023954 PE=4 SV=1 8.0e-64	GO:0005783, endoplasmic reticulum;GO:0005794, Golgi apparatus;GO:0010008, endosome membrane;GO:0016021, integral component of membrane;GO:0016192, vesicle-mediated transport	-
TRINITY_DN33280_c2_g3	3.11444	8.63533	-1.47128	0.00170116	0.0403858	down	-	-	-	-	-	-	-	-	-
TRINITY_DN31903_c1_g1	11.4766	0.982109	3.54667	2.05846e-14	1.31455e-11	up	-	-	-	-	-	-	-	-	-
TRINITY_DN35539_c0_g2	29.3217	9.69231	1.59706	1.6355e-06	0.00016096	up	pfam06219, DUF1005, Protein of unknown function (DUF1005). Family of plant proteins with undetermined function. 1.48162e-23	-	gi|698435906|ref|XP_009801206.1| PREDICTED: uncharacterized protein LOC104246980 [Nicotiana sylvestris] 3.9e-72	gi|1025105760|ref|XM_016604736.1| PREDICTED: Nicotiana tabacum uncharacterized LOC107783718 (LOC107783718), mRNA 0.0	pfam06219, DUF1005, Protein of unknown function (DUF1005). Family of plant proteins with undetermined function. 3.53973e-24	-	tr|A0A0V0I7E5|A0A0V0I7E5_SOLCH Putative ovule protein OS=Solanum chacoense PE=4 SV=1 2.2e-43	-	-
TRINITY_DN39753_c1_g1	19.8635	9.11788	1.12335	0.00124386	0.0321307	up	smart00332, PP2Cc, Serine/threonine phosphatases, family 2C, catalytic domain. The protein architecture and deduced catalytic mechanism of PP2C phosphatases are similar to the PP1, PP2A, PP2B family of protein Ser/Thr phosphatases, with which PP2C shares no sequence similarity. 3.54155e-48	KOG0698, KOG0698, KOG0698, Serine/threonine protein phosphatase [Signal transduction mechanisms]. 2.22285e-43	gi|698580943|ref|XP_009777431.1| PREDICTED: probable protein phosphatase 2C 50 isoform X2 [Nicotiana sylvestris] 1.2e-291	gi|1025402077|ref|XM_016581821.1| PREDICTED: Nicotiana tabacum probable protein phosphatase 2C 50 (LOC107763344), transcript variant X3, mRNA 0.0	pfam00481, PP2C, Protein phosphatase 2C. Protein phosphatase 2C is a Mn++ or Mg++ dependent protein serine/threonine phosphatase. 2.81912e-32	sp|O04719|P2C77_ARATH Protein phosphatase 2C 77 OS=Arabidopsis thaliana GN=ABI2 PE=1 SV=1 1.72481e-128	tr|M1BJ04|M1BJ04_SOLTU Uncharacterized protein OS=Solanum tuberosum GN=PGSC0003DMG400018004 PE=3 SV=1 3.0e-239	GO:0004722, protein serine/threonine phosphatase activity;GO:0006469, negative regulation of protein kinase activity;GO:0006970, response to osmotic stress;GO:0009408, response to heat;GO:0009414, response to water deprivation;GO:0009737, response to abscisic acid;GO:0009738, abscisic acid-activated signaling pathway;GO:0010205, photoinhibition;GO:0046872, metal ion binding;GO:1902456, regulation…	-
TRINITY_DN39627_c2_g2	88.3595	40.0018	1.14332	5.04839e-05	0.00263812	up	PLN02578, PLN02578, hydrolase. 2.22799e-09	-	gi|698535567|ref|XP_009764226.1| PREDICTED: pheophytinase, chloroplastic [Nicotiana sylvestris] 1.5e-09	gi|663680699|emb|HG975514.1| Solanum lycopersicum chromosome ch02, complete genome 4.28363e-63	-	-	tr|A0A103XKR5|A0A103XKR5_CYNCS Alpha/beta hydrolase fold-1 OS=Cynara cardunculus var. scolymus GN=Ccrd_005596 PE=4 SV=1 6.1e-08	GO:0016787, hydrolase activity	-
TRINITY_DN39627_c2_g1	72.4625	34.0116	1.09121	2.19436e-05	0.00135033	up	PLN02578, PLN02578, hydrolase. 1.61264e-45	KOG4409, KOG4409, KOG4409, Predicted hydrolase/acyltransferase (alpha/beta hydrolase superfamily) [General function prediction only]. 5.51842e-06	gi|698535567|ref|XP_009764226.1| PREDICTED: pheophytinase, chloroplastic [Nicotiana sylvestris] 1.4e-57	gi|1025116332|ref|XM_016606916.1| PREDICTED: Nicotiana tabacum pheophytinase, chloroplastic-like (LOC107785578), mRNA 0.0	-	sp|P19076|DMPD_PSEUF 2-hydroxymuconate semialdehyde hydrolase OS=Pseudomonas sp. (strain CF600) GN=dmpD PE=3 SV=1 5.87567e-10	tr|K4B6E9|K4B6E9_SOLLC Uncharacterized protein OS=Solanum lycopersicum PE=4 SV=1 4.7e-50	GO:0016787, hydrolase activity;GO:0018775, 2-hydroxymuconate-semialdehyde hydrolase activity;GO:0043640, benzoate catabolic process via hydroxylation;GO:0052689, carboxylic ester hydrolase activity	-
TRINITY_DN43976_c0_g1	25.2241	9.55779	1.40005	3.0069e-05	0.00174215	up	TIGR01092, Includes:_Gamma-glutamyl_phosphate_reductase, delta l-pyrroline-5-carboxylate synthetase. This protein contains a glutamate 5-kinase (ProB, EC 2.7.2.11) region followed by a gamma-glutamyl phosphate reductase (ProA, EC 1.2.1.41) region. [Amino acid biosynthesis, Glutamate family]. 4.07156e-34	KOG4165, KOG4165, KOG4165, Gamma-glutamyl phosphate reductase [Amino acid transport and metabolism]. 1.51326e-27	gi|697122704|ref|XP_009615342.1| PREDICTED: delta-1-pyrroline-5-carboxylate synthase-like isoform X2 [Nicotiana tomentosiformis] 4.3e-35	gi|1025193740|ref|XM_016620299.1| PREDICTED: Nicotiana tabacum delta-1-pyrroline-5-carboxylate synthase-like (LOC107797411), transcript variant X1, mRNA 0.0	-	sp|Q96480|P5CS_SOLLC Delta-1-pyrroline-5-carboxylate synthase OS=Solanum lycopersicum GN=PRO2 PE=2 SV=1 1.37976e-33	tr|K4C4E2|K4C4E2_SOLLC Uncharacterized protein OS=Solanum lycopersicum PE=3 SV=1 1.4e-33	GO:0004349, glutamate 5-kinase activity;GO:0004350, glutamate-5-semialdehyde dehydrogenase activity;GO:0005524, ATP binding;GO:0005737, cytoplasm;GO:0006561, proline biosynthetic process;GO:0055129, L-proline biosynthetic process	-
TRINITY_DN32954_c1_g8	27.6603	8.77142	1.65694	4.74559e-06	0.00039702	up	-	-	gi|698544091|ref|XP_009766947.1| PREDICTED: UPF0057 membrane protein At4g30660-like [Nicotiana sylvestris] 1.6e-10	gi|1025342923|ref|XR_001657242.1| PREDICTED: Nicotiana tabacum uncharacterized LOC107826264 (LOC107826264), ncRNA 5.14321e-167	-	sp|Q9SUI0|RC24_ARATH UPF0057 membrane protein At4g30660 OS=Arabidopsis thaliana GN=At4g30660 PE=2 SV=1 8.57059e-15	tr|A0A0D3A322|A0A0D3A322_BRAOL Uncharacterized protein OS=Brassica oleracea var. oleracea PE=4 SV=1 5.6e-08	GO:0016021, integral component of membrane	-
TRINITY_DN27983_c0_g1	5.98753	0.118761	5.65582	2.62454e-16	2.35696e-13	up	cd03185, GST_C_Tau, C-terminal, alpha helical domain of Class Tau Glutathione S-transferases. Glutathione S-transferase (GST) C-terminal domain family, Class Tau subfamily; GSTs are cytosolic dimeric proteins involved in cellular detoxification by catalyzing the conjugation of glutathione (GSH) with a wide range of endogenous and xenobiotic alkylating agents, including carcinogens, therapeutic dr…	KOG0406, KOG0406, KOG0406, Glutathione S-transferase [Posttranslational modification, protein turnover, chaperones]. 3.06618e-49	gi|697139858|ref|XP_009624024.1| PREDICTED: probable glutathione S-transferase [Nicotiana tomentosiformis] 2.7e-122	gi|697139857|ref|XM_009625729.1| PREDICTED: Nicotiana tomentosiformis probable glutathione S-transferase (LOC104115146), mRNA 0.0	pfam13417, GST_N_3, Glutathione S-transferase, N-terminal domain. 1.06282e-09	sp|Q03662|GSTX1_TOBAC Probable glutathione S-transferase OS=Nicotiana tabacum PE=2 SV=1 8.94253e-55	tr|M1DTI8|M1DTI8_SOLTU Uncharacterized protein OS=Solanum tuberosum GN=PGSC0003DMG400043726 PE=4 SV=1 2.1e-106	GO:0004364, glutathione transferase activity;GO:0009734, auxin-activated signaling pathway	-
TRINITY_DN41968_c0_g3	16.0917	45.3464	-1.49467	0.000459218	0.0149793	down	-	-	-	gi|1025222222|ref|XM_016626944.1| PREDICTED: Nicotiana tabacum serine hydroxymethyltransferase, mitochondrial-like (LOC107803263), mRNA 2.76845e-41	-	-	-	-	-
TRINITY_DN41968_c0_g2	15.0626	50.2745	-1.73886	2.07094e-09	4.79949e-07	down	cd05117, STKc_CAMK, The catalytic domain of CAMK family Serine/Threonine Kinases. STKs catalyze the transfer of the gamma-phosphoryl group from ATP to serine/threonine residues on protein substrates. CaMKs are multifunctional calcium and calmodulin (CaM) stimulated STKs involved in cell cycle regulation. There are several types of CaMKs including CaMKI, CaMKII, and CaMKIV. CaMKI proteins are mono…	KOG0032, KOG0032, KOG0032, Ca2+/calmodulin-dependent protein kinase, EF-Hand protein superfamily [Signal transduction mechanisms]. 2.52236e-60	gi|698487169|ref|XP_009790267.1| PREDICTED: phosphoenolpyruvate carboxylase kinase 2-like [Nicotiana sylvestris] 3.4e-121	gi|1025350744|ref|XM_016580649.1| PREDICTED: Nicotiana tabacum phosphoenolpyruvate carboxylase kinase 2-like (LOC107762301), mRNA 0.0	pfam00069, Pkinase, Protein kinase domain. 2.30551e-39	sp|Q9SPK4|PPCK1_ARATH Phosphoenolpyruvate carboxylase kinase 1 OS=Arabidopsis thaliana GN=PPCK1 PE=1 SV=1 2.88667e-78	tr|X5CS11|X5CS11_TOBAC Phosphoenolpyruvate carboxylase kinase OS=Nicotiana tabacum PE=2 SV=1 1.3e-117	GO:0004674, protein serine/threonine kinase activity;GO:0004683, calmodulin-dependent protein kinase activity;GO:0005516, calmodulin binding;GO:0005524, ATP binding;GO:0005634, nucleus;GO:0005737, cytoplasm;GO:0005886, plasma membrane;GO:0009416, response to light stimulus;GO:0009738, abscisic acid-activated signaling pathway;GO:0009931, calcium-dependent protein serine/threonine kinase activity;…	-
TRINITY_DN40907_c1_g6	5.41815	25.895	-2.2568	5.37606e-05	0.00275391	down	-	-	gi|1026029399|ref|XP_016560958.1| PREDICTED: formin-like protein 6 [Capsicum annuum] 5.9e-18	gi|1025370611|ref|XM_016659120.1| PREDICTED: Nicotiana tabacum formin-like protein 6 (LOC107831355), mRNA 3.99889e-112	-	-	tr|A0A0V0H1U1|A0A0V0H1U1_SOLCH Putative ovule protein (Fragment) OS=Solanum chacoense PE=4 SV=1 9.3e-16	-	-
TRINITY_DN40907_c1_g4	3.87096	11.3269	-1.54899	0.000815531	0.0233546	down	-	-	gi|698428611|ref|XP_009790006.1| PREDICTED: formin-like protein 6 [Nicotiana sylvestris] 1.6e-40	gi|698428610|ref|XM_009791704.1| PREDICTED: Nicotiana sylvestris formin-like protein 6 (LOC104237535), mRNA 1.66086e-160	-	sp|Q9FJX6|FH6_ARATH Formin-like protein 6 OS=Arabidopsis thaliana GN=FH6 PE=2 SV=1 7.72031e-09	tr|K4BD43|K4BD43_SOLLC Formin-like protein OS=Solanum lycopersicum PE=3 SV=1 6.9e-33	GO:0003779, actin binding;GO:0005618, cell wall;GO:0005634, nucleus;GO:0005730, nucleolus;GO:0005737, cytoplasm;GO:0005819, spindle;GO:0005886, plasma membrane;GO:0009524, phragmoplast;GO:0016021, integral component of membrane	-
TRINITY_DN34410_c1_g3	6.54109	1.90496	1.77977	1.22466e-05	0.000852144	up	PTZ00169, PTZ00169, ADP/ATP transporter on adenylate translocase; Provisional. 1.35639e-46	KOG0749, KOG0749, KOG0749, Mitochondrial ADP/ATP carrier proteins [Energy production and conversion]. 5.31271e-65	gi|698525675|ref|XP_009759661.1| PREDICTED: ADP,ATP carrier protein 1, mitochondrial-like isoform X2 [Nicotiana sylvestris] 3.9e-100	gi|1025248453|ref|XM_016632968.1| PREDICTED: Nicotiana tabacum ADP,ATP carrier protein 1, mitochondrial-like (LOC107808442), transcript variant X3, mRNA 0.0	-	sp|O49447|ADT3_ARATH ADP,ATP carrier protein 3, mitochondrial OS=Arabidopsis thaliana GN=AAC3 PE=2 SV=1 4.49911e-119	tr|A0A067JJF9|A0A067JJF9_JATCU Uncharacterized protein OS=Jatropha curcas GN=JCGZ_25763 PE=3 SV=1 2.4e-97	GO:0003735, structural constituent of ribosome;GO:0005215, transporter activity;GO:0005471, ATP:ADP antiporter activity;GO:0005739, mitochondrion;GO:0005743, mitochondrial inner membrane;GO:0006412, translation;GO:0009941, chloroplast envelope;GO:0015865, purine nucleotide transport;GO:0016020, membrane;GO:0016021, integral component of membrane;GO:0055085, transmembrane transport	-
TRINITY_DN34410_c1_g4	8.06029	2.42217	1.73453	1.88547e-05	0.00118824	up	PTZ00169, PTZ00169, ADP/ATP transporter on adenylate translocase; Provisional. 1.97994e-37	KOG0749, KOG0749, KOG0749, Mitochondrial ADP/ATP carrier proteins [Energy production and conversion]. 6.09377e-34	gi|698525671|ref|XP_009759659.1| PREDICTED: ADP,ATP carrier protein 1, mitochondrial-like isoform X1 [Nicotiana sylvestris] 2.1e-79	gi|1025248453|ref|XM_016632968.1| PREDICTED: Nicotiana tabacum ADP,ATP carrier protein 1, mitochondrial-like (LOC107808442), transcript variant X3, mRNA 0.0	pfam00153, Mito_carr, Mitochondrial carrier protein. 5.34615e-09	sp|O49447|ADT3_ARATH ADP,ATP carrier protein 3, mitochondrial OS=Arabidopsis thaliana GN=AAC3 PE=2 SV=1 1.97768e-60	tr|M1D6A3|M1D6A3_SOLTU Uncharacterized protein OS=Solanum tuberosum GN=PGSC0003DMG400032824 PE=3 SV=1 1.8e-59	GO:0003735, structural constituent of ribosome;GO:0005215, transporter activity;GO:0005471, ATP:ADP antiporter activity;GO:0005739, mitochondrion;GO:0005743, mitochondrial inner membrane;GO:0006412, translation;GO:0009941, chloroplast envelope;GO:0015865, purine nucleotide transport;GO:0016020, membrane;GO:0016021, integral component of membrane;GO:0055085, transmembrane transport	-
TRINITY_DN39508_c0_g1	115.935	301.93	-1.3809	0.00199405	0.0451035	down	-	-	-	gi|1025231431|ref|XM_016628745.1| PREDICTED: Nicotiana tabacum polyadenylate-binding protein RBP47 (LOC107804811), mRNA 3.42418e-109	-	-	-	-	-
TRINITY_DN37895_c0_g1	159.665	61.9916	1.3649	0.000251236	0.00948973	up	cd07816, Bet_v1-like, Ligand-binding bet_v_1 domain of major pollen allergen of white birch (Betula verrucosa), Bet v 1, and related proteins. This family includes the ligand binding domain of Bet v 1 (the major pollen allergen of white birch, Betula verrucosa) and related proteins. In addition to birch Bet v 1, this family includes other plant intracellular pathogenesis-related class 10 (PR-10) …	-	gi|1025335107|ref|XP_016514972.1| PREDICTED: S-norcoclaurine synthase 1-like [Nicotiana tabacum] 1.8e-71	gi|1025349923|ref|XM_016578528.1| PREDICTED: Nicotiana tabacum S-norcoclaurine synthase 1-like (LOC107760472), mRNA 0.0	-	sp|Q4QTJ2|NCS1_PAPSO S-norcoclaurine synthase 1 OS=Papaver somniferum GN=NCS1 PE=1 SV=1 5.06592e-23	tr|M0ZUA7|M0ZUA7_SOLTU Uncharacterized protein OS=Solanum tuberosum GN=PGSC0003DMG401003179 PE=4 SV=1 1.6e-59	GO:0002238, response to molecule of fungal origin;GO:0006952, defense response;GO:0009607, response to biotic stimulus;GO:0016021, integral component of membrane;GO:0050474, (S)-norcoclaurine synthase activity;GO:1901010, (S)-reticuline metabolic process	-
TRINITY_DN37895_c0_g4	35.9784	17.5025	1.03957	0.000968733	0.0264629	up	cd07816, Bet_v1-like, Ligand-binding bet_v_1 domain of major pollen allergen of white birch (Betula verrucosa), Bet v 1, and related proteins. This family includes the ligand binding domain of Bet v 1 (the major pollen allergen of white birch, Betula verrucosa) and related proteins. In addition to birch Bet v 1, this family includes other plant intracellular pathogenesis-related class 10 (PR-10) …	-	gi|1025335107|ref|XP_016514972.1| PREDICTED: S-norcoclaurine synthase 1-like [Nicotiana tabacum] 5.6e-70	gi|1025335106|ref|XM_016659486.1| PREDICTED: Nicotiana tabacum S-norcoclaurine synthase 1-like (LOC107831696), mRNA 0.0	-	sp|Q4QTJ2|NCS1_PAPSO S-norcoclaurine synthase 1 OS=Papaver somniferum GN=NCS1 PE=1 SV=1 1.52213e-20	tr|M0ZUA7|M0ZUA7_SOLTU Uncharacterized protein OS=Solanum tuberosum GN=PGSC0003DMG401003179 PE=4 SV=1 2.0e-59	GO:0002238, response to molecule of fungal origin;GO:0006952, defense response;GO:0009607, response to biotic stimulus;GO:0016021, integral component of membrane;GO:0050474, (S)-norcoclaurine synthase activity;GO:1901010, (S)-reticuline metabolic process	-
TRINITY_DN42183_c0_g3	7.86145	18.9969	-1.27289	0.000580969	0.0179619	down	pfam12222, PNGaseA, Peptide N-acetyl-beta-D-glucosaminyl asparaginase amidase A. This family of proteins is found in bacteria, archaea and eukaryotes. Proteins in this family are typically between 558 and 775 amino acids in length. There is a conserved TGG sequence motif. PNGase A is a protein which cleaves glycopeptides. 4.24219e-11	-	gi|1025261545|ref|XP_016491254.1| PREDICTED: peptide-N4-(N-acetyl-beta-glucosaminyl)asparagine amidase A-like [Nicotiana tabacum] 6.2e-59	gi|1025261544|ref|XM_016635768.1| PREDICTED: Nicotiana tabacum peptide-N4-(N-acetyl-beta-glucosaminyl)asparagine amidase A-like (LOC107810933), mRNA 8.20728e-174	pfam12222, PNGaseA, Peptide N-acetyl-beta-D-glucosaminyl asparaginase amidase A. This family of proteins is found in bacteria, archaea and eukaryotes. Proteins in this family are typically between 558 and 775 amino acids in length. There is a conserved TGG sequence motif. PNGase A is a protein which cleaves glycopeptides. 1.01349e-11	sp|P81898|PNAA_PRUDU Peptide-N4-(N-acetyl-beta-glucosaminyl)asparagine amidase A OS=Prunus dulcis PE=1 SV=2 2.04473e-14	tr|M1CY18|M1CY18_SOLTU Uncharacterized protein OS=Solanum tuberosum GN=PGSC0003DMG400030029 PE=4 SV=1 1.9e-44	GO:0000224, peptide-N4-(N-acetyl-beta-glucosaminyl)asparagine amidase activity	-
TRINITY_DN38334_c2_g1	6.33122	2.48059	1.3518	0.00120234	0.0312864	up	PLN03077, PLN03077, Protein ECB2; Provisional. 3.45255e-95	-	gi|698561414|ref|XP_009772120.1| PREDICTED: pentatricopeptide repeat-containing protein At2g45350, chloroplastic [Nicotiana sylvestris] 0.0e+00	gi|1025319708|ref|XM_016648013.1| PREDICTED: Nicotiana tabacum pentatricopeptide repeat-containing protein At2g45350, chloroplastic-like (LOC107821580), mRNA 0.0	-	sp|O22137|PP202_ARATH Pentatricopeptide repeat-containing protein At2g45350, chloroplastic OS=Arabidopsis thaliana GN=CRR4 PE=1 SV=2 0.0	tr|A0A0D5ZZN7|A0A0D5ZZN7_NICSY Pentatricopeptide repeat protein OS=Nicotiana sylvestris GN=CRR4 PE=4 SV=1 0.0e+00	GO:0003723, RNA binding;GO:0006397, mRNA processing;GO:0009507, chloroplast;GO:1900865, chloroplast RNA modification	-
TRINITY_DN39625_c0_g1	18.8984	41.7216	-1.14253	2.8744e-05	0.00167382	down	PRK13581, PRK13581, D-3-phosphoglycerate dehydrogenase; Provisional. 3.60125e-110	KOG0068, KOG0068, KOG0068, D-3-phosphoglycerate dehydrogenase, D-isomer-specific 2-hydroxy acid dehydrogenase superfamily [Amino acid transport and metabolism]. 1.68926e-115	gi|1025248972|ref|XP_016488570.1| PREDICTED: D-3-phosphoglycerate dehydrogenase 2, chloroplastic-like [Nicotiana tabacum] 7.5e-157	gi|1025043758|ref|XM_016590349.1| PREDICTED: Nicotiana tabacum D-3-phosphoglycerate dehydrogenase 2, chloroplastic-like (LOC107771022), mRNA 0.0	pfam00389, 2-Hacid_dh, D-isomer specific 2-hydroxyacid dehydrogenase, catalytic domain. This family represents the largest portion of the catalytic domain of 2-hydroxyacid dehydrogenases as the NAD binding domain is inserted within the structural domain. 3.45667e-43	sp|O04130|SERA2_ARATH D-3-phosphoglycerate dehydrogenase 2, chloroplastic OS=Arabidopsis thaliana GN=PGDH2 PE=1 SV=2 0.0	tr|A0A0V0IKH0|A0A0V0IKH0_SOLCH D-3-phosphoglycerate dehydrogenase OS=Solanum chacoense PE=3 SV=1 1.1e-144	GO:0004617, phosphoglycerate dehydrogenase activity;GO:0006564, L-serine biosynthetic process;GO:0009507, chloroplast;GO:0016597, amino acid binding;GO:0051287, NAD binding	-
TRINITY_DN40293_c1_g5	15.2656	35.7043	-1.22582	0.00110032	0.0292106	down	PLN00035, PLN00035, histone H4; Provisional. 1.44981e-31	KOG3467, KOG3467, KOG3467, Histone H4 [Chromatin structure and dynamics]. 4.49026e-32	gi|1026063787|ref|XP_016576242.1| PREDICTED: uncharacterized protein LOC107873824 [Capsicum annuum] 1.6e-23	gi|1025074014|ref|XM_016597300.1| PREDICTED: Nicotiana tabacum histone H4 (LOC107777308), mRNA 1.92764e-141	-	sp|P0CG89|H4_SOYBN Histone H4 OS=Glycine max PE=3 SV=1 2.42567e-30	tr|R0FQR2|R0FQR2_9BRAS Histone H4 OS=Capsella rubella GN=CARUB_v10018191mg PE=3 SV=1 8.1e-23	GO:0000786, nucleosome;GO:0003677, DNA binding;GO:0005634, nucleus;GO:0005730, nucleolus;GO:0005774, vacuolar membrane;GO:0005829, cytosol;GO:0005886, plasma membrane;GO:0006334, nucleosome assembly;GO:0009506, plasmodesma;GO:0009507, chloroplast;GO:0009579, thylakoid	-
TRINITY_DN43124_c1_g3	4.86655	10.4146	-1.09764	0.00107835	0.0287335	down	-	-	gi|1025405644|ref|XP_016438181.1| PREDICTED: probable xyloglucan glycosyltransferase 5 [Nicotiana tabacum] 3.3e-82	gi|1025271680|ref|XM_016638317.1| PREDICTED: Nicotiana tabacum probable xyloglucan glycosyltransferase 5 (LOC107813103), mRNA 0.0	-	sp|Q9SJA2|CSLC8_ARATH Probable xyloglucan glycosyltransferase 8 OS=Arabidopsis thaliana GN=CSLC8 PE=2 SV=1 5.92814e-73	tr|A0A0V0ISZ1|A0A0V0ISZ1_SOLCH Putative xyloglucan glycosyltransferase 5-like OS=Solanum chacoense PE=4 SV=1 4.0e-80	GO:0000139, Golgi membrane;GO:0016021, integral component of membrane;GO:0016740, transferase activity;GO:0016757, transferase activity, transferring glycosyl groups;GO:0071555, cell wall organization	-
TRINITY_DN43124_c1_g1	52.0267	22.1698	1.23066	0.000470161	0.0152756	up	cd06437, CESA_CaSu_A2, Cellulose synthase catalytic subunit A2 (CESA2) is a catalytic subunit or a catalytic subunit substitute of the cellulose synthase complex. Cellulose synthase (CESA) catalyzes the polymerization reaction of cellulose using UDP-glucose as the substrate. Cellulose is an aggregate of unbranched polymers of beta-1,4-linked glucose residues, which is an abundant polysaccharide p…	-	gi|698535890|ref|XP_009764332.1| PREDICTED: probable xyloglucan glycosyltransferase 12 [Nicotiana sylvestris] 2.1e-286	gi|1025407252|ref|XM_016583117.1| PREDICTED: Nicotiana tabacum probable xyloglucan glycosyltransferase 12 (LOC107764527), mRNA 0.0	pfam13641, Glyco_tranf_2_3, Glycosyltransferase like family 2. Members of this family of prokaryotic proteins include putative glucosyltransferase, which are involved in bacterial capsule biosynthesis. 3.54941e-11	sp|Q9ZQB9|CSLCC_ARATH Probable xyloglucan glycosyltransferase 12 OS=Arabidopsis thaliana GN=CSLC12 PE=1 SV=1 0.0	tr|K4BUI4|K4BUI4_SOLLC Uncharacterized protein OS=Solanum lycopersicum PE=4 SV=1 5.2e-269	GO:0000139, Golgi membrane;GO:0009506, plasmodesma;GO:0016021, integral component of membrane;GO:0016757, transferase activity, transferring glycosyl groups;GO:0071555, cell wall organization	-
TRINITY_DN42252_c0_g2	132.942	16.1052	3.0452	1.23932e-17	1.39667e-14	up	PLN02457, PLN02457, phenylalanine ammonia-lyase. 1.83071e-100	KOG0222, KOG0222, KOG0222, Phenylalanine and histidine ammonia-lyase [Secondary metabolites biosynthesis, transport and catabolism]. 3.9068e-73	gi|697149712|ref|XP_009629066.1| PREDICTED: phenylalanine ammonia-lyase [Nicotiana tomentosiformis] 4.0e-92	gi|1027857784|ref|NM_001325017.1| Nicotiana tabacum phenylalanine ammonia-lyase-like (LOC107769293), mRNA 0.0	-	sp|P25872|PAL1_TOBAC Phenylalanine ammonia-lyase OS=Nicotiana tabacum GN=TPA1 PE=2 SV=1 1.33758e-121	tr|A5H1I7|A5H1I7_NICAT Phenylalanine ammonia-lyase OS=Nicotiana attenuata GN=PAL2 PE=2 SV=1 1.1e-91	GO:0005737, cytoplasm;GO:0006559, L-phenylalanine catabolic process;GO:0009800, cinnamic acid biosynthetic process;GO:0045548, phenylalanine ammonia-lyase activity	-
TRINITY_DN42252_c0_g3	147.497	25.4144	2.53696	2.95596e-16	2.61375e-13	up	PLN02457, PLN02457, phenylalanine ammonia-lyase. 6.0352e-58	KOG0222, KOG0222, KOG0222, Phenylalanine and histidine ammonia-lyase [Secondary metabolites biosynthesis, transport and catabolism]. 3.79426e-57	gi|110559310|gb|ABG75911.1| phenylalanine ammonia-lyase 2 [Nicotiana attenuata] 9.4e-48	gi|1025350381|ref|XM_016579700.1| PREDICTED: Nicotiana tabacum phenylalanine ammonia-lyase (LOC107761482), mRNA 5.08989e-131	pfam00221, Lyase_aromatic, Aromatic amino acid lyase. This family includes proteins with phenylalanine ammonia-lyase, EC:4.3.1.24, histidine ammonia-lyase, EC:4.3.1.3, and tyrosine aminomutase, EC:5.4.3.6, activities. 1.12472e-12	sp|P25872|PAL1_TOBAC Phenylalanine ammonia-lyase OS=Nicotiana tabacum GN=TPA1 PE=2 SV=1 8.64577e-61	tr|A5H1I7|A5H1I7_NICAT Phenylalanine ammonia-lyase OS=Nicotiana attenuata GN=PAL2 PE=2 SV=1 7.1e-48	GO:0005737, cytoplasm;GO:0006559, L-phenylalanine catabolic process;GO:0009800, cinnamic acid biosynthetic process;GO:0045548, phenylalanine ammonia-lyase activity	-
TRINITY_DN42368_c0_g3	1998.07	598.833	1.73839	0.000304593	0.0109997	up	-	-	gi|675895250|ref|YP_009049724.1| hypothetical protein (mitochondrion) [Capsicum annuum] 2.4e-57	gi|1028909200|gb|KU900232.1| Scopolia parviflora chloroplast, complete genome 0.0	-	-	tr|M1D939|M1D939_SOLTU Uncharacterized protein OS=Solanum tuberosum GN=PGSC0003DMG400034831 PE=4 SV=1 1.8e-57	-	-
TRINITY_DN33086_c1_g11	2.79205	11.3745	-2.0264	0.00194116	0.0442556	down	-	-	-	-	-	-	-	-	-
TRINITY_DN32602_c1_g3	4.18737	12.3855	-1.56454	0.00216399	0.0479658	down	-	-	-	-	-	-	-	-	-
TRINITY_DN44130_c4_g3	7.86739	3.34578	1.23354	1.6914e-05	0.00109721	up	-	-	gi|697180302|ref|XP_009599130.1| PREDICTED: WAT1-related protein At5g47470-like isoform X1 [Nicotiana tomentosiformis] 3.6e-86	gi|697180303|ref|XM_009600836.1| PREDICTED: Nicotiana tomentosiformis WAT1-related protein At5g47470-like (LOC104094843), transcript variant X2, mRNA 0.0	-	sp|Q9FGL0|WTR44_ARATH WAT1-related protein At5g47470 OS=Arabidopsis thaliana GN=At5g47470 PE=3 SV=1 2.46346e-62	tr|K4CNL7|K4CNL7_SOLLC Uncharacterized protein OS=Solanum lycopersicum PE=4 SV=1 6.3e-59	GO:0005886, plasma membrane;GO:0006810, transport;GO:0016021, integral component of membrane;GO:0022857, transmembrane transporter activity;GO:0046872, metal ion binding	-
[truncated: 1,107 more rows]
