# Supplementary material for: Characterization and functional analysis of phytoene synthase gene family in tobacco
Source: BMC Plant Biol. 2021 Jan 7;21:32. doi: 10.1186/s12870-020-02816-3 (PMC7791662; doi:10.1186/s12870-020-02816-3)
Supplement: Supplementary file 6 — Additional file 6: Table S6.xlsx Gene ontology enrichment of differentially expressed genes between TRV-PSY1&2 and control plants [file 12870_2020_2816_MOESM6_ESM.xlsx]

## Sheet: Sheet1
Up-regulated GO pathways
GO.ID	Term	Ontology	Significant	Annotated	Pvalue	Qvalue	Significant gene_id (foldchange)
GO:0009813	flavonoid biosynthetic process	biological process	21/323	248/41181	1e-15	1.3905e-11	TRINITY_DN32894_c3_g1(1.42415421628),TRINITY_DN32894_c3_g6(3.27188622729),TRINITY_DN34115_c0_g1(4.81144307974),TRINITY_DN34115_c0_g2(4.94406301064),TRINITY_DN34115_c0_g3(6.14889134869),TRINITY_DN34115_c0_g7(6.13575909645),TRINITY_DN34864_c2_g4(4.08207506595),TRINITY_DN34864_c2_g5(2.14464829902),TRINITY_DN35478_c2_g1(4.72497067228),TRINITY_DN36476_c0_g2(2.03411078307),TRINITY_DN36504_c0_g4(6.26532…
GO:0009812	flavonoid metabolic process	biological process	22/323	296/41181	3.1e-15	2.15528e-11	TRINITY_DN28242_c0_g1(1.85606001),TRINITY_DN32894_c3_g1(1.42415421628),TRINITY_DN32894_c3_g6(3.27188622729),TRINITY_DN34115_c0_g1(4.81144307974),TRINITY_DN34115_c0_g2(4.94406301064),TRINITY_DN34115_c0_g3(6.14889134869),TRINITY_DN34115_c0_g7(6.13575909645),TRINITY_DN34864_c2_g4(4.08207506595),TRINITY_DN34864_c2_g5(2.14464829902),TRINITY_DN35478_c2_g1(4.72497067228),TRINITY_DN36476_c0_g2(2.03411078…
GO:0009800	cinnamic acid biosynthetic process	biological process	7/323	31/41181	3.8e-09	1.32098e-05	TRINITY_DN32765_c0_g1(1.50627971155),TRINITY_DN39193_c2_g12(1.14467416539),TRINITY_DN39193_c2_g5(2.93160501211),TRINITY_DN42252_c0_g2(3.0452012201),TRINITY_DN42252_c0_g3(2.5369632703),TRINITY_DN44300_c0_g1(1.50937172504),TRINITY_DN44300_c0_g6(3.00949574972)
GO:0009803	cinnamic acid metabolic process	biological process	7/323	31/41181	3.8e-09	1.32098e-05	TRINITY_DN32765_c0_g1(1.50627971155),TRINITY_DN39193_c2_g12(1.14467416539),TRINITY_DN39193_c2_g5(2.93160501211),TRINITY_DN42252_c0_g2(3.0452012201),TRINITY_DN42252_c0_g3(2.5369632703),TRINITY_DN44300_c0_g1(1.50937172504),TRINITY_DN44300_c0_g6(3.00949574972)
GO:0045548	phenylalanine ammonia-lyase activity	molecular function	7/370	30/44622	4.4e-09	1.95228e-05	TRINITY_DN32765_c0_g1(1.50627971155),TRINITY_DN39193_c2_g12(1.14467416539),TRINITY_DN39193_c2_g5(2.93160501211),TRINITY_DN42252_c0_g2(3.0452012201),TRINITY_DN42252_c0_g3(2.5369632703),TRINITY_DN44300_c0_g1(1.50937172504),TRINITY_DN44300_c0_g6(3.00949574972)
GO:0009628	response to abiotic stimulus	biological process	62/323	3753/41181	1.5e-08	4.1715e-05	TRINITY_DN28242_c0_g1(1.85606001),TRINITY_DN31495_c0_g4(1.14975030739),TRINITY_DN31762_c0_g2(2.22671239163),TRINITY_DN33739_c0_g3(1.35208699321),TRINITY_DN34088_c3_g4(1.49748857053),TRINITY_DN34221_c2_g1(1.71008019674),TRINITY_DN34395_c0_g2(1.25999183624),TRINITY_DN34684_c0_g2(1.71581656423),TRINITY_DN34864_c2_g4(4.08207506595),TRINITY_DN34864_c2_g5(2.14464829902),TRINITY_DN35652_c2_g2(1.97355376…
GO:0016491	oxidoreductase activity	molecular function	73/370	4550/44622	2.9e-08	6.43365e-05	TRINITY_DN26162_c0_g1(1.1137098352),TRINITY_DN30675_c0_g4(1.11366195763),TRINITY_DN31514_c0_g1(1.53678208534),TRINITY_DN31659_c0_g1(3.98928443527),TRINITY_DN31762_c0_g2(2.22671239163),TRINITY_DN32078_c0_g1(1.71794898025),TRINITY_DN32653_c2_g3(1.41005391917),TRINITY_DN33286_c0_g3(1.18199447862),TRINITY_DN33449_c4_g1(1.52467458815),TRINITY_DN33816_c1_g2(1.15230214058),TRINITY_DN33863_c0_g1(1.153251…
GO:0006559	L-phenylalanine catabolic process	biological process	8/323	67/41181	5.7e-08	0.000113226	TRINITY_DN31380_c0_g1(1.26143813569),TRINITY_DN32765_c0_g1(1.50627971155),TRINITY_DN39193_c2_g12(1.14467416539),TRINITY_DN39193_c2_g5(2.93160501211),TRINITY_DN42252_c0_g2(3.0452012201),TRINITY_DN42252_c0_g3(2.5369632703),TRINITY_DN44300_c0_g1(1.50937172504),TRINITY_DN44300_c0_g6(3.00949574972)
GO:1902222	erythrose 4-phosphate/phosphoenolpyruvate family amino acid catabolic process	biological process	8/323	67/41181	5.7e-08	0.000113226	TRINITY_DN31380_c0_g1(1.26143813569),TRINITY_DN32765_c0_g1(1.50627971155),TRINITY_DN39193_c2_g12(1.14467416539),TRINITY_DN39193_c2_g5(2.93160501211),TRINITY_DN42252_c0_g2(3.0452012201),TRINITY_DN42252_c0_g3(2.5369632703),TRINITY_DN44300_c0_g1(1.50937172504),TRINITY_DN44300_c0_g6(3.00949574972)
GO:0042537	benzene-containing compound metabolic process	biological process	10/323	134/41181	1.2e-07	0.00020085	TRINITY_DN31380_c0_g1(1.26143813569),TRINITY_DN32765_c0_g1(1.50627971155),TRINITY_DN38708_c1_g1(1.36705789285),TRINITY_DN39193_c2_g12(1.14467416539),TRINITY_DN39193_c2_g5(2.93160501211),TRINITY_DN39627_c2_g1(1.09120928894),TRINITY_DN42252_c0_g2(3.0452012201),TRINITY_DN42252_c0_g3(2.5369632703),TRINITY_DN44300_c0_g1(1.50937172504),TRINITY_DN44300_c0_g6(3.00949574972)
GO:0010200	response to chitin	biological process	11/323	172/41181	1.3e-07	0.00020085	TRINITY_DN33739_c0_g3(1.35208699321),TRINITY_DN34072_c0_g1(1.47963405233),TRINITY_DN34684_c0_g2(1.71581656423),TRINITY_DN35114_c1_g1(2.10767376098),TRINITY_DN35515_c5_g1(1.57113103341),TRINITY_DN38234_c0_g1(1.49374306868),TRINITY_DN38234_c0_g2(1.42066433104),TRINITY_DN38708_c1_g5(1.23756157273),TRINITY_DN39230_c2_g1(1.37063381706),TRINITY_DN42023_c1_g1(1.41642255638),TRINITY_DN42694_c1_g2(1.32313…
GO:0006558	L-phenylalanine metabolic process	biological process	8/323	77/41181	1.7e-07	0.000214895	TRINITY_DN31380_c0_g1(1.26143813569),TRINITY_DN32765_c0_g1(1.50627971155),TRINITY_DN39193_c2_g12(1.14467416539),TRINITY_DN39193_c2_g5(2.93160501211),TRINITY_DN42252_c0_g2(3.0452012201),TRINITY_DN42252_c0_g3(2.5369632703),TRINITY_DN44300_c0_g1(1.50937172504),TRINITY_DN44300_c0_g6(3.00949574972)
GO:1902221	erythrose 4-phosphate/phosphoenolpyruvate family amino acid metabolic process	biological process	8/323	77/41181	1.7e-07	0.000214895	TRINITY_DN31380_c0_g1(1.26143813569),TRINITY_DN32765_c0_g1(1.50627971155),TRINITY_DN39193_c2_g12(1.14467416539),TRINITY_DN39193_c2_g5(2.93160501211),TRINITY_DN42252_c0_g2(3.0452012201),TRINITY_DN42252_c0_g3(2.5369632703),TRINITY_DN44300_c0_g1(1.50937172504),TRINITY_DN44300_c0_g6(3.00949574972)
GO:0016210	naringenin-chalcone synthase activity	molecular function	4/370	7/44622	1.6e-07	0.00023664	TRINITY_DN34115_c0_g1(4.81144307974),TRINITY_DN34115_c0_g2(4.94406301064),TRINITY_DN34115_c0_g3(6.14889134869),TRINITY_DN34115_c0_g7(6.13575909645)
GO:0016841	ammonia-lyase activity	molecular function	7/370	52/44622	2.5e-07	0.000277312	TRINITY_DN32765_c0_g1(1.50627971155),TRINITY_DN39193_c2_g12(1.14467416539),TRINITY_DN39193_c2_g5(2.93160501211),TRINITY_DN42252_c0_g2(3.0452012201),TRINITY_DN42252_c0_g3(2.5369632703),TRINITY_DN44300_c0_g1(1.50937172504),TRINITY_DN44300_c0_g6(3.00949574972)
GO:0009074	aromatic amino acid family catabolic process	biological process	8/323	82/41181	2.8e-07	0.00032445	TRINITY_DN31380_c0_g1(1.26143813569),TRINITY_DN32765_c0_g1(1.50627971155),TRINITY_DN39193_c2_g12(1.14467416539),TRINITY_DN39193_c2_g5(2.93160501211),TRINITY_DN42252_c0_g2(3.0452012201),TRINITY_DN42252_c0_g3(2.5369632703),TRINITY_DN44300_c0_g1(1.50937172504),TRINITY_DN44300_c0_g6(3.00949574972)
GO:0032787	monocarboxylic acid metabolic process	biological process	37/323	2012/41181	1.6e-06	0.00171138	TRINITY_DN31514_c0_g1(1.53678208534),TRINITY_DN31762_c0_g2(2.22671239163),TRINITY_DN32765_c0_g1(1.50627971155),TRINITY_DN32894_c3_g1(1.42415421628),TRINITY_DN32894_c3_g6(3.27188622729),TRINITY_DN33222_c0_g1(2.16340717594),TRINITY_DN33260_c0_g1(1.18310123793),TRINITY_DN33807_c1_g1(1.21499102118),TRINITY_DN35081_c0_g1(2.1804307818),TRINITY_DN36654_c0_g1(1.87796896307),TRINITY_DN38708_c1_g1(1.367057…
GO:0003700	DNA binding transcription factor activity	molecular function	42/370	2350/44622	2.8e-06	0.00190157	TRINITY_DN28242_c0_g1(1.85606001),TRINITY_DN32249_c1_g2(2.17428589431),TRINITY_DN33570_c2_g1(1.16410410434),TRINITY_DN33739_c0_g3(1.35208699321),TRINITY_DN33845_c5_g3(1.20016812439),TRINITY_DN33910_c0_g2(1.02843331741),TRINITY_DN33997_c1_g5(1.50649800094),TRINITY_DN34072_c0_g1(1.47963405233),TRINITY_DN34684_c0_g2(1.71581656423),TRINITY_DN34864_c2_g4(4.08207506595),TRINITY_DN34864_c2_g5(2.14464829…
GO:0004565	beta-galactosidase activity	molecular function	7/370	74/44622	2.8e-06	0.00190157	TRINITY_DN33352_c1_g1(1.88400793845),TRINITY_DN33352_c1_g3(1.78343430842),TRINITY_DN41859_c3_g5(1.72963437205),TRINITY_DN43264_c3_g3(2.08420036413),TRINITY_DN43279_c3_g2(1.63825368245),TRINITY_DN43279_c3_g5(1.83813633708),TRINITY_DN44665_c3_g4(2.23486102755)
GO:0016709	oxidoreductase activity, acting on paired donors, with incorporation or reduction of molecular oxyge...	molecular function	11/370	223/44622	3e-06	0.00190157	TRINITY_DN35081_c0_g1(2.1804307818),TRINITY_DN36476_c0_g2(2.03411078307),TRINITY_DN36504_c0_g4(6.26532741345),TRINITY_DN36904_c1_g2(1.13775245984),TRINITY_DN39987_c0_g1(1.37256794643),TRINITY_DN40678_c3_g1(2.26462906538),TRINITY_DN40766_c0_g1(1.38079366061),TRINITY_DN42752_c0_g1(1.49555838613),TRINITY_DN42752_c0_g4(1.35937547844),TRINITY_DN42752_c0_g5(1.36247894489),TRINITY_DN44739_c3_g10(1.20518…
GO:0004349	glutamate 5-kinase activity	molecular function	4/370	14/44622	4.4e-06	0.0021692	TRINITY_DN32653_c2_g3(1.41005391917),TRINITY_DN43976_c0_g1(1.40005332786),TRINITY_DN43976_c1_g1(1.29212825385),TRINITY_DN43976_c1_g2(1.43126107091)
GO:0004350	glutamate-5-semialdehyde dehydrogenase activity	molecular function	4/370	14/44622	4.4e-06	0.0021692	TRINITY_DN32653_c2_g3(1.41005391917),TRINITY_DN43976_c0_g1(1.40005332786),TRINITY_DN43976_c1_g1(1.29212825385),TRINITY_DN43976_c1_g2(1.43126107091)
GO:0015925	galactosidase activity	molecular function	7/370	87/44622	8.4e-06	0.00372708	TRINITY_DN33352_c1_g1(1.88400793845),TRINITY_DN33352_c1_g3(1.78343430842),TRINITY_DN41859_c3_g5(1.72963437205),TRINITY_DN43264_c3_g3(2.08420036413),TRINITY_DN43279_c3_g2(1.63825368245),TRINITY_DN43279_c3_g5(1.83813633708),TRINITY_DN44665_c3_g4(2.23486102755)
GO:0009072	aromatic amino acid family metabolic process	biological process	10/323	198/41181	4.2e-06	0.0041715	TRINITY_DN31380_c0_g1(1.26143813569),TRINITY_DN32765_c0_g1(1.50627971155),TRINITY_DN37943_c0_g1(1.2946171798),TRINITY_DN39193_c2_g12(1.14467416539),TRINITY_DN39193_c2_g5(2.93160501211),TRINITY_DN39987_c0_g1(1.37256794643),TRINITY_DN42252_c0_g2(3.0452012201),TRINITY_DN42252_c0_g3(2.5369632703),TRINITY_DN44300_c0_g1(1.50937172504),TRINITY_DN44300_c0_g6(3.00949574972)
GO:0009314	response to radiation	biological process	28/323	1379/41181	5.2e-06	0.00477984	TRINITY_DN28242_c0_g1(1.85606001),TRINITY_DN34395_c0_g2(1.25999183624),TRINITY_DN34684_c0_g2(1.71581656423),TRINITY_DN35652_c2_g2(1.97355376339),TRINITY_DN35748_c3_g5(1.72271796875),TRINITY_DN36363_c4_g1(2.14769660502),TRINITY_DN36363_c4_g2(2.82545131169),TRINITY_DN36507_c2_g3(1.5415764212),TRINITY_DN36709_c0_g5(1.8377912799),TRINITY_DN37207_c2_g1(1.25085433973),TRINITY_DN37598_c0_g3(2.9047011067…
GO:0009411	response to UV	biological process	11/323	251/41181	5.5e-06	0.00477984	TRINITY_DN28242_c0_g1(1.85606001),TRINITY_DN34395_c0_g2(1.25999183624),TRINITY_DN35748_c3_g5(1.72271796875),TRINITY_DN36363_c4_g1(2.14769660502),TRINITY_DN36363_c4_g2(2.82545131169),TRINITY_DN36507_c2_g3(1.5415764212),TRINITY_DN38308_c0_g3(3.72740267892),TRINITY_DN38708_c1_g1(1.36705789285),TRINITY_DN39202_c0_g1(1.65523284643),TRINITY_DN39990_c0_g1(1.10739548258),TRINITY_DN40993_c0_g4(1.840137776…
GO:0010295	(+)-abscisic acid 8'-hydroxylase activity	molecular function	4/370	18/44622	1.3e-05	0.00480675	TRINITY_DN42752_c0_g1(1.49555838613),TRINITY_DN42752_c0_g4(1.35937547844),TRINITY_DN42752_c0_g5(1.36247894489),TRINITY_DN44739_c3_g10(1.20518953224)
GO:0016840	carbon-nitrogen lyase activity	molecular function	7/370	93/44622	1.3e-05	0.00480675	TRINITY_DN32765_c0_g1(1.50627971155),TRINITY_DN39193_c2_g12(1.14467416539),TRINITY_DN39193_c2_g5(2.93160501211),TRINITY_DN42252_c0_g2(3.0452012201),TRINITY_DN42252_c0_g3(2.5369632703),TRINITY_DN44300_c0_g1(1.50937172504),TRINITY_DN44300_c0_g6(3.00949574972)
GO:0009699	phenylpropanoid biosynthetic process	biological process	10/323	209/41181	6.8e-06	0.00533025	TRINITY_DN32765_c0_g1(1.50627971155),TRINITY_DN34383_c0_g3(1.22851562905),TRINITY_DN34679_c2_g1(1.25310466549),TRINITY_DN36476_c0_g2(2.03411078307),TRINITY_DN39193_c2_g12(1.14467416539),TRINITY_DN39193_c2_g5(2.93160501211),TRINITY_DN42252_c0_g2(3.0452012201),TRINITY_DN42252_c0_g3(2.5369632703),TRINITY_DN44300_c0_g1(1.50937172504),TRINITY_DN44300_c0_g6(3.00949574972)
GO:0009416	response to light stimulus	biological process	26/323	1243/41181	6.9e-06	0.00533025	TRINITY_DN28242_c0_g1(1.85606001),TRINITY_DN34395_c0_g2(1.25999183624),TRINITY_DN34684_c0_g2(1.71581656423),TRINITY_DN35652_c2_g2(1.97355376339),TRINITY_DN35748_c3_g5(1.72271796875),TRINITY_DN36363_c4_g1(2.14769660502),TRINITY_DN36363_c4_g2(2.82545131169),TRINITY_DN36507_c2_g3(1.5415764212),TRINITY_DN36709_c0_g5(1.8377912799),TRINITY_DN38158_c4_g5(2.31355463525),TRINITY_DN38308_c0_g3(3.7274026789…
GO:0016115	terpenoid catabolic process	biological process	5/323	35/41181	7.7e-06	0.00563518	TRINITY_DN40678_c3_g1(2.26462906538),TRINITY_DN42752_c0_g1(1.49555838613),TRINITY_DN42752_c0_g4(1.35937547844),TRINITY_DN42752_c0_g5(1.36247894489),TRINITY_DN44739_c3_g10(1.20518953224)
GO:0009698	phenylpropanoid metabolic process	biological process	11/323	262/41181	8.2e-06	0.00570105	TRINITY_DN32765_c0_g1(1.50627971155),TRINITY_DN34383_c0_g3(1.22851562905),TRINITY_DN34679_c2_g1(1.25310466549),TRINITY_DN36476_c0_g2(2.03411078307),TRINITY_DN38639_c0_g2(1.6072609639),TRINITY_DN39193_c2_g12(1.14467416539),TRINITY_DN39193_c2_g5(2.93160501211),TRINITY_DN42252_c0_g2(3.0452012201),TRINITY_DN42252_c0_g3(2.5369632703),TRINITY_DN44300_c0_g1(1.50937172504),TRINITY_DN44300_c0_g6(3.0094957…
GO:0008300	isoprenoid catabolic process	biological process	5/323	36/41181	8.9e-06	0.00579375	TRINITY_DN40678_c3_g1(2.26462906538),TRINITY_DN42752_c0_g1(1.49555838613),TRINITY_DN42752_c0_g4(1.35937547844),TRINITY_DN42752_c0_g5(1.36247894489),TRINITY_DN44739_c3_g10(1.20518953224)
GO:0016107	sesquiterpenoid catabolic process	biological process	4/323	18/41181	1e-05	0.00579375	TRINITY_DN42752_c0_g1(1.49555838613),TRINITY_DN42752_c0_g4(1.35937547844),TRINITY_DN42752_c0_g5(1.36247894489),TRINITY_DN44739_c3_g10(1.20518953224)
GO:0043290	apocarotenoid catabolic process	biological process	4/323	18/41181	1e-05	0.00579375	TRINITY_DN42752_c0_g1(1.49555838613),TRINITY_DN42752_c0_g4(1.35937547844),TRINITY_DN42752_c0_g5(1.36247894489),TRINITY_DN44739_c3_g10(1.20518953224)
GO:0046345	abscisic acid catabolic process	biological process	4/323	18/41181	1e-05	0.00579375	TRINITY_DN42752_c0_g1(1.49555838613),TRINITY_DN42752_c0_g4(1.35937547844),TRINITY_DN42752_c0_g5(1.36247894489),TRINITY_DN44739_c3_g10(1.20518953224)
GO:0047213	anthocyanidin 3-O-glucosyltransferase activity	molecular function	3/370	7/44622	1.9e-05	0.00648485	TRINITY_DN35478_c2_g1(4.72497067228),TRINITY_DN37368_c5_g9(4.85317592289),TRINITY_DN43791_c2_g1(5.34098089804)
GO:0072330	monocarboxylic acid biosynthetic process	biological process	24/323	1131/41181	1.2e-05	0.0066744	TRINITY_DN31514_c0_g1(1.53678208534),TRINITY_DN31762_c0_g2(2.22671239163),TRINITY_DN32765_c0_g1(1.50627971155),TRINITY_DN33222_c0_g1(2.16340717594),TRINITY_DN33807_c1_g1(1.21499102118),TRINITY_DN35081_c0_g1(2.1804307818),TRINITY_DN38708_c1_g1(1.36705789285),TRINITY_DN39193_c2_g12(1.14467416539),TRINITY_DN39193_c2_g5(2.93160501211),TRINITY_DN39432_c1_g1(1.01770228045),TRINITY_DN39432_c1_g2(1.35180…
GO:0006950	response to stress	biological process	95/323	8052/41181	1.3e-05	0.0069525	TRINITY_DN21894_c0_g1(2.38999779402),TRINITY_DN29769_c0_g3(1.27898499269),TRINITY_DN31495_c0_g4(1.14975030739),TRINITY_DN31510_c0_g1(1.29059575595),TRINITY_DN31872_c0_g1(2.16622207851),TRINITY_DN33449_c4_g1(1.52467458815),TRINITY_DN33739_c0_g3(1.35208699321),TRINITY_DN33816_c1_g2(1.15230214058),TRINITY_DN33863_c0_g1(1.15325177709),TRINITY_DN33863_c0_g2(3.63232157422),TRINITY_DN33984_c0_g6(1.23707…
GO:0016068	type I hypersensitivity	biological process	3/323	7/41181	1.6e-05	0.00824	TRINITY_DN37530_c2_g1(2.20133098976),TRINITY_DN39905_c1_g2(1.34540805883),TRINITY_DN41058_c0_g1(1.13227337795)
GO:0140110	transcription regulator activity	molecular function	44/370	2763/44622	2.8e-05	0.008874	TRINITY_DN28242_c0_g1(1.85606001),TRINITY_DN32249_c1_g2(2.17428589431),TRINITY_DN33570_c2_g1(1.16410410434),TRINITY_DN33739_c0_g3(1.35208699321),TRINITY_DN33845_c5_g3(1.20016812439),TRINITY_DN33910_c0_g2(1.02843331741),TRINITY_DN33997_c1_g5(1.50649800094),TRINITY_DN34072_c0_g1(1.47963405233),TRINITY_DN34684_c0_g2(1.71581656423),TRINITY_DN34864_c2_g4(4.08207506595),TRINITY_DN34864_c2_g5(2.14464829…
GO:0046527	glucosyltransferase activity	molecular function	13/370	406/44622	4.1e-05	0.0121278	TRINITY_DN27633_c0_g1(1.7052956614),TRINITY_DN32894_c3_g1(1.42415421628),TRINITY_DN32894_c3_g6(3.27188622729),TRINITY_DN34678_c0_g2(1.55941273166),TRINITY_DN35033_c3_g2(3.12268541231),TRINITY_DN35478_c2_g1(4.72497067228),TRINITY_DN36654_c0_g1(1.87796896307),TRINITY_DN37368_c5_g9(4.85317592289),TRINITY_DN38273_c0_g1(1.61171815601),TRINITY_DN38273_c0_g4(1.95137657139),TRINITY_DN39574_c0_g6(1.167417…
GO:0046395	carboxylic acid catabolic process	biological process	17/323	667/41181	2.5e-05	0.0124152	TRINITY_DN31380_c0_g1(1.26143813569),TRINITY_DN32078_c0_g1(1.71794898025),TRINITY_DN32765_c0_g1(1.50627971155),TRINITY_DN36101_c0_g6(2.10743504254),TRINITY_DN39193_c2_g12(1.14467416539),TRINITY_DN39193_c2_g5(2.93160501211),TRINITY_DN39588_c1_g11(1.00377633572),TRINITY_DN39627_c2_g1(1.09120928894),TRINITY_DN40308_c0_g2(1.01524628401),TRINITY_DN42252_c0_g2(3.0452012201),TRINITY_DN42252_c0_g3(2.5369…
GO:0016054	organic acid catabolic process	biological process	17/323	668/41181	2.6e-05	0.0124666	TRINITY_DN31380_c0_g1(1.26143813569),TRINITY_DN32078_c0_g1(1.71794898025),TRINITY_DN32765_c0_g1(1.50627971155),TRINITY_DN36101_c0_g6(2.10743504254),TRINITY_DN39193_c2_g12(1.14467416539),TRINITY_DN39193_c2_g5(2.93160501211),TRINITY_DN39588_c1_g11(1.00377633572),TRINITY_DN39627_c2_g1(1.09120928894),TRINITY_DN40308_c0_g2(1.01524628401),TRINITY_DN42252_c0_g2(3.0452012201),TRINITY_DN42252_c0_g3(2.5369…
GO:0044550	secondary metabolite biosynthetic process	biological process	13/323	421/41181	3.3e-05	0.0152955	TRINITY_DN32765_c0_g1(1.50627971155),TRINITY_DN34383_c0_g3(1.22851562905),TRINITY_DN34679_c2_g1(1.25310466549),TRINITY_DN36476_c0_g2(2.03411078307),TRINITY_DN36904_c1_g2(1.13775245984),TRINITY_DN39193_c2_g12(1.14467416539),TRINITY_DN39193_c2_g5(2.93160501211),TRINITY_DN39230_c2_g1(1.37063381706),TRINITY_DN39987_c0_g1(1.37256794643),TRINITY_DN42252_c0_g2(3.0452012201),TRINITY_DN42252_c0_g3(2.53696…
GO:0055129	L-proline biosynthetic process	biological process	4/323	24/41181	3.5e-05	0.0156992	TRINITY_DN32653_c2_g3(1.41005391917),TRINITY_DN43976_c0_g1(1.40005332786),TRINITY_DN43976_c1_g1(1.29212825385),TRINITY_DN43976_c1_g2(1.43126107091)
GO:0004737	pyruvate decarboxylase activity	molecular function	3/370	10/44622	6.5e-05	0.0160225	TRINITY_DN37770_c0_g1(2.91039802994),TRINITY_DN37770_c0_g3(2.94820508246),TRINITY_DN37770_c0_g4(2.70022875703)
GO:0047172	shikimate O-hydroxycinnamoyltransferase activity	molecular function	3/370	10/44622	6.5e-05	0.0160225	TRINITY_DN35881_c1_g2(3.36473962728),TRINITY_DN36631_c1_g4(3.16698817543),TRINITY_DN40147_c5_g1(2.61664828069)
GO:0050737	O-hydroxycinnamoyltransferase activity	molecular function	3/370	10/44622	6.5e-05	0.0160225	TRINITY_DN35881_c1_g2(3.36473962728),TRINITY_DN36631_c1_g4(3.16698817543),TRINITY_DN40147_c5_g1(2.61664828069)
GO:0019748	secondary metabolic process	biological process	16/323	632/41181	4.7e-05	0.020423	TRINITY_DN32765_c0_g1(1.50627971155),TRINITY_DN34040_c0_g3(3.62442910808),TRINITY_DN34221_c2_g1(1.71008019674),TRINITY_DN34383_c0_g3(1.22851562905),TRINITY_DN34679_c2_g1(1.25310466549),TRINITY_DN36476_c0_g2(2.03411078307),TRINITY_DN36904_c1_g2(1.13775245984),TRINITY_DN38639_c0_g2(1.6072609639),TRINITY_DN39193_c2_g12(1.14467416539),TRINITY_DN39193_c2_g5(2.93160501211),TRINITY_DN39230_c2_g1(1.37063…
GO:0016132	brassinosteroid biosynthetic process	biological process	5/323	56/41181	7.9e-05	0.0327176	TRINITY_DN34239_c0_g1(1.21425915784),TRINITY_DN42752_c0_g1(1.49555838613),TRINITY_DN42752_c0_g4(1.35937547844),TRINITY_DN42752_c0_g5(1.36247894489),TRINITY_DN44739_c3_g10(1.20518953224)
GO:0042181	ketone biosynthetic process	biological process	6/323	90/41181	8e-05	0.0327176	TRINITY_DN33863_c0_g1(1.15325177709),TRINITY_DN33863_c0_g2(3.63232157422),TRINITY_DN35307_c0_g1(1.28183748568),TRINITY_DN35598_c1_g1(1.50640105271),TRINITY_DN39990_c0_g1(1.10739548258),TRINITY_DN40678_c3_g1(2.26462906538)
GO:0002524	hypersensitivity	biological process	3/323	12/41181	0.0001	0.038625	TRINITY_DN37530_c2_g1(2.20133098976),TRINITY_DN39905_c1_g2(1.34540805883),TRINITY_DN41058_c0_g1(1.13227337795)
GO:0071486	cellular response to high light intensity	biological process	3/323	12/41181	0.0001	0.038625	TRINITY_DN36507_c2_g3(1.5415764212),TRINITY_DN36709_c0_g5(1.8377912799),TRINITY_DN38308_c0_g3(3.72740267892)
GO:0019202	amino acid kinase activity	molecular function	4/370	35/44622	0.0002	0.0467053	TRINITY_DN32653_c2_g3(1.41005391917),TRINITY_DN43976_c0_g1(1.40005332786),TRINITY_DN43976_c1_g1(1.29212825385),TRINITY_DN43976_c1_g2(1.43126107091)
GO:0016129	phytosteroid biosynthetic process	biological process	5/323	62/41181	0.00013	0.0488554	TRINITY_DN34239_c0_g1(1.21425915784),TRINITY_DN42752_c0_g1(1.49555838613),TRINITY_DN42752_c0_g4(1.35937547844),TRINITY_DN42752_c0_g5(1.36247894489),TRINITY_DN44739_c3_g10(1.20518953224)
GO:0046394	carboxylic acid biosynthetic process	biological process	31/323	1926/41181	0.00014	0.0499154	TRINITY_DN31380_c0_g1(1.26143813569),TRINITY_DN31514_c0_g1(1.53678208534),TRINITY_DN31762_c0_g2(2.22671239163),TRINITY_DN32653_c2_g3(1.41005391917),TRINITY_DN32765_c0_g1(1.50627971155),TRINITY_DN33222_c0_g1(2.16340717594),TRINITY_DN33807_c1_g1(1.21499102118),TRINITY_DN35081_c0_g1(2.1804307818),TRINITY_DN35265_c0_g1(3.15957139865),TRINITY_DN37943_c0_g1(1.2946171798),TRINITY_DN38708_c1_g1(1.3670578…
GO:0016053	organic acid biosynthetic process	biological process	31/323	1928/41181	0.00014	0.0499154	TRINITY_DN31380_c0_g1(1.26143813569),TRINITY_DN31514_c0_g1(1.53678208534),TRINITY_DN31762_c0_g2(2.22671239163),TRINITY_DN32653_c2_g3(1.41005391917),TRINITY_DN32765_c0_g1(1.50627971155),TRINITY_DN33222_c0_g1(2.16340717594),TRINITY_DN33807_c1_g1(1.21499102118),TRINITY_DN35081_c0_g1(2.1804307818),TRINITY_DN35265_c0_g1(3.15957139865),TRINITY_DN37943_c0_g1(1.2946171798),TRINITY_DN38708_c1_g1(1.3670578…
Down-regulated GO pathways
GO.ID	Term	Ontology	Significant	Annotated	Pvalue	Qvalue	Significant gene_id (foldchange)
GO:0005618	cell wall	cellular component	63/527	1257/43119	3.2e-21	5.7472e-18	TRINITY_DN19899_c0_g1(-2.50118722397),TRINITY_DN28614_c0_g1(-1.3856350004),TRINITY_DN28614_c0_g2(-2.31655872203),TRINITY_DN30307_c0_g1(-2.5334905371),TRINITY_DN31578_c0_g1(-1.6955368869),TRINITY_DN31676_c0_g1(-4.88472345582),TRINITY_DN31997_c0_g1(-1.09289275515),TRINITY_DN31997_c0_g2(-1.0410151992),TRINITY_DN32416_c0_g1(-1.08097892185),TRINITY_DN32416_c0_g2(-5.57754079126),TRINITY_DN32496_c2_g2(-…
GO:0030312	external encapsulating structure	cellular component	63/527	1311/43119	2.7e-20	2.4246e-17	TRINITY_DN19899_c0_g1(-2.50118722397),TRINITY_DN28614_c0_g1(-1.3856350004),TRINITY_DN28614_c0_g2(-2.31655872203),TRINITY_DN30307_c0_g1(-2.5334905371),TRINITY_DN31578_c0_g1(-1.6955368869),TRINITY_DN31676_c0_g1(-4.88472345582),TRINITY_DN31997_c0_g1(-1.09289275515),TRINITY_DN31997_c0_g2(-1.0410151992),TRINITY_DN32416_c0_g1(-1.08097892185),TRINITY_DN32416_c0_g2(-5.57754079126),TRINITY_DN32496_c2_g2(-…
GO:0005976	polysaccharide metabolic process	biological process	51/477	1001/41181	1.2e-18	1.6686e-14	TRINITY_DN19899_c0_g1(-2.50118722397),TRINITY_DN28614_c0_g1(-1.3856350004),TRINITY_DN28614_c0_g2(-2.31655872203),TRINITY_DN31967_c0_g1(-1.78920580267),TRINITY_DN32086_c4_g3(-1.42280526293),TRINITY_DN32953_c0_g1(-1.28955025546),TRINITY_DN34473_c0_g2(-1.1660820521),TRINITY_DN34473_c0_g4(-1.90007921301),TRINITY_DN34622_c0_g2(-1.05720187314),TRINITY_DN34740_c2_g4(-1.28095530446),TRINITY_DN34881_c1_g1…
GO:0071555	cell wall organization	biological process	47/477	972/41181	2.2e-16	1.52955e-12	TRINITY_DN28614_c0_g1(-1.3856350004),TRINITY_DN28614_c0_g2(-2.31655872203),TRINITY_DN31967_c0_g1(-1.78920580267),TRINITY_DN32366_c3_g1(-1.81029615337),TRINITY_DN33551_c0_g3(-1.4721310512),TRINITY_DN34050_c0_g2(-1.15835506724),TRINITY_DN34473_c0_g2(-1.1660820521),TRINITY_DN34473_c0_g4(-1.90007921301),TRINITY_DN34622_c0_g2(-1.05720187314),TRINITY_DN34740_c2_g4(-1.28095530446),TRINITY_DN34881_c1_g2(…
GO:0045229	external encapsulating structure organization	biological process	48/477	1034/41181	5e-16	2.3175e-12	TRINITY_DN28614_c0_g1(-1.3856350004),TRINITY_DN28614_c0_g2(-2.31655872203),TRINITY_DN31967_c0_g1(-1.78920580267),TRINITY_DN32366_c3_g1(-1.81029615337),TRINITY_DN33551_c0_g3(-1.4721310512),TRINITY_DN34050_c0_g2(-1.15835506724),TRINITY_DN34473_c0_g2(-1.1660820521),TRINITY_DN34473_c0_g4(-1.90007921301),TRINITY_DN34622_c0_g2(-1.05720187314),TRINITY_DN34740_c2_g4(-1.28095530446),TRINITY_DN34881_c1_g2(…
GO:0071554	cell wall organization or biogenesis	biological process	52/477	1215/41181	7.6e-16	2.64195e-12	TRINITY_DN19899_c0_g1(-2.50118722397),TRINITY_DN28614_c0_g1(-1.3856350004),TRINITY_DN28614_c0_g2(-2.31655872203),TRINITY_DN31967_c0_g1(-1.78920580267),TRINITY_DN32366_c3_g1(-1.81029615337),TRINITY_DN33551_c0_g3(-1.4721310512),TRINITY_DN34050_c0_g2(-1.15835506724),TRINITY_DN34244_c1_g3(-1.0591918611),TRINITY_DN34473_c0_g2(-1.1660820521),TRINITY_DN34473_c0_g4(-1.90007921301),TRINITY_DN34622_c0_g2(-…
GO:0006073	cellular glucan metabolic process	biological process	32/477	512/41181	1.7e-14	4.7277e-11	TRINITY_DN31967_c0_g1(-1.78920580267),TRINITY_DN32086_c4_g3(-1.42280526293),TRINITY_DN32953_c0_g1(-1.28955025546),TRINITY_DN34622_c0_g2(-1.05720187314),TRINITY_DN35108_c1_g1(-1.02054205893),TRINITY_DN37210_c0_g1(-1.7318876935),TRINITY_DN37551_c2_g1(-1.28985973229),TRINITY_DN37551_c4_g5(-1.12734773907),TRINITY_DN37776_c1_g12(-2.21608324374),TRINITY_DN38273_c0_g3(-1.92641911616),TRINITY_DN38397_c3_…
GO:0044042	glucan metabolic process	biological process	32/477	517/41181	2.2e-14	5.0985e-11	TRINITY_DN31967_c0_g1(-1.78920580267),TRINITY_DN32086_c4_g3(-1.42280526293),TRINITY_DN32953_c0_g1(-1.28955025546),TRINITY_DN34622_c0_g2(-1.05720187314),TRINITY_DN35108_c1_g1(-1.02054205893),TRINITY_DN37210_c0_g1(-1.7318876935),TRINITY_DN37551_c2_g1(-1.28985973229),TRINITY_DN37551_c4_g5(-1.12734773907),TRINITY_DN37776_c1_g12(-2.21608324374),TRINITY_DN38273_c0_g3(-1.92641911616),TRINITY_DN38397_c3_…
GO:0046527	glucosyltransferase activity	molecular function	28/502	406/44622	3.5e-14	1.55295e-10	TRINITY_DN27140_c0_g1(-3.75733192042),TRINITY_DN29753_c0_g1(-1.36232445274),TRINITY_DN32894_c3_g4(-1.35107682101),TRINITY_DN33896_c1_g3(-1.71286328033),TRINITY_DN34622_c0_g2(-1.05720187314),TRINITY_DN35108_c1_g1(-1.02054205893),TRINITY_DN35487_c1_g3(-1.41276456654),TRINITY_DN36863_c0_g1(-1.39235924011),TRINITY_DN37210_c0_g1(-1.7318876935),TRINITY_DN37551_c2_g1(-1.28985973229),TRINITY_DN37551_c4_g…
GO:0044264	cellular polysaccharide metabolic process	biological process	34/477	645/41181	3.3e-13	6.55521e-10	TRINITY_DN31967_c0_g1(-1.78920580267),TRINITY_DN32086_c4_g3(-1.42280526293),TRINITY_DN32953_c0_g1(-1.28955025546),TRINITY_DN34622_c0_g2(-1.05720187314),TRINITY_DN35108_c1_g1(-1.02054205893),TRINITY_DN35791_c0_g3(-1.86865954962),TRINITY_DN37210_c0_g1(-1.7318876935),TRINITY_DN37551_c2_g1(-1.28985973229),TRINITY_DN37551_c4_g5(-1.12734773907),TRINITY_DN37776_c1_g12(-2.21608324374),TRINITY_DN38273_c0_…
GO:0005975	carbohydrate metabolic process	biological process	81/477	3014/41181	1.1e-12	1.91194e-09	TRINITY_DN19899_c0_g1(-2.50118722397),TRINITY_DN28614_c0_g1(-1.3856350004),TRINITY_DN28614_c0_g2(-2.31655872203),TRINITY_DN30039_c0_g1(-1.2604610761),TRINITY_DN30716_c0_g2(-1.30125610509),TRINITY_DN31967_c0_g1(-1.78920580267),TRINITY_DN32086_c4_g3(-1.42280526293),TRINITY_DN32894_c3_g4(-1.35107682101),TRINITY_DN32953_c0_g1(-1.28955025546),TRINITY_DN33896_c1_g3(-1.71286328033),TRINITY_DN34050_c0_g2…
GO:0016758	transferase activity, transferring hexosyl groups	molecular function	39/502	899/44622	1.1e-12	2.44035e-09	TRINITY_DN27140_c0_g1(-3.75733192042),TRINITY_DN29753_c0_g1(-1.36232445274),TRINITY_DN30039_c0_g1(-1.2604610761),TRINITY_DN30716_c0_g2(-1.30125610509),TRINITY_DN32894_c3_g4(-1.35107682101),TRINITY_DN32953_c0_g1(-1.28955025546),TRINITY_DN33896_c1_g3(-1.71286328033),TRINITY_DN34473_c0_g2(-1.1660820521),TRINITY_DN34473_c0_g4(-1.90007921301),TRINITY_DN34622_c0_g2(-1.05720187314),TRINITY_DN34740_c2_g4…
GO:0008194	UDP-glycosyltransferase activity	molecular function	30/502	609/44622	2.3e-11	3.4017e-08	TRINITY_DN27140_c0_g1(-3.75733192042),TRINITY_DN29753_c0_g1(-1.36232445274),TRINITY_DN30039_c0_g1(-1.2604610761),TRINITY_DN30716_c0_g2(-1.30125610509),TRINITY_DN32894_c3_g4(-1.35107682101),TRINITY_DN33896_c1_g3(-1.71286328033),TRINITY_DN34473_c0_g2(-1.1660820521),TRINITY_DN34473_c0_g4(-1.90007921301),TRINITY_DN34740_c2_g4(-1.28095530446),TRINITY_DN35108_c1_g1(-1.02054205893),TRINITY_DN35487_c1_g3…
GO:0000271	polysaccharide biosynthetic process	biological process	27/477	508/41181	7.9e-11	1.22055e-07	TRINITY_DN31967_c0_g1(-1.78920580267),TRINITY_DN32086_c4_g3(-1.42280526293),TRINITY_DN34473_c0_g2(-1.1660820521),TRINITY_DN34473_c0_g4(-1.90007921301),TRINITY_DN34740_c2_g4(-1.28095530446),TRINITY_DN35108_c1_g1(-1.02054205893),TRINITY_DN35791_c0_g3(-1.86865954962),TRINITY_DN35791_c0_g5(-2.32203641648),TRINITY_DN36295_c0_g1(-1.4192604921),TRINITY_DN37210_c0_g1(-1.7318876935),TRINITY_DN37776_c1_g12…
GO:0016759	cellulose synthase activity	molecular function	11/502	65/44622	1.7e-10	1.50858e-07	TRINITY_DN35108_c1_g1(-1.02054205893),TRINITY_DN37210_c0_g1(-1.7318876935),TRINITY_DN40346_c0_g1(-1.05633843356),TRINITY_DN40786_c0_g1(-1.79149537596),TRINITY_DN41909_c1_g1(-1.05681045461),TRINITY_DN43538_c0_g4(-1.58488862004),TRINITY_DN43751_c0_g1(-1.0827398627),TRINITY_DN43751_c0_g4(-1.93379280774),TRINITY_DN43751_c0_g5(-1.06518108561),TRINITY_DN44664_c1_g1(-2.10926738461),TRINITY_DN44664_c2_g1…
GO:0016760	cellulose synthase (UDP-forming) activity	molecular function	11/502	65/44622	1.7e-10	1.50858e-07	TRINITY_DN35108_c1_g1(-1.02054205893),TRINITY_DN37210_c0_g1(-1.7318876935),TRINITY_DN40346_c0_g1(-1.05633843356),TRINITY_DN40786_c0_g1(-1.79149537596),TRINITY_DN41909_c1_g1(-1.05681045461),TRINITY_DN43538_c0_g4(-1.58488862004),TRINITY_DN43751_c0_g1(-1.0827398627),TRINITY_DN43751_c0_g4(-1.93379280774),TRINITY_DN43751_c0_g5(-1.06518108561),TRINITY_DN44664_c1_g1(-2.10926738461),TRINITY_DN44664_c2_g1…
GO:0042547	cell wall modification involved in multidimensional cell growth	biological process	6/477	9/41181	1.9e-10	2.64195e-07	TRINITY_DN34881_c1_g2(-1.15980096177),TRINITY_DN37463_c1_g1(-1.37106828099),TRINITY_DN37463_c1_g2(-1.56038046642),TRINITY_DN37551_c2_g1(-1.28985973229),TRINITY_DN43561_c2_g1(-1.48677529434),TRINITY_DN44655_c2_g1(-1.926543135)
GO:0016757	transferase activity, transferring glycosyl groups	molecular function	43/502	1307/44622	5.2e-10	3.8454e-07	TRINITY_DN27140_c0_g1(-3.75733192042),TRINITY_DN29753_c0_g1(-1.36232445274),TRINITY_DN30039_c0_g1(-1.2604610761),TRINITY_DN30716_c0_g2(-1.30125610509),TRINITY_DN32366_c3_g1(-1.81029615337),TRINITY_DN32894_c3_g4(-1.35107682101),TRINITY_DN32953_c0_g1(-1.28955025546),TRINITY_DN33896_c1_g3(-1.71286328033),TRINITY_DN34473_c0_g2(-1.1660820521),TRINITY_DN34473_c0_g4(-1.90007921301),TRINITY_DN34622_c0_g2…
GO:0030243	cellulose metabolic process	biological process	15/477	156/41181	4.9e-10	6.19405e-07	TRINITY_DN31967_c0_g1(-1.78920580267),TRINITY_DN35108_c1_g1(-1.02054205893),TRINITY_DN37210_c0_g1(-1.7318876935),TRINITY_DN40346_c0_g1(-1.05633843356),TRINITY_DN40786_c0_g1(-1.79149537596),TRINITY_DN41662_c0_g1(-1.93497566824),TRINITY_DN41909_c1_g1(-1.05681045461),TRINITY_DN43538_c0_g4(-1.58488862004),TRINITY_DN43669_c2_g2(-1.17582076456),TRINITY_DN43751_c0_g1(-1.0827398627),TRINITY_DN43751_c0_g4…
GO:0044262	cellular carbohydrate metabolic process	biological process	40/477	1147/41181	8.9e-10	1.03129e-06	TRINITY_DN31967_c0_g1(-1.78920580267),TRINITY_DN32086_c4_g3(-1.42280526293),TRINITY_DN32953_c0_g1(-1.28955025546),TRINITY_DN34622_c0_g2(-1.05720187314),TRINITY_DN35108_c1_g1(-1.02054205893),TRINITY_DN35791_c0_g3(-1.86865954962),TRINITY_DN37210_c0_g1(-1.7318876935),TRINITY_DN37551_c2_g1(-1.28985973229),TRINITY_DN37551_c4_g5(-1.12734773907),TRINITY_DN37776_c1_g12(-2.21608324374),TRINITY_DN38221_c0_…
GO:0035251	UDP-glucosyltransferase activity	molecular function	20/502	346/44622	3.5e-09	2.2185e-06	TRINITY_DN27140_c0_g1(-3.75733192042),TRINITY_DN29753_c0_g1(-1.36232445274),TRINITY_DN32894_c3_g4(-1.35107682101),TRINITY_DN33896_c1_g3(-1.71286328033),TRINITY_DN35108_c1_g1(-1.02054205893),TRINITY_DN35487_c1_g3(-1.41276456654),TRINITY_DN36863_c0_g1(-1.39235924011),TRINITY_DN37210_c0_g1(-1.7318876935),TRINITY_DN37773_c0_g7(-1.07258078701),TRINITY_DN39335_c3_g4(-1.2524219342),TRINITY_DN40346_c0_g1…
GO:0030244	cellulose biosynthetic process	biological process	13/477	124/41181	2.5e-09	2.67404e-06	TRINITY_DN31967_c0_g1(-1.78920580267),TRINITY_DN35108_c1_g1(-1.02054205893),TRINITY_DN37210_c0_g1(-1.7318876935),TRINITY_DN40346_c0_g1(-1.05633843356),TRINITY_DN40786_c0_g1(-1.79149537596),TRINITY_DN41909_c1_g1(-1.05681045461),TRINITY_DN43538_c0_g4(-1.58488862004),TRINITY_DN43669_c2_g2(-1.17582076456),TRINITY_DN43751_c0_g1(-1.0827398627),TRINITY_DN43751_c0_g4(-1.93379280774),TRINITY_DN43751_c0_g5…
GO:0009250	glucan biosynthetic process	biological process	19/477	302/41181	3.4e-09	3.3372e-06	TRINITY_DN31967_c0_g1(-1.78920580267),TRINITY_DN32086_c4_g3(-1.42280526293),TRINITY_DN35108_c1_g1(-1.02054205893),TRINITY_DN37210_c0_g1(-1.7318876935),TRINITY_DN37776_c1_g12(-2.21608324374),TRINITY_DN40346_c0_g1(-1.05633843356),TRINITY_DN40786_c0_g1(-1.79149537596),TRINITY_DN41909_c1_g1(-1.05681045461),TRINITY_DN43475_c0_g1(-1.19111591079),TRINITY_DN43538_c0_g4(-1.58488862004),TRINITY_DN43669_c2_…
GO:0009755	hormone-mediated signaling pathway	biological process	48/477	1620/41181	3.6e-09	3.3372e-06	TRINITY_DN28630_c0_g1(-2.52132610469),TRINITY_DN29595_c0_g1(-2.869120482),TRINITY_DN31191_c0_g1(-1.16628671011),TRINITY_DN31279_c0_g1(-1.45554096675),TRINITY_DN31474_c0_g1(-1.58624018189),TRINITY_DN32134_c1_g1(-1.91466160746),TRINITY_DN32142_c0_g1(-1.15633357707),TRINITY_DN33109_c3_g1(-1.75354520535),TRINITY_DN33109_c3_g3(-1.20137300828),TRINITY_DN33845_c4_g2(-2.60060799298),TRINITY_DN34511_c1_g2…
GO:0048046	apoplast	cellular component	29/527	672/43119	6.7e-09	4.01107e-06	TRINITY_DN30307_c0_g1(-2.5334905371),TRINITY_DN31578_c0_g1(-1.6955368869),TRINITY_DN31843_c0_g5(-2.36110833373),TRINITY_DN31997_c0_g1(-1.09289275515),TRINITY_DN31997_c0_g2(-1.0410151992),TRINITY_DN32912_c0_g1(-2.20860216456),TRINITY_DN33004_c2_g1(-3.50937694356),TRINITY_DN33801_c1_g5(-1.36672493809),TRINITY_DN34622_c0_g2(-1.05720187314),TRINITY_DN34708_c1_g2(-1.4817873346),TRINITY_DN35549_c1_g8(-…
GO:0071944	cell periphery	cellular component	162/527	8821/43119	1.4e-08	5.68733e-06	TRINITY_DN19899_c0_g1(-2.50118722397),TRINITY_DN28614_c0_g1(-1.3856350004),TRINITY_DN28614_c0_g2(-2.31655872203),TRINITY_DN30307_c0_g1(-2.5334905371),TRINITY_DN30757_c0_g1(-3.04274719391),TRINITY_DN30921_c0_g1(-2.22256987568),TRINITY_DN31505_c0_g1(-1.55562044692),TRINITY_DN31578_c0_g1(-1.6955368869),TRINITY_DN31676_c0_g1(-4.88472345582),TRINITY_DN31830_c0_g2(-1.54164059634),TRINITY_DN31843_c0_g5(…
GO:0046658	anchored component of plasma membrane	cellular component	17/527	250/43119	1.6e-08	5.68733e-06	TRINITY_DN32076_c1_g1(-1.36489116517),TRINITY_DN32182_c0_g1(-1.56992499424),TRINITY_DN34050_c0_g2(-1.15835506724),TRINITY_DN34881_c1_g2(-1.15980096177),TRINITY_DN35262_c0_g1(-2.89129404501),TRINITY_DN35934_c2_g3(-1.59023650402),TRINITY_DN35934_c2_g5(-1.23497440235),TRINITY_DN36532_c2_g4(-1.48604802148),TRINITY_DN36573_c1_g5(-1.72873631361),TRINITY_DN37463_c1_g1(-1.37106828099),TRINITY_DN37463_c1_…
GO:0031225	anchored component of membrane	cellular component	20/527	352/43119	1.9e-08	5.68733e-06	TRINITY_DN32076_c1_g1(-1.36489116517),TRINITY_DN32182_c0_g1(-1.56992499424),TRINITY_DN34050_c0_g2(-1.15835506724),TRINITY_DN34881_c1_g1(-1.90243069857),TRINITY_DN34881_c1_g2(-1.15980096177),TRINITY_DN35262_c0_g1(-2.89129404501),TRINITY_DN35934_c2_g3(-1.59023650402),TRINITY_DN35934_c2_g5(-1.23497440235),TRINITY_DN36532_c2_g4(-1.48604802148),TRINITY_DN36573_c1_g5(-1.72873631361),TRINITY_DN36815_c0_…
GO:0045488	pectin metabolic process	biological process	17/477	265/41181	1.7e-08	1.47741e-05	TRINITY_DN28614_c0_g1(-1.3856350004),TRINITY_DN28614_c0_g2(-2.31655872203),TRINITY_DN34473_c0_g2(-1.1660820521),TRINITY_DN34473_c0_g4(-1.90007921301),TRINITY_DN34740_c2_g4(-1.28095530446),TRINITY_DN34881_c1_g1(-1.90243069857),TRINITY_DN34881_c1_g2(-1.15980096177),TRINITY_DN35791_c0_g3(-1.86865954962),TRINITY_DN35791_c0_g5(-2.32203641648),TRINITY_DN36295_c0_g1(-1.4192604921),TRINITY_DN37350_c2_g4(…
GO:0051273	beta-glucan metabolic process	biological process	15/477	208/41181	2.6e-08	2.12665e-05	TRINITY_DN31967_c0_g1(-1.78920580267),TRINITY_DN35108_c1_g1(-1.02054205893),TRINITY_DN37210_c0_g1(-1.7318876935),TRINITY_DN40346_c0_g1(-1.05633843356),TRINITY_DN40786_c0_g1(-1.79149537596),TRINITY_DN41662_c0_g1(-1.93497566824),TRINITY_DN41909_c1_g1(-1.05681045461),TRINITY_DN43538_c0_g4(-1.58488862004),TRINITY_DN43669_c2_g2(-1.17582076456),TRINITY_DN43751_c0_g1(-1.0827398627),TRINITY_DN43751_c0_g4…
GO:0033692	cellular polysaccharide biosynthetic process	biological process	21/477	425/41181	3.6e-08	2.781e-05	TRINITY_DN31967_c0_g1(-1.78920580267),TRINITY_DN32086_c4_g3(-1.42280526293),TRINITY_DN35108_c1_g1(-1.02054205893),TRINITY_DN35791_c0_g3(-1.86865954962),TRINITY_DN37210_c0_g1(-1.7318876935),TRINITY_DN37776_c1_g12(-2.21608324374),TRINITY_DN40346_c0_g1(-1.05633843356),TRINITY_DN40786_c0_g1(-1.79149537596),TRINITY_DN41909_c1_g1(-1.05681045461),TRINITY_DN42478_c0_g1(-1.12284732759),TRINITY_DN43475_c0_…
GO:0016762	xyloglucan:xyloglucosyl transferase activity	molecular function	8/502	48/44622	6.2e-08	3.43867e-05	TRINITY_DN34622_c0_g2(-1.05720187314),TRINITY_DN37551_c2_g1(-1.28985973229),TRINITY_DN37551_c4_g5(-1.12734773907),TRINITY_DN38273_c0_g3(-1.92641911616),TRINITY_DN41817_c0_g1(-1.02284334665),TRINITY_DN41817_c0_g2(-1.74942847164),TRINITY_DN41923_c6_g1(-1.65870114837),TRINITY_DN43561_c2_g1(-1.48677529434)
GO:0010393	galacturonan metabolic process	biological process	17/477	291/41181	6.7e-08	4.7277e-05	TRINITY_DN28614_c0_g1(-1.3856350004),TRINITY_DN28614_c0_g2(-2.31655872203),TRINITY_DN34473_c0_g2(-1.1660820521),TRINITY_DN34473_c0_g4(-1.90007921301),TRINITY_DN34740_c2_g4(-1.28095530446),TRINITY_DN34881_c1_g1(-1.90243069857),TRINITY_DN34881_c1_g2(-1.15980096177),TRINITY_DN35791_c0_g3(-1.86865954962),TRINITY_DN35791_c0_g5(-2.32203641648),TRINITY_DN36295_c0_g1(-1.4192604921),TRINITY_DN37350_c2_g4(…
GO:0000160	phosphorelay signal transduction system	biological process	22/477	482/41181	6.8e-08	4.7277e-05	TRINITY_DN28630_c0_g1(-2.52132610469),TRINITY_DN32134_c1_g1(-1.91466160746),TRINITY_DN33109_c3_g1(-1.75354520535),TRINITY_DN33109_c3_g3(-1.20137300828),TRINITY_DN35027_c4_g1(-1.18895686016),TRINITY_DN37221_c0_g4(-1.67156373942),TRINITY_DN37442_c1_g1(-1.34233712446),TRINITY_DN37459_c0_g1(-1.79255161694),TRINITY_DN38550_c0_g3(-2.1049500285),TRINITY_DN39223_c2_g1(-2.15077182252),TRINITY_DN39342_c0_g…
GO:0004553	hydrolase activity, hydrolyzing O-glycosyl compounds	molecular function	29/502	830/44622	1.1e-07	5.423e-05	TRINITY_DN19899_c0_g1(-2.50118722397),TRINITY_DN31967_c0_g1(-1.78920580267),TRINITY_DN34050_c0_g2(-1.15835506724),TRINITY_DN34348_c0_g1(-1.44448130132),TRINITY_DN34622_c0_g2(-1.05720187314),TRINITY_DN35262_c0_g1(-2.89129404501),TRINITY_DN36532_c2_g4(-1.48604802148),TRINITY_DN37551_c2_g1(-1.28985973229),TRINITY_DN37551_c4_g5(-1.12734773907),TRINITY_DN38028_c0_g1(-1.30918756733),TRINITY_DN38273_c0_…
GO:0003871	5-methyltetrahydropteroyltriglutamate-homocysteine S-methyltransferase activity	molecular function	7/502	37/44622	1.7e-07	6.85718e-05	TRINITY_DN31843_c0_g1(-1.59403805052),TRINITY_DN31843_c0_g3(-1.23806163949),TRINITY_DN31843_c0_g4(-2.63161062612),TRINITY_DN31843_c0_g5(-2.36110833373),TRINITY_DN44675_c3_g1(-2.70620412676),TRINITY_DN44675_c4_g1(-1.49255666983),TRINITY_DN44675_c4_g2(-2.79083230523)
GO:0042085	5-methyltetrahydropteroyltri-L-glutamate-dependent methyltransferase activity	molecular function	7/502	37/44622	1.7e-07	6.85718e-05	TRINITY_DN31843_c0_g1(-1.59403805052),TRINITY_DN31843_c0_g3(-1.23806163949),TRINITY_DN31843_c0_g4(-2.63161062612),TRINITY_DN31843_c0_g5(-2.36110833373),TRINITY_DN44675_c3_g1(-2.70620412676),TRINITY_DN44675_c4_g1(-1.49255666983),TRINITY_DN44675_c4_g2(-2.79083230523)
GO:0031224	intrinsic component of membrane	cellular component	219/527	13443/43119	2.7e-07	6.92743e-05	TRINITY_DN27618_c0_g1(-1.03713801713),TRINITY_DN29315_c0_g1(-1.32621802969),TRINITY_DN30757_c0_g1(-3.04274719391),TRINITY_DN30921_c0_g1(-2.22256987568),TRINITY_DN31085_c0_g1(-3.06170500997),TRINITY_DN31131_c0_g1(-1.59964395484),TRINITY_DN31250_c0_g1(-2.85963361337),TRINITY_DN31284_c0_g1(-1.36745554796),TRINITY_DN31505_c0_g1(-1.55562044692),TRINITY_DN31624_c0_g1(-1.47198133744),TRINITY_DN31761_c0_…
GO:0051274	beta-glucan biosynthetic process	biological process	13/477	174/41181	1.4e-07	9.27e-05	TRINITY_DN31967_c0_g1(-1.78920580267),TRINITY_DN35108_c1_g1(-1.02054205893),TRINITY_DN37210_c0_g1(-1.7318876935),TRINITY_DN40346_c0_g1(-1.05633843356),TRINITY_DN40786_c0_g1(-1.79149537596),TRINITY_DN41909_c1_g1(-1.05681045461),TRINITY_DN43538_c0_g4(-1.58488862004),TRINITY_DN43669_c2_g2(-1.17582076456),TRINITY_DN43751_c0_g1(-1.0827398627),TRINITY_DN43751_c0_g4(-1.93379280774),TRINITY_DN43751_c0_g5…
GO:0010411	xyloglucan metabolic process	biological process	9/477	79/41181	3.5e-07	0.000221216	TRINITY_DN34622_c0_g2(-1.05720187314),TRINITY_DN37551_c2_g1(-1.28985973229),TRINITY_DN37551_c4_g5(-1.12734773907),TRINITY_DN38273_c0_g3(-1.92641911616),TRINITY_DN41817_c0_g1(-1.02284334665),TRINITY_DN41817_c0_g2(-1.74942847164),TRINITY_DN41923_c6_g1(-1.65870114837),TRINITY_DN41956_c0_g1(-1.30088087123),TRINITY_DN43561_c2_g1(-1.48677529434)
GO:0032870	cellular response to hormone stimulus	biological process	50/477	2037/41181	5.7e-07	0.000344602	TRINITY_DN28630_c0_g1(-2.52132610469),TRINITY_DN29595_c0_g1(-2.869120482),TRINITY_DN31191_c0_g1(-1.16628671011),TRINITY_DN31279_c0_g1(-1.45554096675),TRINITY_DN31474_c0_g1(-1.58624018189),TRINITY_DN32134_c1_g1(-1.91466160746),TRINITY_DN32142_c0_g1(-1.15633357707),TRINITY_DN33109_c3_g1(-1.75354520535),TRINITY_DN33109_c3_g3(-1.20137300828),TRINITY_DN33845_c4_g2(-2.60060799298),TRINITY_DN34511_c1_g2…
GO:0016798	hydrolase activity, acting on glycosyl bonds	molecular function	29/502	932/44622	1.1e-06	0.000406725	TRINITY_DN19899_c0_g1(-2.50118722397),TRINITY_DN31967_c0_g1(-1.78920580267),TRINITY_DN34050_c0_g2(-1.15835506724),TRINITY_DN34348_c0_g1(-1.44448130132),TRINITY_DN34622_c0_g2(-1.05720187314),TRINITY_DN35262_c0_g1(-2.89129404501),TRINITY_DN36532_c2_g4(-1.48604802148),TRINITY_DN37551_c2_g1(-1.28985973229),TRINITY_DN37551_c4_g5(-1.12734773907),TRINITY_DN38028_c0_g1(-1.30918756733),TRINITY_DN38273_c0_…
GO:0008172	S-methyltransferase activity	molecular function	7/502	49/44622	1.2e-06	0.000409569	TRINITY_DN31843_c0_g1(-1.59403805052),TRINITY_DN31843_c0_g3(-1.23806163949),TRINITY_DN31843_c0_g4(-2.63161062612),TRINITY_DN31843_c0_g5(-2.36110833373),TRINITY_DN44675_c3_g1(-2.70620412676),TRINITY_DN44675_c4_g1(-1.49255666983),TRINITY_DN44675_c4_g2(-2.79083230523)
GO:0034637	cellular carbohydrate biosynthetic process	biological process	21/477	527/41181	1.2e-06	0.00066744	TRINITY_DN31967_c0_g1(-1.78920580267),TRINITY_DN32086_c4_g3(-1.42280526293),TRINITY_DN35108_c1_g1(-1.02054205893),TRINITY_DN35791_c0_g3(-1.86865954962),TRINITY_DN37210_c0_g1(-1.7318876935),TRINITY_DN37776_c1_g12(-2.21608324374),TRINITY_DN40346_c0_g1(-1.05633843356),TRINITY_DN40786_c0_g1(-1.79149537596),TRINITY_DN41909_c1_g1(-1.05681045461),TRINITY_DN42478_c0_g1(-1.12284732759),TRINITY_DN43475_c0_…
GO:0009825	multidimensional cell growth	biological process	8/477	68/41181	1.2e-06	0.00066744	TRINITY_DN31873_c0_g2(-1.10293312421),TRINITY_DN34881_c1_g2(-1.15980096177),TRINITY_DN36409_c0_g2(-1.43754446747),TRINITY_DN37463_c1_g1(-1.37106828099),TRINITY_DN37463_c1_g2(-1.56038046642),TRINITY_DN37551_c2_g1(-1.28985973229),TRINITY_DN43561_c2_g1(-1.48677529434),TRINITY_DN44655_c2_g1(-1.926543135)
GO:0000156	phosphorelay response regulator activity	molecular function	6/502	35/44622	2.4e-06	0.000760629	TRINITY_DN28630_c0_g1(-2.52132610469),TRINITY_DN33109_c3_g1(-1.75354520535),TRINITY_DN33109_c3_g3(-1.20137300828),TRINITY_DN37442_c1_g1(-1.34233712446),TRINITY_DN42030_c0_g3(-1.12181570584),TRINITY_DN44523_c3_g4(-2.75701922706)
GO:0009505	plant-type cell wall	cellular component	17/527	378/43119	5.3e-06	0.00118985	TRINITY_DN31997_c0_g1(-1.09289275515),TRINITY_DN31997_c0_g2(-1.0410151992),TRINITY_DN32496_c2_g2(-1.77984776058),TRINITY_DN32496_c2_g3(-1.71308169183),TRINITY_DN32912_c0_g1(-2.20860216456),TRINITY_DN33815_c0_g1(-1.40068090513),TRINITY_DN34050_c0_g2(-1.15835506724),TRINITY_DN35262_c0_g1(-2.89129404501),TRINITY_DN35549_c1_g8(-1.30241844867),TRINITY_DN36287_c0_g2(-2.41773095569),TRINITY_DN38940_c3_g…
GO:0042546	cell wall biogenesis	biological process	16/477	337/41181	2.5e-06	0.00133702	TRINITY_DN32366_c3_g1(-1.81029615337),TRINITY_DN34244_c1_g3(-1.0591918611),TRINITY_DN34622_c0_g2(-1.05720187314),TRINITY_DN35791_c0_g3(-1.86865954962),TRINITY_DN37551_c2_g1(-1.28985973229),TRINITY_DN37551_c4_g5(-1.12734773907),TRINITY_DN38273_c0_g3(-1.92641911616),TRINITY_DN41817_c0_g1(-1.02284334665),TRINITY_DN41817_c0_g2(-1.74942847164),TRINITY_DN41909_c1_g1(-1.05681045461),TRINITY_DN41923_c6_g…
GO:0016051	carbohydrate biosynthetic process	biological process	28/477	913/41181	3.8e-06	0.001957	TRINITY_DN31967_c0_g1(-1.78920580267),TRINITY_DN32086_c4_g3(-1.42280526293),TRINITY_DN34473_c0_g2(-1.1660820521),TRINITY_DN34473_c0_g4(-1.90007921301),TRINITY_DN34740_c2_g4(-1.28095530446),TRINITY_DN35108_c1_g1(-1.02054205893),TRINITY_DN35791_c0_g3(-1.86865954962),TRINITY_DN35791_c0_g5(-2.32203641648),TRINITY_DN36295_c0_g1(-1.4192604921),TRINITY_DN37210_c0_g1(-1.7318876935),TRINITY_DN37520_c2_g1(…
GO:0016021	integral component of membrane	cellular component	207/527	13204/43119	1.3e-05	0.0025144	TRINITY_DN27618_c0_g1(-1.03713801713),TRINITY_DN29315_c0_g1(-1.32621802969),TRINITY_DN30757_c0_g1(-3.04274719391),TRINITY_DN30921_c0_g1(-2.22256987568),TRINITY_DN31085_c0_g1(-3.06170500997),TRINITY_DN31131_c0_g1(-1.59964395484),TRINITY_DN31250_c0_g1(-2.85963361337),TRINITY_DN31284_c0_g1(-1.36745554796),TRINITY_DN31505_c0_g1(-1.55562044692),TRINITY_DN31624_c0_g1(-1.47198133744),TRINITY_DN31761_c0_…
GO:0042807	central vacuole	cellular component	4/527	13/43119	1.4e-05	0.0025144	TRINITY_DN32496_c2_g2(-1.77984776058),TRINITY_DN32496_c2_g3(-1.71308169183),TRINITY_DN35078_c6_g2(-1.06841522147),TRINITY_DN35720_c3_g2(-1.60735568094)
GO:0080172	petal epidermis patterning	biological process	3/477	4/41181	6.1e-06	0.0030293	TRINITY_DN35814_c0_g1(-1.36022844459),TRINITY_DN37344_c3_g2(-1.35968173476),TRINITY_DN41068_c2_g5(-1.16268444455)
GO:0010410	hemicellulose metabolic process	biological process	11/477	176/41181	7.4e-06	0.00347625	TRINITY_DN34622_c0_g2(-1.05720187314),TRINITY_DN35791_c0_g3(-1.86865954962),TRINITY_DN37551_c2_g1(-1.28985973229),TRINITY_DN37551_c4_g5(-1.12734773907),TRINITY_DN38273_c0_g3(-1.92641911616),TRINITY_DN41817_c0_g1(-1.02284334665),TRINITY_DN41817_c0_g2(-1.74942847164),TRINITY_DN41923_c6_g1(-1.65870114837),TRINITY_DN41956_c0_g1(-1.30088087123),TRINITY_DN42478_c0_g1(-1.12284732759),TRINITY_DN43561_c2_…
GO:0042545	cell wall modification	biological process	12/477	211/41181	7.5e-06	0.00347625	TRINITY_DN28614_c0_g1(-1.3856350004),TRINITY_DN28614_c0_g2(-2.31655872203),TRINITY_DN34881_c1_g2(-1.15980096177),TRINITY_DN35487_c1_g3(-1.41276456654),TRINITY_DN35791_c0_g3(-1.86865954962),TRINITY_DN37463_c1_g1(-1.37106828099),TRINITY_DN37463_c1_g2(-1.56038046642),TRINITY_DN37551_c2_g1(-1.28985973229),TRINITY_DN40751_c2_g2(-2.02180170426),TRINITY_DN41168_c0_g1(-1.07327115551),TRINITY_DN43561_c2_g…
GO:0080051	cutin transport	biological process	4/477	12/41181	8.2e-06	0.0036781	TRINITY_DN35814_c0_g1(-1.36022844459),TRINITY_DN37344_c3_g2(-1.35968173476),TRINITY_DN37363_c0_g2(-1.64952289731),TRINITY_DN41068_c2_g5(-1.16268444455)
GO:0008878	glucose-1-phosphate adenylyltransferase activity	molecular function	5/502	28/44622	1.4e-05	0.0041412	TRINITY_DN32086_c4_g3(-1.42280526293),TRINITY_DN37776_c1_g12(-2.21608324374),TRINITY_DN44806_c0_g1(-1.27769615212),TRINITY_DN44806_c0_g2(-1.20151667443),TRINITY_DN44806_c0_g5(-1.33102312204)
GO:0000272	polysaccharide catabolic process	biological process	16/477	377/41181	1e-05	0.00434531	TRINITY_DN19899_c0_g1(-2.50118722397),TRINITY_DN28614_c0_g1(-1.3856350004),TRINITY_DN28614_c0_g2(-2.31655872203),TRINITY_DN31967_c0_g1(-1.78920580267),TRINITY_DN32953_c0_g1(-1.28955025546),TRINITY_DN34881_c1_g1(-1.90243069857),TRINITY_DN34881_c1_g2(-1.15980096177),TRINITY_DN37463_c1_g1(-1.37106828099),TRINITY_DN37463_c1_g2(-1.56038046642),TRINITY_DN38397_c3_g5(-2.43793491467),TRINITY_DN40630_c0_g…
GO:0006555	methionine metabolic process	biological process	9/477	120/41181	1.2e-05	0.00505636	TRINITY_DN31843_c0_g1(-1.59403805052),TRINITY_DN31843_c0_g3(-1.23806163949),TRINITY_DN31843_c0_g4(-2.63161062612),TRINITY_DN31843_c0_g5(-2.36110833373),TRINITY_DN39261_c1_g2(-1.09230324682),TRINITY_DN39261_c1_g3(-1.21950407238),TRINITY_DN44675_c3_g1(-2.70620412676),TRINITY_DN44675_c4_g1(-1.49255666983),TRINITY_DN44675_c4_g2(-2.79083230523)
GO:0016461	unconventional myosin complex	cellular component	4/527	17/43119	4.6e-05	0.00751055	TRINITY_DN29958_c0_g1(-1.84037234857),TRINITY_DN44615_c1_g1(-1.56629966118),TRINITY_DN44615_c1_g2(-1.55985968455),TRINITY_DN44615_c1_g3(-1.71236003474)
GO:0071495	cellular response to endogenous stimulus	biological process	50/477	2311/41181	1.9e-05	0.00777044	TRINITY_DN28630_c0_g1(-2.52132610469),TRINITY_DN29595_c0_g1(-2.869120482),TRINITY_DN31191_c0_g1(-1.16628671011),TRINITY_DN31279_c0_g1(-1.45554096675),TRINITY_DN31474_c0_g1(-1.58624018189),TRINITY_DN32134_c1_g1(-1.91466160746),TRINITY_DN32142_c0_g1(-1.15633357707),TRINITY_DN33109_c3_g1(-1.75354520535),TRINITY_DN33109_c3_g3(-1.20137300828),TRINITY_DN33845_c4_g2(-2.60060799298),TRINITY_DN34511_c1_g2…
GO:0044036	cell wall macromolecule metabolic process	biological process	13/477	271/41181	2e-05	0.00794571	TRINITY_DN19899_c0_g1(-2.50118722397),TRINITY_DN34622_c0_g2(-1.05720187314),TRINITY_DN35791_c0_g3(-1.86865954962),TRINITY_DN37551_c2_g1(-1.28985973229),TRINITY_DN37551_c4_g5(-1.12734773907),TRINITY_DN38273_c0_g3(-1.92641911616),TRINITY_DN41817_c0_g1(-1.02284334665),TRINITY_DN41817_c0_g2(-1.74942847164),TRINITY_DN41923_c6_g1(-1.65870114837),TRINITY_DN41956_c0_g1(-1.30088087123),TRINITY_DN42478_c0_…
GO:0009833	plant-type primary cell wall biogenesis	biological process	4/477	15/41181	2.2e-05	0.0084975	TRINITY_DN41909_c1_g1(-1.05681045461),TRINITY_DN43538_c0_g4(-1.58488862004),TRINITY_DN43751_c0_g5(-1.06518108561),TRINITY_DN44664_c1_g1(-2.10926738461)
GO:0000096	sulfur amino acid metabolic process	biological process	11/477	201/41181	2.6e-05	0.00951395	TRINITY_DN31843_c0_g1(-1.59403805052),TRINITY_DN31843_c0_g3(-1.23806163949),TRINITY_DN31843_c0_g4(-2.63161062612),TRINITY_DN31843_c0_g5(-2.36110833373),TRINITY_DN39261_c1_g2(-1.09230324682),TRINITY_DN39261_c1_g3(-1.21950407238),TRINITY_DN40906_c0_g1(-1.60202585282),TRINITY_DN40906_c0_g2(-1.55347342356),TRINITY_DN44675_c3_g1(-2.70620412676),TRINITY_DN44675_c4_g1(-1.49255666983),TRINITY_DN44675_c4_…
GO:0009725	response to hormone	biological process	66/477	3402/41181	2.6e-05	0.00951395	TRINITY_DN28630_c0_g1(-2.52132610469),TRINITY_DN29595_c0_g1(-2.869120482),TRINITY_DN30716_c0_g2(-1.30125610509),TRINITY_DN31191_c0_g1(-1.16628671011),TRINITY_DN31279_c0_g1(-1.45554096675),TRINITY_DN31474_c0_g1(-1.58624018189),TRINITY_DN31967_c0_g1(-1.78920580267),TRINITY_DN32134_c1_g1(-1.91466160746),TRINITY_DN32142_c0_g1(-1.15633357707),TRINITY_DN32755_c0_g1(-1.28338029284),TRINITY_DN32758_c0_g7…
GO:0005794	Golgi apparatus	cellular component	57/527	2733/43119	6.4e-05	0.00957867	TRINITY_DN31131_c0_g1(-1.59964395484),TRINITY_DN31578_c0_g1(-1.6955368869),TRINITY_DN31624_c0_g1(-1.47198133744),TRINITY_DN31830_c0_g2(-1.54164059634),TRINITY_DN31967_c0_g1(-1.78920580267),TRINITY_DN31997_c0_g1(-1.09289275515),TRINITY_DN31997_c0_g2(-1.0410151992),TRINITY_DN32223_c3_g1(-1.20775426888),TRINITY_DN32223_c3_g2(-1.37498308403),TRINITY_DN32280_c0_g6(-1.16008032042),TRINITY_DN32366_c3_g1…
GO:0044425	membrane part	cellular component	229/527	15255/43119	7.1e-05	0.00980892	TRINITY_DN27618_c0_g1(-1.03713801713),TRINITY_DN29315_c0_g1(-1.32621802969),TRINITY_DN30757_c0_g1(-3.04274719391),TRINITY_DN30921_c0_g1(-2.22256987568),TRINITY_DN31085_c0_g1(-3.06170500997),TRINITY_DN31131_c0_g1(-1.59964395484),TRINITY_DN31250_c0_g1(-2.85963361337),TRINITY_DN31284_c0_g1(-1.36745554796),TRINITY_DN31505_c0_g1(-1.55562044692),TRINITY_DN31624_c0_g1(-1.47198133744),TRINITY_DN31761_c0_…
GO:0006970	response to osmotic stress	biological process	29/477	1077/41181	2.9e-05	0.0103396	TRINITY_DN30716_c0_g2(-1.30125610509),TRINITY_DN30757_c0_g1(-3.04274719391),TRINITY_DN31843_c0_g5(-2.36110833373),TRINITY_DN31848_c0_g1(-1.26120259085),TRINITY_DN31967_c0_g1(-1.78920580267),TRINITY_DN32280_c0_g6(-1.16008032042),TRINITY_DN32758_c0_g7(-1.33129143073),TRINITY_DN34878_c3_g1(-1.48430069398),TRINITY_DN35372_c0_g2(-1.07748680295),TRINITY_DN35547_c0_g1(-4.2985126378),TRINITY_DN35814_c0_g…
GO:0030570	pectate lyase activity	molecular function	5/502	36/44622	5e-05	0.0138656	TRINITY_DN34881_c1_g1(-1.90243069857),TRINITY_DN34881_c1_g2(-1.15980096177),TRINITY_DN37463_c1_g1(-1.37106828099),TRINITY_DN37463_c1_g2(-1.56038046642),TRINITY_DN40630_c0_g6(-2.43505493718)
GO:0000097	sulfur amino acid biosynthetic process	biological process	9/477	142/41181	4.5e-05	0.0156431	TRINITY_DN31843_c0_g1(-1.59403805052),TRINITY_DN31843_c0_g3(-1.23806163949),TRINITY_DN31843_c0_g4(-2.63161062612),TRINITY_DN31843_c0_g5(-2.36110833373),TRINITY_DN40906_c0_g1(-1.60202585282),TRINITY_DN40906_c0_g2(-1.55347342356),TRINITY_DN44675_c3_g1(-2.70620412676),TRINITY_DN44675_c4_g1(-1.49255666983),TRINITY_DN44675_c4_g2(-2.79083230523)
GO:0010383	cell wall polysaccharide metabolic process	biological process	11/477	215/41181	4.7e-05	0.0159399	TRINITY_DN34622_c0_g2(-1.05720187314),TRINITY_DN35791_c0_g3(-1.86865954962),TRINITY_DN37551_c2_g1(-1.28985973229),TRINITY_DN37551_c4_g5(-1.12734773907),TRINITY_DN38273_c0_g3(-1.92641911616),TRINITY_DN41817_c0_g1(-1.02284334665),TRINITY_DN41817_c0_g2(-1.74942847164),TRINITY_DN41923_c6_g1(-1.65870114837),TRINITY_DN41956_c0_g1(-1.30088087123),TRINITY_DN42478_c0_g1(-1.12284732759),TRINITY_DN43561_c2_…
GO:0009501	amyloplast	cellular component	6/527	64/43119	0.00013	0.0166771	TRINITY_DN32953_c0_g1(-1.28955025546),TRINITY_DN37776_c1_g12(-2.21608324374),TRINITY_DN43475_c0_g1(-1.19111591079),TRINITY_DN44806_c0_g1(-1.27769615212),TRINITY_DN44806_c0_g2(-1.20151667443),TRINITY_DN44806_c0_g5(-1.33102312204)
GO:0016741	transferase activity, transferring one-carbon groups	molecular function	24/502	872/44622	6.6e-05	0.017226	TRINITY_DN31843_c0_g1(-1.59403805052),TRINITY_DN31843_c0_g3(-1.23806163949),TRINITY_DN31843_c0_g4(-2.63161062612),TRINITY_DN31843_c0_g5(-2.36110833373),TRINITY_DN32223_c3_g1(-1.20775426888),TRINITY_DN32223_c3_g2(-1.37498308403),TRINITY_DN32398_c2_g1(-1.047606945),TRINITY_DN34361_c0_g2(-1.28306121087),TRINITY_DN35123_c0_g6(-3.63927011701),TRINITY_DN36123_c0_g1(-1.03047591219),TRINITY_DN36409_c0_g2…
GO:0016837	carbon-oxygen lyase activity, acting on polysaccharides	molecular function	5/502	39/44622	7.4e-05	0.018241	TRINITY_DN34881_c1_g1(-1.90243069857),TRINITY_DN34881_c1_g2(-1.15980096177),TRINITY_DN37463_c1_g1(-1.37106828099),TRINITY_DN37463_c1_g2(-1.56038046642),TRINITY_DN40630_c0_g6(-2.43505493718)
GO:0004337	geranyltranstransferase activity	molecular function	4/502	21/44622	8.1e-05	0.0189156	TRINITY_DN37717_c1_g2(-1.24081562128),TRINITY_DN37717_c1_g3(-1.62162391537),TRINITY_DN38192_c1_g1(-1.39512091805),TRINITY_DN38192_c1_g3(-1.19582588158)
GO:0045490	pectin catabolic process	biological process	9/477	148/41181	6.2e-05	0.0205264	TRINITY_DN28614_c0_g1(-1.3856350004),TRINITY_DN28614_c0_g2(-2.31655872203),TRINITY_DN34881_c1_g1(-1.90243069857),TRINITY_DN34881_c1_g2(-1.15980096177),TRINITY_DN37463_c1_g1(-1.37106828099),TRINITY_DN37463_c1_g2(-1.56038046642),TRINITY_DN40630_c0_g6(-2.43505493718),TRINITY_DN40751_c2_g2(-2.02180170426),TRINITY_DN41168_c0_g1(-1.07327115551)
GO:0005774	vacuolar membrane	cellular component	34/527	1419/43119	0.00018	0.021552	TRINITY_DN31624_c0_g1(-1.47198133744),TRINITY_DN31843_c0_g5(-2.36110833373),TRINITY_DN32223_c3_g1(-1.20775426888),TRINITY_DN32223_c3_g2(-1.37498308403),TRINITY_DN32368_c0_g2(-1.35124140454),TRINITY_DN32398_c2_g1(-1.047606945),TRINITY_DN32496_c2_g2(-1.77984776058),TRINITY_DN32496_c2_g3(-1.71308169183),TRINITY_DN34361_c0_g2(-1.28306121087),TRINITY_DN35078_c6_g2(-1.06841522147),TRINITY_DN35720_c3_g2…
GO:0009703	nitrate reductase (NADH) activity	molecular function	3/502	9/44622	0.00011	0.0230724	TRINITY_DN43026_c0_g1(-2.90122530972),TRINITY_DN43026_c0_g2(-2.72230043897),TRINITY_DN43026_c0_g4(-3.08625548516)
GO:0009784	transmembrane receptor histidine kinase activity	molecular function	2/502	2/44622	0.00013	0.0230724	TRINITY_DN43399_c0_g1(-1.77860369923),TRINITY_DN43399_c0_g2(-1.77672945643)
GO:0009885	transmembrane histidine kinase cytokinin receptor activity	molecular function	2/502	2/44622	0.00013	0.0230724	TRINITY_DN43399_c0_g1(-1.77860369923),TRINITY_DN43399_c0_g2(-1.77672945643)
GO:0009973	adenylyl-sulfate reductase activity	molecular function	2/502	2/44622	0.00013	0.0230724	TRINITY_DN40906_c0_g1(-1.60202585282),TRINITY_DN40906_c0_g2(-1.55347342356)
GO:0033741	adenylyl-sulfate reductase (glutathione) activity	molecular function	2/502	2/44622	0.00013	0.0230724	TRINITY_DN40906_c0_g1(-1.60202585282),TRINITY_DN40906_c0_g2(-1.55347342356)
GO:0047262	polygalacturonate 4-alpha-galacturonosyltransferase activity	molecular function	6/502	69/44622	0.00013	0.0230724	TRINITY_DN34473_c0_g2(-1.1660820521),TRINITY_DN34473_c0_g4(-1.90007921301),TRINITY_DN34740_c2_g4(-1.28095530446),TRINITY_DN35791_c0_g3(-1.86865954962),TRINITY_DN35791_c0_g5(-2.32203641648),TRINITY_DN44148_c2_g1(-2.02197197255)
GO:0015926	glucosidase activity	molecular function	11/502	249/44622	0.00014	0.0238915	TRINITY_DN34050_c0_g2(-1.15835506724),TRINITY_DN34348_c0_g1(-1.44448130132),TRINITY_DN35262_c0_g1(-2.89129404501),TRINITY_DN36532_c2_g4(-1.48604802148),TRINITY_DN38370_c1_g3(-1.46341856535),TRINITY_DN39655_c0_g1(-2.69302189522),TRINITY_DN39655_c0_g6(-3.3399966619),TRINITY_DN40385_c1_g1(-1.17438003221),TRINITY_DN41039_c2_g1(-1.42509074934),TRINITY_DN41039_c2_g6(-1.19208474525),TRINITY_DN41956_c0_g…
GO:0008168	methyltransferase activity	molecular function	22/502	812/44622	0.00016	0.0262933	TRINITY_DN31843_c0_g1(-1.59403805052),TRINITY_DN31843_c0_g3(-1.23806163949),TRINITY_DN31843_c0_g4(-2.63161062612),TRINITY_DN31843_c0_g5(-2.36110833373),TRINITY_DN32223_c3_g1(-1.20775426888),TRINITY_DN32223_c3_g2(-1.37498308403),TRINITY_DN32398_c2_g1(-1.047606945),TRINITY_DN34361_c0_g2(-1.28306121087),TRINITY_DN35123_c0_g6(-3.63927011701),TRINITY_DN36123_c0_g1(-1.03047591219),TRINITY_DN36409_c0_g2…
GO:0050403	trans-zeatin O-beta-D-glucosyltransferase activity	molecular function	4/502	26/44622	0.00019	0.02907	TRINITY_DN27140_c0_g1(-3.75733192042),TRINITY_DN32894_c3_g4(-1.35107682101),TRINITY_DN33896_c1_g3(-1.71286328033),TRINITY_DN39335_c3_g4(-1.2524219342)
GO:0020037	heme binding	molecular function	22/502	822/44622	0.00019	0.02907	TRINITY_DN31284_c0_g1(-1.36745554796),TRINITY_DN31578_c0_g1(-1.6955368869),TRINITY_DN31578_c0_g2(-1.52184410366),TRINITY_DN32822_c3_g1(-1.09428813927),TRINITY_DN34755_c1_g2(-1.40569353648),TRINITY_DN35526_c1_g4(-1.50545291119),TRINITY_DN36560_c3_g8(-1.48410277769),TRINITY_DN37213_c0_g2(-1.78575761698),TRINITY_DN37951_c0_g1(-1.69833338664),TRINITY_DN37951_c0_g2(-1.31170433302),TRINITY_DN38150_c1_g…
GO:0009086	methionine biosynthetic process	biological process	7/477	94/41181	0.00012	0.03708	TRINITY_DN31843_c0_g1(-1.59403805052),TRINITY_DN31843_c0_g3(-1.23806163949),TRINITY_DN31843_c0_g4(-2.63161062612),TRINITY_DN31843_c0_g5(-2.36110833373),TRINITY_DN44675_c3_g1(-2.70620412676),TRINITY_DN44675_c4_g1(-1.49255666983),TRINITY_DN44675_c4_g2(-2.79083230523)
GO:0009873	ethylene-activated signaling pathway	biological process	14/477	368/41181	0.00012	0.03708	TRINITY_DN32134_c1_g1(-1.91466160746),TRINITY_DN35027_c4_g1(-1.18895686016),TRINITY_DN37221_c0_g4(-1.67156373942),TRINITY_DN37459_c0_g1(-1.79255161694),TRINITY_DN38550_c0_g3(-2.1049500285),TRINITY_DN39223_c2_g1(-2.15077182252),TRINITY_DN39342_c0_g2(-2.45672136189),TRINITY_DN39724_c0_g7(-1.36459386817),TRINITY_DN40417_c1_g3(-4.99606519609),TRINITY_DN40417_c1_g6(-3.45647668402),TRINITY_DN40924_c2_g…
GO:0042737	drug catabolic process	biological process	19/477	614/41181	0.00012	0.03708	TRINITY_DN19899_c0_g1(-2.50118722397),TRINITY_DN28614_c0_g1(-1.3856350004),TRINITY_DN28614_c0_g2(-2.31655872203),TRINITY_DN31578_c0_g1(-1.6955368869),TRINITY_DN31578_c0_g2(-1.52184410366),TRINITY_DN33234_c0_g1(-1.08966355512),TRINITY_DN34881_c1_g1(-1.90243069857),TRINITY_DN34881_c1_g2(-1.15980096177),TRINITY_DN37213_c0_g2(-1.78575761698),TRINITY_DN37463_c1_g1(-1.37106828099),TRINITY_DN37463_c1_g2…
GO:0044437	vacuolar part	cellular component	34/527	1470/43119	0.00034	0.038165	TRINITY_DN31624_c0_g1(-1.47198133744),TRINITY_DN31843_c0_g5(-2.36110833373),TRINITY_DN32223_c3_g1(-1.20775426888),TRINITY_DN32223_c3_g2(-1.37498308403),TRINITY_DN32368_c0_g2(-1.35124140454),TRINITY_DN32398_c2_g1(-1.047606945),TRINITY_DN32496_c2_g2(-1.77984776058),TRINITY_DN32496_c2_g3(-1.71308169183),TRINITY_DN34361_c0_g2(-1.28306121087),TRINITY_DN35078_c6_g2(-1.06841522147),TRINITY_DN35720_c3_g2…
GO:0010086	embryonic root morphogenesis	biological process	2/477	2/41181	0.00013	0.0392967	TRINITY_DN43399_c0_g1(-1.77860369923),TRINITY_DN43399_c0_g2(-1.77672945643)
GO:0009736	cytokinin-activated signaling pathway	biological process	8/477	129/41181	0.00014	0.0405563	TRINITY_DN28630_c0_g1(-2.52132610469),TRINITY_DN33109_c3_g1(-1.75354520535),TRINITY_DN33109_c3_g3(-1.20137300828),TRINITY_DN37442_c1_g1(-1.34233712446),TRINITY_DN42030_c0_g3(-1.12181570584),TRINITY_DN43399_c0_g1(-1.77860369923),TRINITY_DN43399_c0_g2(-1.77672945643),TRINITY_DN44523_c3_g4(-2.75701922706)
GO:0071368	cellular response to cytokinin stimulus	biological process	8/477	130/41181	0.00014	0.0405563	TRINITY_DN28630_c0_g1(-2.52132610469),TRINITY_DN33109_c3_g1(-1.75354520535),TRINITY_DN33109_c3_g3(-1.20137300828),TRINITY_DN37442_c1_g1(-1.34233712446),TRINITY_DN42030_c0_g3(-1.12181570584),TRINITY_DN43399_c0_g1(-1.77860369923),TRINITY_DN43399_c0_g2(-1.77672945643),TRINITY_DN44523_c3_g4(-2.75701922706)
GO:0006063	uronic acid metabolic process	biological process	8/477	131/41181	0.00015	0.0425663	TRINITY_DN30039_c0_g1(-1.2604610761),TRINITY_DN32894_c3_g4(-1.35107682101),TRINITY_DN33896_c1_g3(-1.71286328033),TRINITY_DN35487_c1_g3(-1.41276456654),TRINITY_DN36863_c0_g1(-1.39235924011),TRINITY_DN37520_c2_g1(-1.82731400014),TRINITY_DN37773_c0_g7(-1.07258078701),TRINITY_DN37930_c0_g1(-1.348587706)
GO:0071369	cellular response to ethylene stimulus	biological process	14/477	380/41181	0.00016	0.044496	TRINITY_DN32134_c1_g1(-1.91466160746),TRINITY_DN35027_c4_g1(-1.18895686016),TRINITY_DN37221_c0_g4(-1.67156373942),TRINITY_DN37459_c0_g1(-1.79255161694),TRINITY_DN38550_c0_g3(-2.1049500285),TRINITY_DN39223_c2_g1(-2.15077182252),TRINITY_DN39342_c0_g2(-2.45672136189),TRINITY_DN39724_c0_g7(-1.36459386817),TRINITY_DN40417_c1_g3(-4.99606519609),TRINITY_DN40417_c1_g6(-3.45647668402),TRINITY_DN40924_c2_g…
GO:0016747	transferase activity, transferring acyl groups other than amino-acyl groups	molecular function	22/502	855/44622	0.00033	0.048807	TRINITY_DN31830_c0_g2(-1.54164059634),TRINITY_DN32072_c0_g7(-1.73023527767),TRINITY_DN34919_c2_g1(-1.13006828023),TRINITY_DN35843_c0_g8(-1.64801009494),TRINITY_DN35881_c1_g3(-1.09689213791),TRINITY_DN36239_c0_g4(-1.89925098293),TRINITY_DN36631_c1_g2(-1.25263951733),TRINITY_DN37540_c0_g1(-1.35512708313),TRINITY_DN37540_c0_g3(-1.31554469714),TRINITY_DN37619_c1_g1(-1.81716061735),TRINITY_DN38221_c0_…
