# Supplementary material for: Characterization and functional analysis of phytoene synthase gene family in tobacco
Source: BMC Plant Biol. 2021 Jan 7;21:32. doi: 10.1186/s12870-020-02816-3 (PMC7791662; doi:10.1186/s12870-020-02816-3)
Supplement: Supplementary file 8 — Additional file 8: Table S7.xlsx Differentially expressed transcription factors between TRV-PSY1&2 and control plants [file 12870_2020_2816_MOESM8_ESM.xlsx]

## Sheet: Sheet1
Gene id	MeanTPM (A)	MeanTPM (B)	log2FoldChange	pValue	qValue	result	CDD	KOG	NR	NT	PFAM	Swissprot	TrEMBL	GO	KEGG
TRINITY_DN33910_c0_g2	11.3166	5.54789	1.02843	0.00188266	0.0433866	up	pfam03110, SBP, SBP domain. SBP domains (for SQUAMOSA-pROMOTER BINDING PROTEIN) are found in plant proteins. It is a sequence specific DNA-binding domain. Members of family probably function as transcription factors involved in the control of early flower development. The domain contains 10 conserved cysteine and histidine residues that probably are zinc ligands. 2.13223e-06	-	gi|698539876|ref|XP_009765576.1| PREDICTED: squamosa promoter-binding-like protein 3 [Nicotiana sylvestris] 1.5e-26	gi|698516841|ref|XM_009805003.1| PREDICTED: Nicotiana sylvestris RING-H2 finger protein ATL40-like (LOC104248702), mRNA 4.55122e-123	pfam03110, SBP, SBP domain. SBP domains (for SQUAMOSA-pROMOTER BINDING PROTEIN) are found in plant proteins. It is a sequence specific DNA-binding domain. Members of family probably function as transcription factors involved in the control of early flower development. The domain contains 10 conserved cysteine and histidine residues that probably are zinc ligands. 5.09408e-07	sp|Q9S7A9|SPL4_ARATH Squamosa promoter-binding-like protein 4 OS=Arabidopsis thaliana GN=SPL4 PE=1 SV=1 1.63436e-09	tr|M1AJX0|M1AJX0_SOLTU Uncharacterized protein OS=Solanum tuberosum GN=PGSC0003DMG400009405 PE=4 SV=1 8.0e-12	GO:0003677, DNA binding;GO:0003700, DNA binding transcription factor activity;GO:0005634, nucleus;GO:0005737, cytoplasm;GO:0006351, transcription, DNA-templated;GO:0006355, regulation of transcription, DNA-templated;GO:0008270, zinc ion binding;GO:0009908, flower development;GO:0010321, regulation of vegetative phase change;GO:0016021, integral component of membrane;GO:0046872, metal ion binding	-
TRINITY_DN42023_c1_g6	28.9137	6.98158	2.05013	6.23907e-05	0.00308864	up	-	-	-	gi|698520389|ref|XM_009806763.1| PREDICTED: Nicotiana sylvestris zinc finger CCCH domain-containing protein 29-like (LOC104250193), mRNA 1.79914e-80	-	-	-	-	-
TRINITY_DN42023_c1_g8	32.36	6.30246	2.36022	1.33867e-05	0.000907309	up	-	-	-	gi|698520389|ref|XM_009806763.1| PREDICTED: Nicotiana sylvestris zinc finger CCCH domain-containing protein 29-like (LOC104250193), mRNA 1.7236e-84	-	-	-	-	-
TRINITY_DN38234_c0_g2	26.6207	9.9439	1.42066	0.00186643	0.0431336	up	smart00415, HSF, heat shock factor. 1.21606e-07	KOG0627, KOG0627, KOG0627, Heat shock transcription factor [Transcription]. 2.83108e-07	gi|147786903|emb|CAN62315.1| hypothetical protein VITISV_018209 [Vitis vinifera] 4.5e-09	gi|1025296073|ref|XR_001655186.1| PREDICTED: Nicotiana tabacum heat stress transcription factor A-3-like (LOC107817413), transcript variant X3, misc_RNA 1.86696e-35	pfam00447, HSF_DNA-bind, HSF-type DNA-binding. 5.96826e-07	sp|Q8GYY1|HSFA3_ARATH Heat stress transcription factor A-3 OS=Arabidopsis thaliana GN=HSFA3 PE=2 SV=2 2.37536e-11	tr|A5AD45|A5AD45_VITVI Putative uncharacterized protein OS=Vitis vinifera GN=VITISV_018209 PE=3 SV=1 3.4e-09	GO:0003677, DNA binding;GO:0003700, DNA binding transcription factor activity;GO:0005634, nucleus;GO:0006351, transcription, DNA-templated;GO:0006355, regulation of transcription, DNA-templated;GO:0009408, response to heat;GO:0010200, response to chitin;GO:0043565, sequence-specific DNA binding	-
TRINITY_DN38234_c0_g1	10.4262	3.70225	1.49374	6.25728e-07	7.17838e-05	up	-	KOG0627, KOG0627, KOG0627, Heat shock transcription factor [Transcription]. 2.53057e-15	gi|698541020|ref|XP_009765951.1| PREDICTED: heat stress transcription factor A-3 [Nicotiana sylvestris] 5.2e-166	gi|1025296073|ref|XR_001655186.1| PREDICTED: Nicotiana tabacum heat stress transcription factor A-3-like (LOC107817413), transcript variant X3, misc_RNA 0.0	-	sp|Q8GYY1|HSFA3_ARATH Heat stress transcription factor A-3 OS=Arabidopsis thaliana GN=HSFA3 PE=2 SV=2 1.23458e-55	tr|M0ZS59|M0ZS59_SOLTU Uncharacterized protein OS=Solanum tuberosum GN=PGSC0003DMG401002683 PE=4 SV=1 6.6e-129	GO:0003677, DNA binding;GO:0003700, DNA binding transcription factor activity;GO:0005634, nucleus;GO:0006351, transcription, DNA-templated;GO:0006355, regulation of transcription, DNA-templated;GO:0009408, response to heat;GO:0010200, response to chitin;GO:0043565, sequence-specific DNA binding	-
TRINITY_DN35917_c1_g6	21.5084	7.68985	1.48387	0.000509323	0.0162179	up	cd00018, AP2, DNA-binding domain found in transcription regulators in plants such as APETALA2 and EREBP (ethylene responsive element binding protein). In EREBPs the domain specifically binds to the 11bp GCC box of the ethylene response element (ERE), a promotor element essential for ethylene responsiveness. EREBPs and the C-repeat binding factor CBF1, which is involved in stress response, contain…	-	gi|698525026|ref|XP_009759325.1| PREDICTED: dehydration-responsive element-binding protein 1A-like [Nicotiana sylvestris] 4.2e-106	gi|698525025|ref|XM_009761023.1| PREDICTED: Nicotiana sylvestris dehydration-responsive element-binding protein 1A-like (LOC104211885), mRNA 0.0	-	sp|Q9M0L0|DRE1A_ARATH Dehydration-responsive element-binding protein 1A OS=Arabidopsis thaliana GN=DREB1A PE=1 SV=2 2.02393e-64	tr|B3VBE2|B3VBE2_TOBAC DREB4 OS=Nicotiana tabacum PE=2 SV=1 2.5e-95	GO:0003677, DNA binding;GO:0003700, DNA binding transcription factor activity;GO:0005634, nucleus;GO:0006351, transcription, DNA-templated;GO:0009409, response to cold;GO:0009414, response to water deprivation;GO:0009631, cold acclimation	-
TRINITY_DN35917_c1_g3	130.458	34.1472	1.93375	5.71099e-08	9.06738e-06	up	cd00018, AP2, DNA-binding domain found in transcription regulators in plants such as APETALA2 and EREBP (ethylene responsive element binding protein). In EREBPs the domain specifically binds to the 11bp GCC box of the ethylene response element (ERE), a promotor element essential for ethylene responsiveness. EREBPs and the C-repeat binding factor CBF1, which is involved in stress response, contain…	-	gi|1027857202|ref|NP_001312746.1| dehydration-responsive element-binding protein 1D-like [Nicotiana tabacum] 1.4e-90	gi|1027857201|ref|NM_001325817.1| Nicotiana tabacum dehydration-responsive element-binding protein 1D-like (LOC107808010), mRNA 0.0	-	sp|P93835|DRE1B_ARATH Dehydration-responsive element-binding protein 1B OS=Arabidopsis thaliana GN=DREB1B PE=2 SV=2 1.08981e-64	tr|Q9FQZ8|Q9FQZ8_TOBAC Avr9/Cf-9 rapidly elicited protein 111B OS=Nicotiana tabacum GN=ACRE111B PE=2 SV=1 1.1e-90	GO:0003677, DNA binding;GO:0003700, DNA binding transcription factor activity;GO:0005634, nucleus;GO:0006351, transcription, DNA-templated;GO:0009409, response to cold;GO:0009631, cold acclimation;GO:0045893, positive regulation of transcription, DNA-templated	-
TRINITY_DN39607_c2_g1	53.9156	26.7514	1.01109	0.00179336	0.0420536	up	smart00774, WRKY, DNA binding domain. The WRKY domain is a DNA binding domain found in one or two copies in a superfamily of plant transcription factors. These transcription factors are involved in the regulation of various physiological programs that are unique to plants, including pathogen defense, senescence and trichome development. The domain is a 60 amino acid region that is defined by the …	-	gi|698507018|ref|XP_009798860.1| PREDICTED: probable WRKY transcription factor 41 [Nicotiana sylvestris] 1.7e-112	gi|698507017|ref|XM_009800558.1| PREDICTED: Nicotiana sylvestris probable WRKY transcription factor 41 (LOC104245013), mRNA 0.0	pfam03106, WRKY, WRKY DNA -binding domain. 2.66716e-19	sp|Q8H0Y8|WRK41_ARATH Probable WRKY transcription factor 41 OS=Arabidopsis thaliana GN=WRKY41 PE=2 SV=2 1.31761e-31	tr|A0A076L4Q2|A0A076L4Q2_TOBAC WRKY transcription factor OS=Nicotiana tabacum PE=2 SV=1 2.0e-97	GO:0003700, DNA binding transcription factor activity;GO:0005634, nucleus;GO:0006351, transcription, DNA-templated;GO:0043565, sequence-specific DNA binding	-
TRINITY_DN13828_c0_g1	5.40447	1.43211	1.91601	5.986e-05	0.00300214	up	pfam14144, DOG1, Seed dormancy control. This family of plant proteins appears to be a highly specific controller seed dormancy. 3.99612e-08	-	gi|698532023|ref|XP_009762839.1| PREDICTED: transcription factor HBP-1b(c38)-like [Nicotiana sylvestris] 7.4e-116	gi|1025032981|ref|XM_016587679.1| PREDICTED: Nicotiana tabacum transcription factor HBP-1b(c38)-like (LOC107768553), mRNA 0.0	pfam14144, DOG1, Seed dormancy control. This family of plant proteins appears to be a highly specific controller seed dormancy. 9.54707e-09	-	tr|M1CRR7|M1CRR7_SOLTU Uncharacterized protein OS=Solanum tuberosum GN=PGSC0003DMG400028482 PE=4 SV=1 1.5e-68	GO:0006351, transcription, DNA-templated;GO:0043565, sequence-specific DNA binding	-
TRINITY_DN39230_c2_g2	6.6969	0.871452	2.942	7.63552e-05	0.00367185	up	-	-	gi|697123151|ref|XP_009615564.1| PREDICTED: probable WRKY transcription factor 26 isoform X1 [Nicotiana tomentosiformis] 2.3e-08	gi|937574325|dbj|AB711130.1| Nicotiana benthamiana NbWRKY9 mRNA for transcription factor, complete cds 2.78151e-154	-	-	tr|A0A0P0UVW5|A0A0P0UVW5_NICBE Transcription factor OS=Nicotiana benthamiana GN=NbWRKY9 PE=2 SV=1 1.7e-08	GO:0003700, DNA binding transcription factor activity;GO:0043565, sequence-specific DNA binding	-
TRINITY_DN39230_c2_g1	19.8689	7.68373	1.37063	5.41133e-06	0.000442413	up	smart00774, WRKY, DNA binding domain. The WRKY domain is a DNA binding domain found in one or two copies in a superfamily of plant transcription factors. These transcription factors are involved in the regulation of various physiological programs that are unique to plants, including pathogen defense, senescence and trichome development. The domain is a 60 amino acid region that is defined by the …	-	gi|283131246|dbj|BAI63295.1| double WRKY type transfactor [Nicotiana benthamiana] 1.6e-102	gi|1025226945|ref|XM_016627170.1| PREDICTED: Nicotiana tabacum probable WRKY transcription factor 26 (LOC107803442), transcript variant X2, mRNA 0.0	pfam03106, WRKY, WRKY DNA -binding domain. 3.33773e-16	sp|Q8S8P5|WRK33_ARATH Probable WRKY transcription factor 33 OS=Arabidopsis thaliana GN=WRKY33 PE=1 SV=2 5.63448e-92	tr|D2KU32|D2KU32_NICBE Double WRKY type transfactor OS=Nicotiana benthamiana GN=NbWRKY7 PE=2 SV=1 1.2e-102	GO:0003700, DNA binding transcription factor activity;GO:0005634, nucleus;GO:0006351, transcription, DNA-templated;GO:0006970, response to osmotic stress;GO:0009408, response to heat;GO:0009409, response to cold;GO:0009414, response to water deprivation;GO:0009651, response to salt stress;GO:0010120, camalexin biosynthetic process;GO:0010200, response to chitin;GO:0010508, positive regulation of …	-
TRINITY_DN40965_c3_g3	18.9824	5.68198	1.7402	3.33217e-05	0.00189292	up	-	-	-	gi|1027854545|ref|NM_001325650.1| Nicotiana tabacum probable WRKY transcription factor 40 (LOC107798622), mRNA 1.0484e-15	-	-	-	-	-
TRINITY_DN28242_c0_g1	25.0355	6.91554	1.85606	9.59775e-07	0.000103302	up	-	-	gi|697159181|ref|XP_009588347.1| PREDICTED: transcription factor HY5 isoform X1 [Nicotiana tomentosiformis] 4.0e-47	gi|698548342|ref|XM_009770014.1| PREDICTED: Nicotiana sylvestris transcription factor HY5 (LOC104219342), transcript variant X1, mRNA 0.0	-	sp|Q9SM50|HY5_SOLLC Transcription factor HY5 OS=Solanum lycopersicum GN=HY5 PE=2 SV=1 4.01653e-59	tr|A0A0V0HHN3|A0A0V0HHN3_SOLCH Putative transcription factor HY5-like OS=Solanum chacoense PE=4 SV=1 3.2e-44	GO:0003690, double-stranded DNA binding;GO:0003700, DNA binding transcription factor activity;GO:0005634, nucleus;GO:0006351, transcription, DNA-templated;GO:0009585, red, far-red light phototransduction;GO:0009737, response to abscisic acid;GO:0009740, gibberellic acid mediated signaling pathway;GO:0010099, regulation of photomorphogenesis;GO:0010224, response to UV-B;GO:0031539, positive regula…	-
TRINITY_DN37436_c0_g1	8.9071	1.3246	2.7494	7.73313e-08	1.18208e-05	up	PLN03212, PLN03212, Transcription repressor MYB5; Provisional. 1.26335e-40	KOG0048, KOG0048, KOG0048, Transcription factor, Myb superfamily [Transcription]. 8.74848e-41	gi|697142003|ref|XP_009625117.1| PREDICTED: myb-related protein 308-like [Nicotiana tomentosiformis] 9.2e-105	gi|1025327895|ref|XM_016650019.1| PREDICTED: Nicotiana tabacum myb-related protein 308-like (LOC107823382), mRNA 0.0	-	sp|Q38850|MYB5_ARATH Transcription repressor MYB5 OS=Arabidopsis thaliana GN=MYB5 PE=1 SV=1 2.72932e-39	tr|M1A577|M1A577_SOLTU Uncharacterized protein OS=Solanum tuberosum GN=PGSC0003DMG400005848 PE=4 SV=1 6.8e-60	GO:0003677, DNA binding;GO:0003700, DNA binding transcription factor activity;GO:0005634, nucleus;GO:0006351, transcription, DNA-templated;GO:0010090, trichome morphogenesis;GO:0010214, seed coat development;GO:0010468, regulation of gene expression;GO:0048354, mucilage biosynthetic process involved in seed coat development	-
TRINITY_DN33570_c2_g1	14.7558	6.58465	1.1641	0.000396103	0.0134382	up	pfam05699, Dimer_Tnp_hAT, hAT family C-terminal dimerization region. This dimerization region is found at the C terminus of the transposases of elements belonging to the Activator superfamily (hAT element superfamily). The isolated dimerization region forms extremely stable dimers in vitro. 7.66952e-20	KOG1121, KOG1121, KOG1121, Tam3-transposase (Ac family) [Replication, recombination and repair]. 2.3502e-38	gi|1025388856|ref|XP_016434648.1| PREDICTED: zinc finger BED domain-containing protein RICESLEEPER 2-like [Nicotiana tabacum] 1.5e-56	gi|697182330|ref|XM_009601874.1| PREDICTED: Nicotiana tomentosiformis zinc finger BED domain-containing protein DAYSLEEPER-like (LOC104095692), mRNA 0.0	pfam05699, Dimer_Tnp_hAT, hAT family C-terminal dimerization region. This dimerization region is found at the C terminus of the transposases of elements belonging to the Activator superfamily (hAT element superfamily). The isolated dimerization region forms extremely stable dimers in vitro. 1.83231e-20	sp|Q6AVI0|RSLE2_ORYSJ Zinc finger BED domain-containing protein RICESLEEPER 2 OS=Oryza sativa subsp. japonica GN=Os03g0733400 PE=2 SV=1 3.16058e-35	tr|A5AJ27|A5AJ27_VITVI Putative uncharacterized protein OS=Vitis vinifera GN=VITISV_013417 PE=4 SV=1 4.3e-40	GO:0000977, RNA polymerase II regulatory region sequence-specific DNA binding;GO:0003677, DNA binding;GO:0003700, DNA binding transcription factor activity;GO:0004672, protein kinase activity;GO:0005524, ATP binding;GO:0005634, nucleus;GO:0006351, transcription, DNA-templated;GO:0006357, regulation of transcription by RNA polymerase II;GO:0009791, post-embryonic development;GO:0046872, metal ion …	-
TRINITY_DN40443_c1_g1	7.26568	1.77027	2.03713	0.000458894	0.0149787	up	-	-	gi|1025350959|ref|XP_016436636.1| PREDICTED: NAC domain-containing protein 21/22-like [Nicotiana tabacum] 7.5e-11	gi|698423399|ref|XM_009783932.1| PREDICTED: Nicotiana sylvestris NAC domain-containing protein 21/22-like (LOC104231007), mRNA 2.81518e-100	-	-	-	-	-
TRINITY_DN33739_c0_g3	11.5746	4.53405	1.35209	0.000870692	0.0246217	up	cd00018, AP2, DNA-binding domain found in transcription regulators in plants such as APETALA2 and EREBP (ethylene responsive element binding protein). In EREBPs the domain specifically binds to the 11bp GCC box of the ethylene response element (ERE), a promotor element essential for ethylene responsiveness. EREBPs and the C-repeat binding factor CBF1, which is involved in stress response, contain…	-	gi|1025216767|ref|XP_016481040.1| PREDICTED: ethylene-responsive transcription factor 5-like [Nicotiana tabacum] 1.0e-112	gi|697111080|ref|XM_009611126.1| PREDICTED: Nicotiana tomentosiformis ethylene-responsive transcription factor 5-like (LOC104103235), mRNA 0.0	-	sp|O80341|EF102_ARATH Ethylene-responsive transcription factor 5 OS=Arabidopsis thaliana GN=ERF5 PE=2 SV=1 9.39303e-40	tr|A0A0V0HMI8|A0A0V0HMI8_SOLCH Putative ethylene-responsive transcription factor 5-like OS=Solanum chacoense PE=4 SV=1 1.3e-88	GO:0003677, DNA binding;GO:0003700, DNA binding transcription factor activity;GO:0005634, nucleus;GO:0006351, transcription, DNA-templated;GO:0006952, defense response;GO:0009409, response to cold;GO:0009873, ethylene-activated signaling pathway;GO:0010200, response to chitin	-
TRINITY_DN42023_c1_g1	122.874	46.0337	1.41642	2.13321e-05	0.00131906	up	sd00045, ANK, ankyrin repeats. Ankyrin repeats are one of the most abundant repeat motifs, and generally function as scaffolds for protein-protein interactions in processes including cell cycle, transcriptional regulation, signal transduction, vesicular trafficking, and inflammatory response. Although predominantly found in eukaryotic proteins, they are also found in some bacterial and viral prot…	KOG1595, KOG1595, KOG1595, CCCH-type Zn-finger protein [General function prediction only]. 2.29072e-59	gi|698520390|ref|XP_009805065.1| PREDICTED: zinc finger CCCH domain-containing protein 29-like [Nicotiana sylvestris] 0.0e+00	gi|698520389|ref|XM_009806763.1| PREDICTED: Nicotiana sylvestris zinc finger CCCH domain-containing protein 29-like (LOC104250193), mRNA 0.0	-	sp|Q9XEE6|C3H29_ARATH Zinc finger CCCH domain-containing protein 29 OS=Arabidopsis thaliana GN=At2g40140 PE=2 SV=1 4.87158e-175	tr|A0A0X8ZWW6|A0A0X8ZWW6_PETHY CCCH-type zinc-finger protein OS=Petunia hybrida GN=TZF1 PE=2 SV=1 5.1e-296	GO:0003677, DNA binding;GO:0003700, DNA binding transcription factor activity;GO:0005634, nucleus;GO:0006355, regulation of transcription, DNA-templated;GO:0009409, response to cold;GO:0010200, response to chitin;GO:0046872, metal ion binding;GO:0050832, defense response to fungus	-
TRINITY_DN34072_c0_g1	53.744	19.2715	1.47963	5.02931e-06	0.000415135	up	smart00774, WRKY, DNA binding domain. The WRKY domain is a DNA binding domain found in one or two copies in a superfamily of plant transcription factors. These transcription factors are involved in the regulation of various physiological programs that are unique to plants, including pathogen defense, senescence and trichome development. The domain is a 60 amino acid region that is defined by the …	-	gi|698528031|ref|XP_009760864.1| PREDICTED: probable WRKY transcription factor 70 [Nicotiana sylvestris] 1.6e-35	gi|1025101656|ref|XM_016603703.1| PREDICTED: Nicotiana tabacum probable WRKY transcription factor 70 (LOC107782765), mRNA 0.0	pfam03106, WRKY, WRKY DNA -binding domain. 7.99605e-06	sp|Q9LY00|WRK70_ARATH Probable WRKY transcription factor 70 OS=Arabidopsis thaliana GN=WRKY70 PE=2 SV=1 1.43347e-11	tr|Q9M6E0|Q9M6E0_TOBAC DNA-binding protein 4 (Fragment) OS=Nicotiana tabacum GN=WRKY4 PE=2 SV=1 1.2e-35	GO:0003700, DNA binding transcription factor activity;GO:0005634, nucleus;GO:0006351, transcription, DNA-templated;GO:0009751, response to salicylic acid;GO:0009753, response to jasmonic acid;GO:0009862, systemic acquired resistance, salicylic acid mediated signaling pathway;GO:0009864, induced systemic resistance, jasmonic acid mediated signaling pathway;GO:0010200, response to chitin;GO:0031347…	-
TRINITY_DN35515_c5_g1	81.2988	27.3607	1.57113	4.4004e-08	7.22608e-06	up	smart00774, WRKY, DNA binding domain. The WRKY domain is a DNA binding domain found in one or two copies in a superfamily of plant transcription factors. These transcription factors are involved in the regulation of various physiological programs that are unique to plants, including pathogen defense, senescence and trichome development. The domain is a 60 amino acid region that is defined by the …	-	gi|1027854546|ref|NP_001312579.1| probable WRKY transcription factor 40 [Nicotiana tabacum] 1.3e-63	gi|698537346|ref|XM_009766499.1| PREDICTED: Nicotiana sylvestris probable WRKY transcription factor 40 (LOC104216460), mRNA 0.0	pfam03106, WRKY, WRKY DNA -binding domain. 5.92667e-08	sp|Q9C5T4|WRK18_ARATH WRKY transcription factor 18 OS=Arabidopsis thaliana GN=WRKY18 PE=1 SV=2 3.18721e-28	tr|Q9SSX8|Q9SSX8_TOBAC WIZZ OS=Nicotiana tabacum GN=wizz PE=2 SV=1 9.9e-64	GO:0002237, response to molecule of bacterial origin;GO:0003700, DNA binding transcription factor activity;GO:0005634, nucleus;GO:0006351, transcription, DNA-templated;GO:0009751, response to salicylic acid;GO:0010200, response to chitin;GO:0031347, regulation of defense response;GO:0042742, defense response to bacterium;GO:0042802, identical protein binding;GO:0043565, sequence-specific DNA bind…	-
TRINITY_DN38569_c2_g2	7.81332	0.928621	3.07277	3.8953e-10	1.08802e-07	up	-	-	gi|698507551|ref|XP_009799111.1| PREDICTED: NAC domain-containing protein 8-like [Nicotiana sylvestris] 1.3e-17	gi|698507550|ref|XM_009800809.1| PREDICTED: Nicotiana sylvestris NAC domain-containing protein 8-like (LOC104245227), mRNA 0.0	-	-	tr|A0A0V0HA71|A0A0V0HA71_SOLCH Putative ovule protein OS=Solanum chacoense PE=4 SV=1 7.5e-13	GO:0003677, DNA binding;GO:0005634, nucleus;GO:0006351, transcription, DNA-templated;GO:0006355, regulation of transcription, DNA-templated	-
TRINITY_DN37598_c0_g3	13.7721	1.83907	2.9047	2.82917e-17	2.75605e-14	up	-	-	gi|698507551|ref|XP_009799111.1| PREDICTED: NAC domain-containing protein 8-like [Nicotiana sylvestris] 6.5e-157	gi|698507550|ref|XM_009800809.1| PREDICTED: Nicotiana sylvestris NAC domain-containing protein 8-like (LOC104245227), mRNA 0.0	-	sp|Q6NQK2|NAC8_ARATH NAC domain-containing protein 8 OS=Arabidopsis thaliana GN=NAC008 PE=2 SV=1 4.82984e-83	tr|M1AY50|M1AY50_SOLTU Uncharacterized protein OS=Solanum tuberosum GN=PGSC0003DMG400012607 PE=4 SV=1 5.8e-142	GO:0000077, DNA damage checkpoint;GO:0003677, DNA binding;GO:0003700, DNA binding transcription factor activity;GO:0005634, nucleus;GO:0006351, transcription, DNA-templated;GO:0006355, regulation of transcription, DNA-templated;GO:0010332, response to gamma radiation;GO:0040020, regulation of meiotic nuclear division	-
TRINITY_DN33997_c1_g5	19.7077	6.93642	1.5065	0.00194671	0.0442767	up	-	-	gi|698512046|ref|XP_009801058.1| PREDICTED: basic leucine zipper 9 [Nicotiana sylvestris] 3.1e-22	gi|1025062324|ref|XM_016594410.1| PREDICTED: Nicotiana tabacum basic leucine zipper 9-like (LOC107774765), mRNA 1.18037e-138	-	-	tr|K4CIA0|K4CIA0_SOLLC Uncharacterized protein OS=Solanum lycopersicum PE=4 SV=1 3.3e-08	GO:0003700, DNA binding transcription factor activity;GO:0005634, nucleus;GO:0043565, sequence-specific DNA binding	-
TRINITY_DN39507_c1_g5	11.8659	4.64803	1.35213	0.000269766	0.0100095	up	-	-	gi|698535498|ref|XP_009764202.1| PREDICTED: probable WRKY transcription factor 41 [Nicotiana sylvestris] 9.3e-20	gi|698535497|ref|XM_009765900.1| PREDICTED: Nicotiana sylvestris probable WRKY transcription factor 41 (LOC104215958), mRNA 0.0	-	-	tr|M1BRE7|M1BRE7_SOLTU Uncharacterized protein OS=Solanum tuberosum GN=PGSC0003DMG400019884 PE=4 SV=1 7.4e-09	GO:0003700, DNA binding transcription factor activity;GO:0043565, sequence-specific DNA binding	-
TRINITY_DN53549_c0_g1	7.63751	1.54587	2.30469	4.62722e-07	5.5638e-05	up	PLN03217, PLN03217, transcription factor ATBS1; Provisional. 3.84857e-16	-	gi|698457699|ref|XP_009780893.1| PREDICTED: transcription factor ILI6-like [Nicotiana sylvestris] 1.6e-37	gi|698457698|ref|XM_009782591.1| PREDICTED: Nicotiana sylvestris transcription factor ILI6-like (LOC104229873), mRNA 0.0	-	sp|F4JCN9|PRE4_ARATH Transcription factor PRE4 OS=Arabidopsis thaliana GN=PRE4 PE=1 SV=1 4.12445e-17	tr|A0A022Q8S8|A0A022Q8S8_ERYGU Uncharacterized protein OS=Erythranthe guttata GN=MIMGU_mgv1a018583mg PE=4 SV=1 2.2e-15	GO:0003700, DNA binding transcription factor activity;GO:0006351, transcription, DNA-templated;GO:0009640, photomorphogenesis;GO:0009740, gibberellic acid mediated signaling pathway;GO:0040008, regulation of growth;GO:0048510, regulation of timing of transition from vegetative to reproductive phase	-
TRINITY_DN34715_c2_g3	32.0782	13.2214	1.27872	8.73814e-06	0.000659087	up	-	KOG0724, KOG0724, KOG0724, Zuotin and related molecular chaperones (DnaJ superfamily), contains DNA-binding domains [Posttranslational modification, protein turnover, chaperones]. 1.18715e-10	gi|1025263816|ref|XP_016491815.1| PREDICTED: myb-like protein J [Nicotiana tabacum] 6.6e-119	gi|698440391|ref|XM_009761771.1| PREDICTED: Nicotiana sylvestris transcription factor MYB1R1-like (LOC104212486), mRNA 0.0	-	sp|Q2V9B0|MY1R1_SOLTU Transcription factor MYB1R1 OS=Solanum tuberosum PE=2 SV=1 5.73142e-27	tr|A0A0V0HK38|A0A0V0HK38_SOLCH Putative transcription factor MYB1R1-like OS=Solanum chacoense PE=4 SV=1 2.6e-67	GO:0003677, DNA binding;GO:0005634, nucleus;GO:0005829, cytosol;GO:0006351, transcription, DNA-templated;GO:0006355, regulation of transcription, DNA-templated	-
TRINITY_DN43827_c2_g3	41.7227	17.3106	1.26918	6.94983e-05	0.00339085	up	-	-	gi|3695034|gb|AAC62619.1| ethylene response element binding protein 1 [Nicotiana tabacum] 3.7e-21	gi|698560585|ref|XM_009773593.1| PREDICTED: Nicotiana sylvestris ethylene-responsive transcription factor 1 (LOC104222363), mRNA 1.03773e-146	-	sp|Q40476|ERF1_TOBAC Ethylene-responsive transcription factor 1 OS=Nicotiana tabacum GN=ERF1 PE=2 SV=1 6.23779e-27	tr|O82447|O82447_TOBAC Ethylene response element binding protein 1 (Fragment) OS=Nicotiana tabacum GN=EREBP1 PE=2 SV=1 2.9e-21	GO:0003677, DNA binding;GO:0003700, DNA binding transcription factor activity;GO:0005634, nucleus;GO:0006351, transcription, DNA-templated;GO:0006952, defense response;GO:0009873, ethylene-activated signaling pathway	-
TRINITY_DN30516_c0_g4	21.1744	2.3545	3.16883	2.74438e-06	0.000249578	up	-	-	gi|697129276|ref|XP_009618694.1| PREDICTED: protein RADIALIS-like 2 [Nicotiana tomentosiformis] 1.1e-16	gi|1025209814|ref|XM_016623776.1| PREDICTED: Nicotiana tabacum protein RADIALIS-like 1 (LOC107800583), mRNA 7.01551e-65	-	sp|Q58FS3|RAD_ANTMA Transcription factor RADIALIS OS=Antirrhinum majus GN=RAD PE=1 SV=1 2.50075e-18	tr|A0A059AND9|A0A059AND9_EUCGR Uncharacterized protein OS=Eucalyptus grandis GN=EUGRSUZ_I01273 PE=4 SV=1 3.8e-14	GO:0003677, DNA binding;GO:0005634, nucleus;GO:0006351, transcription, DNA-templated;GO:0006355, regulation of transcription, DNA-templated;GO:0009908, flower development;GO:0048262, determination of dorsal/ventral asymmetry	-
TRINITY_DN41770_c3_g1	30.4916	1.10628	4.78462	3.73965e-23	9.34505e-20	up	-	-	gi|698503710|ref|XP_009797428.1| PREDICTED: NAC domain-containing protein 8-like [Nicotiana sylvestris] 1.9e-164	gi|698503709|ref|XM_009799126.1| PREDICTED: Nicotiana sylvestris NAC domain-containing protein 8-like (LOC104243863), mRNA 0.0	-	sp|O49459|NAC73_ARATH NAC domain-containing protein 73 OS=Arabidopsis thaliana GN=NAC073 PE=2 SV=1 1.10885e-104	tr|M1D4E9|M1D4E9_SOLTU Uncharacterized protein OS=Solanum tuberosum GN=PGSC0003DMG400031753 PE=4 SV=1 1.0e-125	GO:0003677, DNA binding;GO:0003700, DNA binding transcription factor activity;GO:0005634, nucleus;GO:0006351, transcription, DNA-templated;GO:0044212, transcription regulatory region DNA binding;GO:0045893, positive regulation of transcription, DNA-templated;GO:2000652, regulation of secondary cell wall biogenesis	-
TRINITY_DN37270_c2_g2	9.40559	2.83153	1.73194	1.92179e-05	0.00120321	up	pfam02365, NAM, No apical meristem (NAM) protein. This is a family of no apical meristem (NAM) proteins these are plant development proteins. Mutations in NAM result in the failure to develop a shoot apical meristem in petunia embryos. NAM is indicated as having a role in determining positions of meristems and primordial. One member of this family NAP (NAC-like, activated by AP3/PI) is encoded by…	-	gi|698547101|ref|XP_009767926.1| PREDICTED: NAC domain-containing protein 100-like [Nicotiana sylvestris] 1.9e-188	gi|1025097297|ref|XM_016611152.1| PREDICTED: Nicotiana tabacum NAC domain-containing protein 100-like (LOC107789352), mRNA 0.0	pfam02365, NAM, No apical meristem (NAM) protein. This is a family of no apical meristem (NAM) proteins these are plant development proteins. Mutations in NAM result in the failure to develop a shoot apical meristem in petunia embryos. NAM is indicated as having a role in determining positions of meristems and primordial. One member of this family NAP (NAC-like, activated by AP3/PI) is encoded by…	sp|Q9FLJ2|NC100_ARATH NAC domain-containing protein 100 OS=Arabidopsis thaliana GN=NAC100 PE=2 SV=1 1.32551e-125	tr|M1BQ14|M1BQ14_SOLTU Uncharacterized protein OS=Solanum tuberosum GN=PGSC0003DMG400019523 PE=4 SV=1 3.2e-159	GO:0003677, DNA binding;GO:0003700, DNA binding transcription factor activity;GO:0005634, nucleus;GO:0006351, transcription, DNA-templated;GO:0006355, regulation of transcription, DNA-templated	-
TRINITY_DN41947_c0_g1	21.9618	10.926	1.00723	0.00154022	0.0375199	up	-	-	gi|698438585|ref|XP_009757183.1| PREDICTED: transcription factor GTE12 [Nicotiana sylvestris] 6.1e-56	gi|1025375768|ref|XM_016660421.1| PREDICTED: Nicotiana tabacum transcription factor GTE12-like (LOC107832557), mRNA 0.0	-	-	tr|M1AAY2|M1AAY2_SOLTU Uncharacterized protein OS=Solanum tuberosum GN=PGSC0003DMG400007228 PE=4 SV=1 5.9e-51	-	-
TRINITY_DN38708_c1_g5	47.4971	20.143	1.23756	0.000162438	0.00672633	up	-	-	gi|970037298|ref|XP_015079997.1| PREDICTED: probable WRKY transcription factor 60 [Solanum pennellii] 1.0e-10	gi|1025333398|ref|XM_016651389.1| PREDICTED: Nicotiana tabacum probable WRKY transcription factor 40 (LOC107824587), mRNA 3.26535e-41	-	sp|Q9SAH7|WRK40_ARATH Probable WRKY transcription factor 40 OS=Arabidopsis thaliana GN=WRKY40 PE=1 SV=1 2.62596e-07	tr|C0L2S0|C0L2S0_SOLLC WRKY transcription factor 1 OS=Solanum lycopersicum PE=2 SV=1 7.8e-11	GO:0002237, response to molecule of bacterial origin;GO:0003700, DNA binding transcription factor activity;GO:0005634, nucleus;GO:0006351, transcription, DNA-templated;GO:0009611, response to wounding;GO:0009751, response to salicylic acid;GO:0010200, response to chitin;GO:0031347, regulation of defense response;GO:0042742, defense response to bacterium;GO:0043565, sequence-specific DNA binding;G…	-
TRINITY_DN35359_c0_g2	22.7154	10.2276	1.15121	0.00110136	0.0292113	up	-	-	gi|697154128|ref|XP_009631302.1| PREDICTED: GATA transcription factor 5-like [Nicotiana tomentosiformis] 1.4e-30	gi|698515389|ref|XM_009804268.1| PREDICTED: Nicotiana sylvestris GATA transcription factor 5-like (LOC104248078), mRNA 0.0	-	-	tr|Q76DY0|Q76DY0_TOBAC AG-motif binding protein-4 OS=Nicotiana tabacum GN=AGP4 PE=2 SV=1 4.0e-30	GO:0003700, DNA binding transcription factor activity;GO:0005634, nucleus;GO:0008270, zinc ion binding;GO:0043565, sequence-specific DNA binding;GO:0045893, positive regulation of transcription, DNA-templated	-
TRINITY_DN42694_c1_g2	46.438	18.5597	1.32313	1.35048e-06	0.000136413	up	pfam02365, NAM, No apical meristem (NAM) protein. This is a family of no apical meristem (NAM) proteins these are plant development proteins. Mutations in NAM result in the failure to develop a shoot apical meristem in petunia embryos. NAM is indicated as having a role in determining positions of meristems and primordial. One member of this family NAP (NAC-like, activated by AP3/PI) is encoded by…	-	gi|1025264315|ref|XP_016491940.1| PREDICTED: protein NTM1-like 9 [Nicotiana tabacum] 4.3e-151	gi|698527947|ref|XM_009762519.1| PREDICTED: Nicotiana sylvestris NAC domain-containing protein 74-like (LOC104213101), transcript variant X2, mRNA 0.0	pfam02365, NAM, No apical meristem (NAM) protein. This is a family of no apical meristem (NAM) proteins these are plant development proteins. Mutations in NAM result in the failure to develop a shoot apical meristem in petunia embryos. NAM is indicated as having a role in determining positions of meristems and primordial. One member of this family NAP (NAC-like, activated by AP3/PI) is encoded by…	sp|Q9SCK6|NAC62_ARATH NAC domain-containing protein 62 OS=Arabidopsis thaliana GN=NAC062 PE=1 SV=1 2.88477e-70	tr|M1CKK6|M1CKK6_SOLTU Uncharacterized protein OS=Solanum tuberosum GN=PGSC0003DMG402027023 PE=4 SV=1 1.3e-120	GO:0003677, DNA binding;GO:0003700, DNA binding transcription factor activity;GO:0005634, nucleus;GO:0005886, plasma membrane;GO:0006351, transcription, DNA-templated;GO:0006355, regulation of transcription, DNA-templated;GO:0009814, defense response, incompatible interaction;GO:0010200, response to chitin;GO:0016021, integral component of membrane;GO:0070417, cellular response to cold	-
TRINITY_DN35114_c1_g1	41.2135	9.5624	2.10767	3.89523e-08	6.53772e-06	up	smart00774, WRKY, DNA binding domain. The WRKY domain is a DNA binding domain found in one or two copies in a superfamily of plant transcription factors. These transcription factors are involved in the regulation of various physiological programs that are unique to plants, including pathogen defense, senescence and trichome development. The domain is a 60 amino acid region that is defined by the …	-	gi|698562314|ref|XP_009772378.1| PREDICTED: probable WRKY transcription factor 11 [Nicotiana sylvestris] 1.0e-88	gi|1025304983|ref|XM_016644899.1| PREDICTED: Nicotiana tabacum probable WRKY transcription factor 11 (LOC107818849), mRNA 0.0	pfam03106, WRKY, WRKY DNA -binding domain. 4.83887e-18	sp|Q9SV15|WRK11_ARATH Probable WRKY transcription factor 11 OS=Arabidopsis thaliana GN=WRKY11 PE=2 SV=2 1.56792e-43	tr|Q9SXP4|Q9SXP4_TOBAC DNA-binding protein NtWRKY3 OS=Nicotiana tabacum PE=2 SV=1 1.1e-85	GO:0003700, DNA binding transcription factor activity;GO:0005516, calmodulin binding;GO:0005634, nucleus;GO:0006351, transcription, DNA-templated;GO:0010200, response to chitin;GO:0042742, defense response to bacterium;GO:0043565, sequence-specific DNA binding	-
TRINITY_DN30516_c0_g1	13.0861	2.50403	2.38571	1.747e-05	0.00112021	up	-	-	gi|1025209815|ref|XP_016479262.1| PREDICTED: protein RADIALIS-like 1 [Nicotiana tabacum] 4.1e-14	gi|697129275|ref|XM_009620399.1| PREDICTED: Nicotiana tomentosiformis protein RADIALIS-like 2 (LOC104110841), mRNA 2.05767e-101	-	sp|Q58FS3|RAD_ANTMA Transcription factor RADIALIS OS=Antirrhinum majus GN=RAD PE=1 SV=1 6.74058e-12	tr|Q9LEG4|Q9LEG4_SOLLC SANT/MYB domain protein OS=Solanum lycopersicum GN=fsm1 PE=2 SV=1 5.5e-11	GO:0003677, DNA binding;GO:0005634, nucleus;GO:0006351, transcription, DNA-templated;GO:0006355, regulation of transcription, DNA-templated;GO:0009908, flower development;GO:0048262, determination of dorsal/ventral asymmetry	-
TRINITY_DN30516_c0_g3	12.2143	0.908111	3.74956	2.85924e-07	3.73488e-05	up	-	-	-	gi|697129275|ref|XM_009620399.1| PREDICTED: Nicotiana tomentosiformis protein RADIALIS-like 2 (LOC104110841), mRNA 1.93329e-80	-	-	-	-	-
TRINITY_DN34864_c2_g4	16.2873	0.961661	4.08208	1.59952e-21	3.53587e-18	up	PLN03212, PLN03212, Transcription repressor MYB5; Provisional. 9.23604e-53	KOG0048, KOG0048, KOG0048, Transcription factor, Myb superfamily [Transcription]. 1.01832e-39	gi|698487880|ref|XP_009790561.1| PREDICTED: transcription repressor MYB6-like [Nicotiana sylvestris] 6.0e-104	gi|698487879|ref|XM_009792259.1| PREDICTED: Nicotiana sylvestris transcription repressor MYB6-like (LOC104238003), mRNA 0.0	pfam00249, Myb_DNA-binding, Myb-like DNA-binding domain. This family contains the DNA binding domains from Myb proteins, as well as the SANT domain family. 4.23286e-07	sp|O22264|MYB12_ARATH Transcription factor MYB12 OS=Arabidopsis thaliana GN=MYB12 PE=2 SV=1 2.12877e-65	tr|M1AB81|M1AB81_SOLTU Uncharacterized protein OS=Solanum tuberosum GN=PGSC0003DMG400007304 PE=4 SV=1 7.3e-70	GO:0003677, DNA binding;GO:0003700, DNA binding transcription factor activity;GO:0005634, nucleus;GO:0006351, transcription, DNA-templated;GO:0009651, response to salt stress;GO:0009723, response to ethylene;GO:0009733, response to auxin;GO:0009813, flavonoid biosynthetic process;GO:0045893, positive regulation of transcription, DNA-templated	-
TRINITY_DN34864_c2_g5	6.58518	1.48924	2.14465	1.57859e-12	7.56079e-10	up	PLN03212, PLN03212, Transcription repressor MYB5; Provisional. 4.99377e-35	KOG0048, KOG0048, KOG0048, Transcription factor, Myb superfamily [Transcription]. 8.48933e-24	gi|698480349|ref|XP_009787226.1| PREDICTED: myb-related protein Myb4 [Nicotiana sylvestris] 2.0e-73	gi|1025341939|ref|XM_016652984.1| PREDICTED: Nicotiana tabacum myb-related protein Myb4-like (LOC107826043), mRNA 0.0	pfam00249, Myb_DNA-binding, Myb-like DNA-binding domain. This family contains the DNA binding domains from Myb proteins, as well as the SANT domain family. 5.69634e-07	sp|O22264|MYB12_ARATH Transcription factor MYB12 OS=Arabidopsis thaliana GN=MYB12 PE=2 SV=1 3.24425e-43	tr|W9QYI9|W9QYI9_9ROSA Transcription factor OS=Morus notabilis GN=L484_001908 PE=4 SV=1 1.4e-42	GO:0003677, DNA binding;GO:0003700, DNA binding transcription factor activity;GO:0005634, nucleus;GO:0006351, transcription, DNA-templated;GO:0009651, response to salt stress;GO:0009723, response to ethylene;GO:0009733, response to auxin;GO:0009813, flavonoid biosynthetic process;GO:0045893, positive regulation of transcription, DNA-templated	-
TRINITY_DN34864_c2_g8	10.7264	0.814158	3.71971	9.54724e-20	1.40699e-16	up	-	-	gi|698487880|ref|XP_009790561.1| PREDICTED: transcription repressor MYB6-like [Nicotiana sylvestris] 4.7e-68	gi|698487879|ref|XM_009792259.1| PREDICTED: Nicotiana sylvestris transcription repressor MYB6-like (LOC104238003), mRNA 0.0	-	-	-	-	-
TRINITY_DN44514_c1_g1	5.49323	14.534	-1.40371	1.24236e-05	0.000861537	down	-	-	gi|698531964|ref|XP_009762810.1| PREDICTED: auxin response factor 19-like isoform X2 [Nicotiana sylvestris] 3.5e-225	gi|1025043672|ref|XM_016590327.1| PREDICTED: Nicotiana tabacum auxin response factor 19-like (LOC107771003), mRNA 0.0	-	sp|Q0D9R7|ARFS_ORYSJ Auxin response factor 19 OS=Oryza sativa subsp. japonica GN=ARF19 PE=2 SV=2 4.58738e-113	tr|K4CCD5|K4CCD5_SOLLC Auxin response factor OS=Solanum lycopersicum PE=3 SV=1 6.0e-201	GO:0003677, DNA binding;GO:0005634, nucleus;GO:0006351, transcription, DNA-templated;GO:0006355, regulation of transcription, DNA-templated;GO:0009734, auxin-activated signaling pathway	-
TRINITY_DN43189_c0_g4	4.10255	9.66896	-1.23684	0.000341335	0.0120121	down	pfam14215, bHLH-MYC_N, bHLH-MYC and R2R3-MYB transcription factors N-terminal. This is the N-terminal region of a family of MYB and MYC transcription factors. The DNA-binding HLH domain is further downstream, pfam00010. Members of the MYB and MYC family regulate the biosynthesis of phenylpropanoids in several plant species (DOI:10.1007/s11295-009-0232-y). 1.69099e-15	-	gi|698554602|ref|XP_009770264.1| PREDICTED: transcription factor bHLH13-like [Nicotiana sylvestris] 1.7e-230	gi|698554601|ref|XM_009771962.1| PREDICTED: Nicotiana sylvestris transcription factor bHLH13-like (LOC104220990), mRNA 0.0	pfam14215, bHLH-MYC_N, bHLH-MYC and R2R3-MYB transcription factors N-terminal. This is the N-terminal region of a family of MYB and MYC transcription factors. The DNA-binding HLH domain is further downstream, pfam00010. Members of the MYB and MYC family regulate the biosynthesis of phenylpropanoids in several plant species (DOI:10.1007/s11295-009-0232-y). 4.03992e-16	sp|Q9LNJ5|BH013_ARATH Transcription factor bHLH13 OS=Arabidopsis thaliana GN=BHLH13 PE=2 SV=1 3.30187e-103	tr|M1A9Y4|M1A9Y4_SOLTU Uncharacterized protein OS=Solanum tuberosum GN=PGSC0003DMG400007010 PE=4 SV=1 5.4e-176	GO:0003700, DNA binding transcription factor activity;GO:0005634, nucleus;GO:0006351, transcription, DNA-templated;GO:0006355, regulation of transcription, DNA-templated;GO:0044212, transcription regulatory region DNA binding	-
TRINITY_DN44514_c0_g1	3.56311	13.5381	-1.92582	7.096e-05	0.00345337	down	-	-	gi|1025335326|ref|XP_016515513.1| PREDICTED: auxin response factor 19-like [Nicotiana tabacum] 1.6e-11	gi|1025335325|ref|XM_016660027.1| PREDICTED: Nicotiana tabacum auxin response factor 19-like (LOC107832210), mRNA 0.0	-	-	tr|M1B2I2|M1B2I2_SOLTU Auxin response factor OS=Solanum tuberosum GN=PGSC0003DMG400013686 PE=3 SV=1 1.9e-09	GO:0003677, DNA binding;GO:0005634, nucleus;GO:0006351, transcription, DNA-templated;GO:0006355, regulation of transcription, DNA-templated;GO:0009734, auxin-activated signaling pathway	-
TRINITY_DN31474_c0_g1	3.85735	11.5823	-1.58624	1.20315e-05	0.000838649	down	pfam06507, Auxin_resp, Auxin response factor. A conserved region of auxin-responsive transcription factors. 3.08512e-23	-	gi|1025335326|ref|XP_016515513.1| PREDICTED: auxin response factor 19-like [Nicotiana tabacum] 4.1e-80	gi|1025335325|ref|XM_016660027.1| PREDICTED: Nicotiana tabacum auxin response factor 19-like (LOC107832210), mRNA 0.0	pfam06507, Auxin_resp, Auxin response factor. A conserved region of auxin-responsive transcription factors. 7.3706e-24	sp|Q6Z2W3|ARFE_ORYSJ Auxin response factor 5 OS=Oryza sativa subsp. japonica GN=ARF5 PE=2 SV=2 1.66568e-65	tr|M1ALA4|M1ALA4_SOLTU Auxin response factor OS=Solanum tuberosum GN=PGSC0003DMG400009773 PE=3 SV=1 2.2e-70	GO:0003677, DNA binding;GO:0005634, nucleus;GO:0006351, transcription, DNA-templated;GO:0006355, regulation of transcription, DNA-templated;GO:0009734, auxin-activated signaling pathway	-
TRINITY_DN39230_c1_g2	0.910721	9.30364	-3.35271	2.23208e-11	8.44006e-09	down	smart00774, WRKY, DNA binding domain. The WRKY domain is a DNA binding domain found in one or two copies in a superfamily of plant transcription factors. These transcription factors are involved in the regulation of various physiological programs that are unique to plants, including pathogen defense, senescence and trichome development. The domain is a 60 amino acid region that is defined by the …	-	gi|698528013|ref|XP_009760855.1| PREDICTED: probable WRKY transcription factor 71 [Nicotiana sylvestris] 1.2e-91	gi|698528012|ref|XM_009762553.1| PREDICTED: Nicotiana sylvestris probable WRKY transcription factor 71 (LOC104213119), mRNA 0.0	pfam03106, WRKY, WRKY DNA -binding domain. 6.11622e-18	sp|Q93WV4|WRK71_ARATH Probable WRKY transcription factor 71 OS=Arabidopsis thaliana GN=WRKY71 PE=2 SV=1 3.09358e-54	tr|K4B889|K4B889_SOLLC Uncharacterized protein OS=Solanum lycopersicum PE=4 SV=1 1.2e-59	GO:0003700, DNA binding transcription factor activity;GO:0005634, nucleus;GO:0006351, transcription, DNA-templated;GO:0043565, sequence-specific DNA binding	-
TRINITY_DN39342_c0_g2	2.81073	15.43	-2.45672	3.32943e-09	7.37628e-07	down	cd00018, AP2, DNA-binding domain found in transcription regulators in plants such as APETALA2 and EREBP (ethylene responsive element binding protein). In EREBPs the domain specifically binds to the 11bp GCC box of the ethylene response element (ERE), a promotor element essential for ethylene responsiveness. EREBPs and the C-repeat binding factor CBF1, which is involved in stress response, contain…	-	gi|1025302831|ref|XP_016499871.1| PREDICTED: ethylene-responsive transcription factor 1B-like [Nicotiana tabacum] 7.4e-79	gi|1025302830|ref|XM_016644385.1| PREDICTED: Nicotiana tabacum ethylene-responsive transcription factor 1B-like (LOC107818380), mRNA 0.0	-	sp|Q8LDC8|ERF92_ARATH Ethylene-responsive transcription factor 1B OS=Arabidopsis thaliana GN=ERF1B PE=1 SV=2 9.46261e-55	tr|P93392|P93392_TOBAC S25-XP1 DNA binding protein OS=Nicotiana tabacum PE=2 SV=1 1.3e-72	GO:0003677, DNA binding;GO:0003700, DNA binding transcription factor activity;GO:0005634, nucleus;GO:0006351, transcription, DNA-templated;GO:0006952, defense response;GO:0009867, jasmonic acid mediated signaling pathway;GO:0009873, ethylene-activated signaling pathway	K14516-ko04075 Plant hormone signal transduction;ko04016 MAPK signaling pathway - plant
TRINITY_DN33183_c0_g1	2.98161	13.7214	-2.20227	2.37942e-06	0.000222732	down	smart00415, HSF, heat shock factor. 9.17425e-32	KOG0627, KOG0627, KOG0627, Heat shock transcription factor [Transcription]. 2.10178e-34	gi|1025389835|ref|XP_016434894.1| PREDICTED: heat stress transcription factor B-3-like [Nicotiana tabacum] 2.7e-106	gi|1025389834|ref|XM_016579408.1| PREDICTED: Nicotiana tabacum heat stress transcription factor B-3-like (LOC107761210), mRNA 0.0	pfam00447, HSF_DNA-bind, HSF-type DNA-binding. 2.41471e-18	sp|O22230|HSFB3_ARATH Heat stress transcription factor B-3 OS=Arabidopsis thaliana GN=HSFB3 PE=2 SV=1 5.65905e-57	tr|M1AEL4|M1AEL4_SOLTU Uncharacterized protein OS=Solanum tuberosum GN=PGSC0003DMG401008167 PE=3 SV=1 4.2e-83	GO:0003700, DNA binding transcription factor activity;GO:0005634, nucleus;GO:0005737, cytoplasm;GO:0006351, transcription, DNA-templated;GO:0043565, sequence-specific DNA binding;GO:0046686, response to cadmium ion	-
TRINITY_DN36655_c4_g3	4.1174	11.6375	-1.49897	1.82561e-05	0.00116184	down	-	-	gi|697126162|ref|XP_009617116.1| PREDICTED: transcription factor bHLH61-like isoform X2 [Nicotiana tomentosiformis] 5.8e-46	gi|697126161|ref|XM_009618821.1| PREDICTED: Nicotiana tomentosiformis transcription factor bHLH61-like (LOC104109499), transcript variant X2, mRNA 3.15221e-135	-	-	tr|M1CIW7|M1CIW7_SOLTU Uncharacterized protein OS=Solanum tuberosum GN=PGSC0003DMG400026576 PE=4 SV=1 3.3e-41	GO:0016021, integral component of membrane	-
TRINITY_DN34017_c2_g1	11.1038	24.6195	-1.14875	0.000274082	0.0101223	down	-	-	gi|1025187430|ref|XP_016474346.1| PREDICTED: protein RADIALIS-like 5 [Nicotiana tabacum] 1.1e-38	gi|1025187429|ref|XM_016618860.1| PREDICTED: Nicotiana tabacum protein RADIALIS-like 5 (LOC107796128), mRNA 4.71383e-121	-	sp|Q1A173|RADL6_ARATH Protein RADIALIS-like 6 OS=Arabidopsis thaliana GN=RL6 PE=2 SV=1 1.82636e-28	tr|K4DGZ0|K4DGZ0_SOLLC Uncharacterized protein OS=Solanum lycopersicum PE=4 SV=1 9.1e-30	GO:0003677, DNA binding;GO:0005634, nucleus;GO:0006351, transcription, DNA-templated;GO:0006355, regulation of transcription, DNA-templated	-
TRINITY_DN44843_c4_g2	7.67061	60.0492	-2.96873	2.89286e-12	1.33014e-09	down	-	-	gi|698579675|ref|XP_009777081.1| PREDICTED: basic leucine zipper 61-like [Nicotiana sylvestris] 5.1e-54	gi|1025154237|ref|XM_016612637.1| PREDICTED: Nicotiana tabacum basic leucine zipper 61-like (LOC107790685), mRNA 0.0	-	sp|F4IN23|BZP34_ARATH Basic leucine zipper 34 OS=Arabidopsis thaliana GN=BZIP34 PE=1 SV=1 1.24421e-25	tr|M1AJT9|M1AJT9_SOLTU Uncharacterized protein OS=Solanum tuberosum GN=PGSC0003DMG400009388 PE=4 SV=1 1.4e-32	GO:0003677, DNA binding;GO:0003700, DNA binding transcription factor activity;GO:0005634, nucleus;GO:0006351, transcription, DNA-templated;GO:0009555, pollen development;GO:0043565, sequence-specific DNA binding;GO:0045893, positive regulation of transcription, DNA-templated	-
TRINITY_DN9788_c0_g1	5.1772	18.7055	-1.85322	1.33909e-06	0.000135979	down	-	KOG0724, KOG0724, KOG0724, Zuotin and related molecular chaperones (DnaJ superfamily), contains DNA-binding domains [Posttranslational modification, protein turnover, chaperones]. 2.05581e-09	gi|698478992|ref|XP_009786616.1| PREDICTED: protein RADIALIS-like 1 [Nicotiana sylvestris] 4.2e-35	gi|1025363162|ref|XM_016657766.1| PREDICTED: Nicotiana tabacum protein RADIALIS-like 1 (LOC107830259), mRNA 0.0	-	sp|Q1A173|RADL6_ARATH Protein RADIALIS-like 6 OS=Arabidopsis thaliana GN=RL6 PE=2 SV=1 1.9962e-24	tr|M0ZVX4|M0ZVX4_SOLTU Uncharacterized protein OS=Solanum tuberosum GN=PGSC0003DMG400003601 PE=4 SV=1 1.7e-28	GO:0003677, DNA binding;GO:0005634, nucleus;GO:0006351, transcription, DNA-templated;GO:0006355, regulation of transcription, DNA-templated	-
TRINITY_DN37436_c1_g5	3.5774	10.1614	-1.50611	0.00092485	0.0256296	down	-	-	gi|698519013|ref|XP_009804370.1| PREDICTED: transcription factor MYB57-like [Nicotiana sylvestris] 9.6e-37	gi|698519012|ref|XM_009806068.1| PREDICTED: Nicotiana sylvestris transcription factor MYB57-like (LOC104249609), mRNA 0.0	-	sp|Q9LDE1|MY108_ARATH Transcription factor MYB108 OS=Arabidopsis thaliana GN=MYB108 PE=1 SV=1 5.45914e-14	tr|K4BM86|K4BM86_SOLLC Uncharacterized protein OS=Solanum lycopersicum PE=4 SV=1 1.9e-21	GO:0003677, DNA binding;GO:0003700, DNA binding transcription factor activity;GO:0005634, nucleus;GO:0006351, transcription, DNA-templated;GO:0006952, defense response;GO:0009620, response to fungus;GO:0009651, response to salt stress;GO:0009723, response to ethylene;GO:0009737, response to abscisic acid;GO:0009753, response to jasmonic acid	-
TRINITY_DN35119_c1_g1	8.33322	25.2916	-1.60171	2.63924e-06	0.000242316	down	-	-	gi|698530972|ref|XP_009762311.1| PREDICTED: transcription factor bHLH63-like [Nicotiana sylvestris] 3.3e-123	gi|1025385033|ref|XM_016578187.1| PREDICTED: Nicotiana tabacum transcription factor bHLH63-like (LOC107760174), transcript variant X1, mRNA 0.0	-	sp|Q9ZPW3|HBI1_ARATH Transcription factor HBI1 OS=Arabidopsis thaliana GN=HBI1 PE=1 SV=3 3.40357e-19	tr|M0ZJ88|M0ZJ88_SOLTU Uncharacterized protein OS=Solanum tuberosum GN=PGSC0003DMG400000711 PE=4 SV=1 1.5e-96	GO:0003677, DNA binding;GO:0003700, DNA binding transcription factor activity;GO:0005634, nucleus;GO:0006351, transcription, DNA-templated;GO:0009740, gibberellic acid mediated signaling pathway;GO:0009742, brassinosteroid mediated signaling pathway;GO:0040008, regulation of growth	-
TRINITY_DN39636_c1_g2	5.5691	14.3561	-1.36615	1.05676e-05	0.000759214	down	-	-	gi|1025385034|ref|XP_016433673.1| PREDICTED: transcription factor bHLH63-like isoform X1 [Nicotiana tabacum] 2.2e-104	gi|698530971|ref|XM_009764009.1| PREDICTED: Nicotiana sylvestris transcription factor bHLH63-like (LOC104214354), mRNA 0.0	-	sp|Q8GY61|BH063_ARATH Transcription factor bHLH63 OS=Arabidopsis thaliana GN=BHLH63 PE=1 SV=1 1.17681e-51	tr|M0ZJ88|M0ZJ88_SOLTU Uncharacterized protein OS=Solanum tuberosum GN=PGSC0003DMG400000711 PE=4 SV=1 4.2e-100	GO:0003677, DNA binding;GO:0003700, DNA binding transcription factor activity;GO:0005634, nucleus;GO:0006351, transcription, DNA-templated;GO:0009637, response to blue light;GO:0009908, flower development;GO:0009911, positive regulation of flower development	-
TRINITY_DN36977_c2_g4	4.14578	11.098	-1.42058	0.000107061	0.00480731	down	-	-	gi|698509598|ref|XP_009800006.1| PREDICTED: protein TIFY 5A-like [Nicotiana sylvestris] 1.1e-51	gi|1025037506|ref|XM_016588784.1| PREDICTED: Nicotiana tabacum protein TIFY 5A-like (LOC107769557), mRNA 0.0	-	sp|Q8LBM2|TIF5A_ARATH Protein TIFY 5A OS=Arabidopsis thaliana GN=TIFY5A PE=1 SV=1 8.55971e-23	tr|T1WNL1|T1WNL1_TOBAC Jasmonate ZIM-domain protein 12b OS=Nicotiana tabacum PE=2 SV=1 7.9e-50	GO:0003714, transcription corepressor activity;GO:0005634, nucleus;GO:0006351, transcription, DNA-templated;GO:0006355, regulation of transcription, DNA-templated;GO:0006952, defense response;GO:0009611, response to wounding;GO:0031347, regulation of defense response;GO:1903507, negative regulation of nucleic acid-templated transcription;GO:2000022, regulation of jasmonic acid mediated signaling …	-
TRINITY_DN35498_c1_g2	1.04284	6.8844	-2.72281	1.90374e-05	0.00119713	down	-	-	gi|698550380|ref|XP_009768958.1| PREDICTED: WRKY transcription factor 22-like [Nicotiana sylvestris] 4.2e-26	gi|1025243214|ref|XM_016631674.1| PREDICTED: Nicotiana tabacum WRKY transcription factor 22-like (LOC107807320), mRNA 0.0	-	-	tr|K4AZP9|K4AZP9_SOLLC Uncharacterized protein OS=Solanum lycopersicum PE=4 SV=1 7.4e-15	GO:0003700, DNA binding transcription factor activity;GO:0043565, sequence-specific DNA binding	-
TRINITY_DN31191_c0_g1	62.9581	141.299	-1.16629	8.53667e-06	0.000647289	down	pfam06200, tify, tify domain. This short possible domain is found in a variety of plant transcription factors that contain GATA domains as well as other motifs. Although previously known as the Zim domain this is now called the tify domain after its most conserved amino acids. TIFY proteins can be further classified into two groups depending on the presence (group I) or absence (group II) of a C2…	-	gi|698494169|ref|XP_009793297.1| PREDICTED: protein TIFY 10A-like [Nicotiana sylvestris] 9.3e-77	gi|698494168|ref|XM_009794995.1| PREDICTED: Nicotiana sylvestris protein TIFY 10A-like (LOC104240210), mRNA 0.0	pfam06200, tify, tify domain. This short possible domain is found in a variety of plant transcription factors that contain GATA domains as well as other motifs. Although previously known as the Zim domain this is now called the tify domain after its most conserved amino acids. TIFY proteins can be further classified into two groups depending on the presence (group I) or absence (group II) of a C2…	sp|Q9LMA8|TI10A_ARATH Protein TIFY 10A OS=Arabidopsis thaliana GN=TIFY10A PE=1 SV=1 1.72577e-34	tr|I3WT98|I3WT98_NICAT Jasmonate ZIM domain protein a OS=Nicotiana attenuata PE=2 SV=1 9.3e-77	GO:0003714, transcription corepressor activity;GO:0005634, nucleus;GO:0006351, transcription, DNA-templated;GO:0006355, regulation of transcription, DNA-templated;GO:0009555, pollen development;GO:0009611, response to wounding;GO:0009753, response to jasmonic acid;GO:0009867, jasmonic acid mediated signaling pathway;GO:0009908, flower development;GO:0031347, regulation of defense response;GO:0042…	-
TRINITY_DN35906_c0_g4	4.28562	9.55949	-1.15743	0.00210763	0.0468612	down	-	-	gi|698493593|ref|XP_009793068.1| PREDICTED: myb-related protein 306-like isoform X1 [Nicotiana sylvestris] 2.5e-89	gi|1025071064|ref|XM_016596567.1| PREDICTED: Nicotiana tabacum myb-related protein 306-like (LOC107776659), mRNA 0.0	-	sp|P81392|MYB06_ANTMA Myb-related protein 306 OS=Antirrhinum majus GN=MYB306 PE=2 SV=1 5.74468e-17	tr|A0A0V0I1N8|A0A0V0I1N8_SOLCH Putative myb-related protein-like (Fragment) OS=Solanum chacoense PE=4 SV=1 4.9e-45	GO:0003677, DNA binding;GO:0005634, nucleus;GO:0006351, transcription, DNA-templated;GO:0006355, regulation of transcription, DNA-templated	-
TRINITY_DN35906_c0_g2	4.33719	9.6789	-1.15808	0.000660502	0.0197861	down	-	-	gi|1025140878|ref|XP_016466348.1| PREDICTED: myb-related protein 306-like [Nicotiana tabacum] 2.7e-83	gi|698527171|ref|XM_009762127.1| PREDICTED: Nicotiana sylvestris myb-related protein 306-like (LOC104212772), mRNA 0.0	-	sp|P81392|MYB06_ANTMA Myb-related protein 306 OS=Antirrhinum majus GN=MYB306 PE=2 SV=1 8.963e-29	tr|A0A0V0I1N8|A0A0V0I1N8_SOLCH Putative myb-related protein-like (Fragment) OS=Solanum chacoense PE=4 SV=1 1.6e-46	GO:0003677, DNA binding;GO:0005634, nucleus;GO:0006351, transcription, DNA-templated;GO:0006355, regulation of transcription, DNA-templated	-
TRINITY_DN40331_c0_g1	8.56505	21.6499	-1.33783	0.000568555	0.0176923	down	pfam04770, ZF-HD_dimer, ZF-HD protein dimerization region. This family of proteins has are plant transcription factors, and have been named ZF-HD for zinc finger homeodomain proteins, on the basis of similarity to proteins of known structure. This region is thought to be involved in the formation of homo and heterodimers, and may form a zinc finger. 3.20262e-24	-	gi|698531904|ref|XP_009762783.1| PREDICTED: zinc-finger homeodomain protein 4-like [Nicotiana sylvestris] 3.7e-89	gi|1025222433|ref|XM_016626997.1| PREDICTED: Nicotiana tabacum zinc-finger homeodomain protein 4-like (LOC107803308), transcript variant X2, mRNA 0.0	pfam04770, ZF-HD_dimer, ZF-HD protein dimerization region. This family of proteins has are plant transcription factors, and have been named ZF-HD for zinc finger homeodomain proteins, on the basis of similarity to proteins of known structure. This region is thought to be involved in the formation of homo and heterodimers, and may form a zinc finger. 7.65133e-25	sp|Q9M9S0|ZHD4_ARATH Zinc-finger homeodomain protein 4 OS=Arabidopsis thaliana GN=ZHD4 PE=1 SV=1 2.368e-36	tr|M1BUX1|M1BUX1_SOLTU Uncharacterized protein OS=Solanum tuberosum GN=PGSC0003DMG400020716 PE=4 SV=1 9.9e-58	GO:0003677, DNA binding;GO:0005634, nucleus;GO:0006351, transcription, DNA-templated;GO:0006355, regulation of transcription, DNA-templated;GO:0042803, protein homodimerization activity;GO:0046872, metal ion binding;GO:0048574, long-day photoperiodism, flowering	-
TRINITY_DN55127_c0_g1	2.80624	15.0255	-2.4207	2.58818e-10	7.62849e-08	down	-	KOG0724, KOG0724, KOG0724, Zuotin and related molecular chaperones (DnaJ superfamily), contains DNA-binding domains [Posttranslational modification, protein turnover, chaperones]. 1.05854e-07	gi|697170872|ref|XP_009594360.1| PREDICTED: protein RADIALIS-like 1 [Nicotiana tomentosiformis] 1.5e-35	gi|698477139|ref|XM_009787506.1| PREDICTED: Nicotiana sylvestris protein RADIALIS-like 1 (LOC104234015), mRNA 0.0	-	sp|Q1A173|RADL6_ARATH Protein RADIALIS-like 6 OS=Arabidopsis thaliana GN=RL6 PE=2 SV=1 4.25837e-33	tr|V7CYS1|V7CYS1_PHAVU Uncharacterized protein OS=Phaseolus vulgaris GN=PHAVU_001G120400g PE=4 SV=1 8.5e-28	GO:0003677, DNA binding;GO:0005634, nucleus;GO:0006351, transcription, DNA-templated;GO:0006355, regulation of transcription, DNA-templated	-
TRINITY_DN42012_c2_g2	3.41986	11.1045	-1.69914	9.21492e-06	0.000684274	down	-	-	-	gi|697096011|ref|XM_009615955.1| PREDICTED: Nicotiana tomentosiformis transcription factor bHLH87-like (LOC104107216), mRNA 2.13884e-172	-	-	-	-	-
TRINITY_DN42012_c2_g3	2.75394	11.2306	-2.02787	6.93304e-08	1.0683e-05	down	-	-	gi|1025142787|ref|XP_016466664.1| PREDICTED: transcription factor bHLH87-like [Nicotiana tabacum] 2.3e-98	gi|1025142792|ref|XM_016611179.1| PREDICTED: Nicotiana tabacum transcription factor bHLH87-like (LOC107789384), transcript variant X2, mRNA 0.0	-	sp|Q8S3D2|BH087_ARATH Transcription factor bHLH87 OS=Arabidopsis thaliana GN=BHLH87 PE=2 SV=1 1.8434e-60	tr|K4BMS3|K4BMS3_SOLLC Uncharacterized protein OS=Solanum lycopersicum PE=4 SV=1 6.9e-79	GO:0003677, DNA binding;GO:0003700, DNA binding transcription factor activity;GO:0005634, nucleus;GO:0006351, transcription, DNA-templated;GO:0006355, regulation of transcription, DNA-templated	-
TRINITY_DN41352_c0_g2	3.76379	7.56415	-1.00699	0.00114104	0.0300968	down	cd08875, START_ArGLABRA2_like, C-terminal lipid-binding START domain of the Arabidopsis homeobox protein GLABRA 2 and related proteins. This subfamily includes the steroidogenic acute regulatory protein (StAR)-related lipid transfer (START) domains of the Arabidopsis homeobox protein GLABRA 2 and related proteins. The START domain family belongs to the SRPBCC (START/RHO_alpha_C/PITP/Bet_v1/CoxG/C…	KOG0483, KOG0483, KOG0483, Transcription factor HEX, contains HOX and HALZ domains [Transcription]. 3.83206e-11	gi|1025278390|ref|XP_016494823.1| PREDICTED: homeobox-leucine zipper protein HDG5-like isoform X2 [Nicotiana tabacum] 1.0e-261	gi|1025278389|ref|XM_016639337.1| PREDICTED: Nicotiana tabacum homeobox-leucine zipper protein HDG5-like (LOC107814013), transcript variant X2, mRNA 0.0	pfam01852, START, START domain. 3.73776e-20	sp|A2ZAI7|ROC3_ORYSI Homeobox-leucine zipper protein ROC3 OS=Oryza sativa subsp. indica GN=ROC3 PE=3 SV=2 0.0	tr|A0A0V0IWB5|A0A0V0IWB5_SOLCH Putative homeobox-leucine zipper protein HDG5-like OS=Solanum chacoense PE=4 SV=1 3.0e-237	GO:0005634, nucleus;GO:0006351, transcription, DNA-templated;GO:0006355, regulation of transcription, DNA-templated;GO:0008289, lipid binding;GO:0043565, sequence-specific DNA binding	-
TRINITY_DN38550_c0_g3	1.30265	5.60379	-2.10495	6.91288e-06	0.000538503	down	smart00380, AP2, DNA-binding domain in plant proteins such as APETALA2 and EREBPs. 2.47354e-12	-	gi|698522473|ref|XP_009758054.1| PREDICTED: ethylene-responsive transcription factor WIN1-like [Nicotiana sylvestris] 1.3e-88	gi|1025201654|ref|XM_016621744.1| PREDICTED: Nicotiana tabacum ethylene-responsive transcription factor WIN1-like (LOC107798715), mRNA 0.0	-	sp|Q3E958|SHN3_ARATH Ethylene-responsive transcription factor SHINE 3 OS=Arabidopsis thaliana GN=SHN3 PE=2 SV=1 1.70696e-54	tr|M1CYS6|M1CYS6_SOLTU Uncharacterized protein OS=Solanum tuberosum GN=PGSC0003DMG400030228 PE=4 SV=1 1.3e-72	GO:0003677, DNA binding;GO:0003700, DNA binding transcription factor activity;GO:0005634, nucleus;GO:0006351, transcription, DNA-templated;GO:0009873, ethylene-activated signaling pathway	-
TRINITY_DN44303_c1_g2	0.544594	7.91768	-3.86183	1.51897e-08	2.83451e-06	down	smart00774, WRKY, DNA binding domain. The WRKY domain is a DNA binding domain found in one or two copies in a superfamily of plant transcription factors. These transcription factors are involved in the regulation of various physiological programs that are unique to plants, including pathogen defense, senescence and trichome development. The domain is a 60 amino acid region that is defined by the …	-	gi|698528013|ref|XP_009760855.1| PREDICTED: probable WRKY transcription factor 71 [Nicotiana sylvestris] 5.8e-86	gi|698528012|ref|XM_009762553.1| PREDICTED: Nicotiana sylvestris probable WRKY transcription factor 71 (LOC104213119), mRNA 0.0	pfam03106, WRKY, WRKY DNA -binding domain. 9.67597e-09	sp|Q8VWJ2|WRK28_ARATH Probable WRKY transcription factor 28 OS=Arabidopsis thaliana GN=WRKY28 PE=2 SV=1 9.92731e-22	tr|M1AL07|M1AL07_SOLTU Uncharacterized protein OS=Solanum tuberosum GN=PGSC0003DMG400009703 PE=4 SV=1 4.2e-52	GO:0003700, DNA binding transcription factor activity;GO:0005634, nucleus;GO:0006351, transcription, DNA-templated;GO:0043565, sequence-specific DNA binding	-
TRINITY_DN37459_c0_g1	2.72222	9.43052	-1.79255	1.85618e-05	0.00117364	down	cd00018, AP2, DNA-binding domain found in transcription regulators in plants such as APETALA2 and EREBP (ethylene responsive element binding protein). In EREBPs the domain specifically binds to the 11bp GCC box of the ethylene response element (ERE), a promotor element essential for ethylene responsiveness. EREBPs and the C-repeat binding factor CBF1, which is involved in stress response, contain…	-	gi|698558508|ref|XP_009771308.1| PREDICTED: ethylene-responsive transcription factor ERF039-like [Nicotiana sylvestris] 4.3e-94	gi|698558507|ref|XM_009773006.1| PREDICTED: Nicotiana sylvestris ethylene-responsive transcription factor ERF039-like (LOC104221868), mRNA 0.0	-	sp|Q8LBQ7|ERF34_ARATH Ethylene-responsive transcription factor ERF034 OS=Arabidopsis thaliana GN=ERF034 PE=2 SV=2 8.78266e-49	tr|M1CGG5|M1CGG5_SOLTU Uncharacterized protein OS=Solanum tuberosum GN=PGSC0003DMG400026035 PE=4 SV=1 2.3e-71	GO:0003677, DNA binding;GO:0003700, DNA binding transcription factor activity;GO:0005634, nucleus;GO:0006351, transcription, DNA-templated;GO:0009873, ethylene-activated signaling pathway;GO:0044212, transcription regulatory region DNA binding	-
TRINITY_DN42157_c3_g1	8.32621	23.6141	-1.50392	0.000174838	0.00713365	down	smart00774, WRKY, DNA binding domain. The WRKY domain is a DNA binding domain found in one or two copies in a superfamily of plant transcription factors. These transcription factors are involved in the regulation of various physiological programs that are unique to plants, including pathogen defense, senescence and trichome development. The domain is a 60 amino acid region that is defined by the …	-	gi|698576109|ref|XP_009776126.1| PREDICTED: WRKY transcription factor 6-like [Nicotiana sylvestris] 2.5e-124	gi|697156600|ref|XM_009588756.1| PREDICTED: Nicotiana tomentosiformis probable WRKY transcription factor 31 (LOC104084806), mRNA 0.0	pfam03106, WRKY, WRKY DNA -binding domain. 2.69198e-15	sp|Q9C519|WRKY6_ARATH WRKY transcription factor 6 OS=Arabidopsis thaliana GN=WRKY6 PE=1 SV=1 6.69672e-58	tr|K4B5N8|K4B5N8_SOLLC Uncharacterized protein OS=Solanum lycopersicum PE=4 SV=1 1.5e-84	GO:0003700, DNA binding transcription factor activity;GO:0005634, nucleus;GO:0006351, transcription, DNA-templated;GO:0009873, ethylene-activated signaling pathway;GO:0010200, response to chitin;GO:0016036, cellular response to phosphate starvation;GO:0043565, sequence-specific DNA binding;GO:0044212, transcription regulatory region DNA binding;GO:0045892, negative regulation of transcription, DN…	-
TRINITY_DN37052_c1_g2	15.1926	40.6843	-1.4211	7.64076e-05	0.00367185	down	-	-	gi|698490696|ref|XP_009791818.1| PREDICTED: transcription factor EMB1444-like isoform X1 [Nicotiana sylvestris] 1.2e-73	gi|1025027875|ref|XM_016600162.1| PREDICTED: Nicotiana tabacum transcription factor EMB1444-like (LOC107779687), transcript variant X1, mRNA 0.0	-	-	tr|K4BUT7|K4BUT7_SOLLC Uncharacterized protein OS=Solanum lycopersicum PE=4 SV=1 5.0e-43	GO:0004674, protein serine/threonine kinase activity;GO:0005829, cytosol;GO:0006468, protein phosphorylation;GO:0035556, intracellular signal transduction	-
TRINITY_DN37052_c1_g1	10.2682	29.3377	-1.51457	0.000535547	0.0168566	down	-	-	gi|697178460|ref|XP_009598213.1| PREDICTED: uncharacterized protein LOC104094059 [Nicotiana tomentosiformis] 4.0e-31	gi|1025027881|ref|XM_016600170.1| PREDICTED: Nicotiana tabacum transcription factor EMB1444-like (LOC107779687), transcript variant X2, mRNA 3.7015e-173	-	-	tr|A0A0V0I098|A0A0V0I098_SOLCH Putative transcription factor bHLH-like OS=Solanum chacoense PE=4 SV=1 1.2e-27	-	-
TRINITY_DN39230_c0_g1	0.743977	5.62232	-2.91784	7.07951e-05	0.00344826	down	smart00774, WRKY, DNA binding domain. The WRKY domain is a DNA binding domain found in one or two copies in a superfamily of plant transcription factors. These transcription factors are involved in the regulation of various physiological programs that are unique to plants, including pathogen defense, senescence and trichome development. The domain is a 60 amino acid region that is defined by the …	-	gi|698482249|ref|XP_009788059.1| PREDICTED: probable WRKY transcription factor 43 [Nicotiana sylvestris] 2.9e-74	gi|1025365354|ref|XM_016582276.1| PREDICTED: Nicotiana tabacum probable WRKY transcription factor 43 (LOC107763775), mRNA 0.0	pfam03106, WRKY, WRKY DNA -binding domain. 2.98365e-20	sp|Q9S763|WRK45_ARATH Probable WRKY transcription factor 45 OS=Arabidopsis thaliana GN=WRKY45 PE=2 SV=1 3.30004e-49	tr|M1BSQ7|M1BSQ7_SOLTU Uncharacterized protein OS=Solanum tuberosum GN=PGSC0003DMG400020206 PE=4 SV=1 6.7e-47	GO:0003700, DNA binding transcription factor activity;GO:0005634, nucleus;GO:0006351, transcription, DNA-templated;GO:0006817, phosphate ion transport;GO:0008134, transcription factor binding;GO:0043565, sequence-specific DNA binding;GO:0044212, transcription regulatory region DNA binding	-
TRINITY_DN37221_c0_g2	4.80548	13.7011	-1.51154	0.00141773	0.0353969	down	-	-	-	gi|698525449|ref|XM_009761237.1| PREDICTED: Nicotiana sylvestris ethylene-responsive transcription factor ERF061 (LOC104212053), mRNA 4.46285e-87	-	-	-	-	-
TRINITY_DN37221_c0_g4	5.51698	17.5749	-1.67156	2.76067e-06	0.000250662	down	smart00380, AP2, DNA-binding domain in plant proteins such as APETALA2 and EREBPs. 3.6548e-14	-	gi|698525450|ref|XP_009759539.1| PREDICTED: ethylene-responsive transcription factor ERF061 [Nicotiana sylvestris] 4.7e-119	gi|698525449|ref|XM_009761237.1| PREDICTED: Nicotiana sylvestris ethylene-responsive transcription factor ERF061 (LOC104212053), mRNA 0.0	-	sp|Q9C7W2|ERF61_ARATH Ethylene-responsive transcription factor ERF061 OS=Arabidopsis thaliana GN=ERF061 PE=2 SV=1 1.00066e-51	tr|M1AW16|M1AW16_SOLTU Uncharacterized protein OS=Solanum tuberosum GN=PGSC0003DMG400012154 PE=4 SV=1 6.6e-105	GO:0003677, DNA binding;GO:0003700, DNA binding transcription factor activity;GO:0005634, nucleus;GO:0006351, transcription, DNA-templated;GO:0009873, ethylene-activated signaling pathway;GO:0010200, response to chitin	-
TRINITY_DN32771_c1_g2	13.5755	36.1143	-1.41157	6.3089e-05	0.00311783	down	-	-	-	gi|1025234054|ref|XM_016629403.1| PREDICTED: Nicotiana tabacum NAC domain-containing protein 72-like (LOC107805374), mRNA 1.89845e-68	-	-	-	-	-
TRINITY_DN32771_c1_g1	19.0133	47.7698	-1.32909	7.43703e-05	0.00359498	down	pfam02365, NAM, No apical meristem (NAM) protein. This is a family of no apical meristem (NAM) proteins these are plant development proteins. Mutations in NAM result in the failure to develop a shoot apical meristem in petunia embryos. NAM is indicated as having a role in determining positions of meristems and primordial. One member of this family NAP (NAC-like, activated by AP3/PI) is encoded by…	-	gi|698504054|ref|XP_009797580.1| PREDICTED: NAC domain-containing protein 72-like [Nicotiana sylvestris] 4.0e-93	gi|1025416153|ref|XM_016585565.1| PREDICTED: Nicotiana tabacum NAC domain-containing protein 72-like (LOC107766725), mRNA 0.0	pfam02365, NAM, No apical meristem (NAM) protein. This is a family of no apical meristem (NAM) proteins these are plant development proteins. Mutations in NAM result in the failure to develop a shoot apical meristem in petunia embryos. NAM is indicated as having a role in determining positions of meristems and primordial. One member of this family NAP (NAC-like, activated by AP3/PI) is encoded by…	sp|Q93VY3|NAC72_ARATH NAC domain-containing protein 72 OS=Arabidopsis thaliana GN=NAC072 PE=2 SV=1 1.86094e-63	tr|M1BP49|M1BP49_SOLTU Uncharacterized protein OS=Solanum tuberosum GN=PGSC0003DMG400019294 PE=4 SV=1 5.2e-69	GO:0003677, DNA binding;GO:0005634, nucleus;GO:0006351, transcription, DNA-templated;GO:0006355, regulation of transcription, DNA-templated	-
TRINITY_DN33845_c4_g2	5.59534	33.9381	-2.60061	1.27128e-11	5.18204e-09	down	pfam02309, AUX_IAA, AUX/IAA family. Transcription of the AUX/IAA family of genes is rapidly induced by the plant hormone auxin. Some members of this family are longer and contain an N terminal DNA binding domain. The function of this region is uncertain. 1.99391e-11	-	gi|698545620|ref|XP_009767450.1| PREDICTED: auxin-responsive protein IAA29-like [Nicotiana sylvestris] 1.7e-88	gi|1025264784|ref|XM_016636582.1| PREDICTED: Nicotiana tabacum auxin-responsive protein IAA29-like (LOC107811613), mRNA 0.0	pfam02309, AUX_IAA, AUX/IAA family. Transcription of the AUX/IAA family of genes is rapidly induced by the plant hormone auxin. Some members of this family are longer and contain an N terminal DNA binding domain. The function of this region is uncertain. 4.76361e-12	sp|Q93WC4|IAA29_ARATH Auxin-responsive protein IAA29 OS=Arabidopsis thaliana GN=IAA29 PE=2 SV=2 2.90682e-20	tr|M1D1Q6|M1D1Q6_SOLTU Auxin-responsive protein OS=Solanum tuberosum GN=PGSC0003DMG400030896 PE=3 SV=1 5.6e-60	GO:0003700, DNA binding transcription factor activity;GO:0005634, nucleus;GO:0006351, transcription, DNA-templated;GO:0006355, regulation of transcription, DNA-templated;GO:0009733, response to auxin;GO:0009734, auxin-activated signaling pathway;GO:0010114, response to red light;GO:0010218, response to far red light	K14484-ko04075 Plant hormone signal transduction
TRINITY_DN37998_c0_g2	2.71611	11.7729	-2.11586	0.000181776	0.00737302	down	-	-	-	gi|1025109043|ref|XM_016605524.1| PREDICTED: Nicotiana tabacum ethylene-responsive transcription factor RAP2-4-like (LOC107784396), mRNA 1.16156e-112	-	-	-	-	-
TRINITY_DN35027_c4_g1	23.3497	53.2344	-1.18896	5.66217e-05	0.00287205	down	cd10017, B3_DNA, Plant-specific B3-DNA binding domain. The plant-specific B3 DNA binding domain superfamily includes the well-characterized auxin response factor (ARF) and the LAV (Leafy cotyledon2 [LEC2]-Abscisic acid insensitive3 [ABI3]-VAL) families, as well as the RAV (Related to ABI3 and VP1) and REM (REproductive Meristem) families. LEC2 and ABI3 have been shown to be involved in seed devel…	-	gi|1025136680|ref|XP_016465653.1| PREDICTED: AP2/ERF and B3 domain-containing transcription repressor RAV2-like [Nicotiana tabacum] 2.9e-139	gi|1025136679|ref|XM_016610167.1| PREDICTED: Nicotiana tabacum AP2/ERF and B3 domain-containing transcription repressor RAV2-like (LOC107788490), mRNA 0.0	pfam02362, B3, B3 DNA binding domain. This is a family of plant transcription factors with various roles in development, the aligned region corresponds the B3 DNA binding domain as described in this domain is found in VP1/AB13 transcription factors. Some proteins also have a second AP2 DNA binding domain pfam00847 such as RAV1. 3.93312e-11	sp|Q9ZWM9|RAV1_ARATH AP2/ERF and B3 domain-containing transcription factor RAV1 OS=Arabidopsis thaliana GN=RAV1 PE=1 SV=1 1.0823e-110	tr|F6HFQ2|F6HFQ2_VITVI Putative uncharacterized protein OS=Vitis vinifera GN=VIT_01s0011g03070 PE=4 SV=1 3.2e-101	GO:0003677, DNA binding;GO:0003700, DNA binding transcription factor activity;GO:0005634, nucleus;GO:0006351, transcription, DNA-templated;GO:0009741, response to brassinosteroid;GO:0009873, ethylene-activated signaling pathway;GO:0009910, negative regulation of flower development;GO:0045892, negative regulation of transcription, DNA-templated;GO:0048366, leaf development;GO:0048527, lateral root…	-
TRINITY_DN35515_c5_g2	19.9292	41.319	-1.05192	0.000483916	0.0156165	down	smart00774, WRKY, DNA binding domain. The WRKY domain is a DNA binding domain found in one or two copies in a superfamily of plant transcription factors. These transcription factors are involved in the regulation of various physiological programs that are unique to plants, including pathogen defense, senescence and trichome development. The domain is a 60 amino acid region that is defined by the …	-	gi|698515209|ref|XP_009802478.1| PREDICTED: probable WRKY transcription factor 40 [Nicotiana sylvestris] 3.7e-87	gi|1025211729|ref|XM_016624265.1| PREDICTED: Nicotiana tabacum probable WRKY transcription factor 40 (LOC107801001), mRNA 0.0	pfam03106, WRKY, WRKY DNA -binding domain. 8.3681e-06	sp|Q9SAH7|WRK40_ARATH Probable WRKY transcription factor 40 OS=Arabidopsis thaliana GN=WRKY40 PE=1 SV=1 1.16335e-46	tr|K4BLJ1|K4BLJ1_SOLLC Uncharacterized protein OS=Solanum lycopersicum PE=4 SV=1 1.9e-67	GO:0002237, response to molecule of bacterial origin;GO:0003700, DNA binding transcription factor activity;GO:0005634, nucleus;GO:0006351, transcription, DNA-templated;GO:0009611, response to wounding;GO:0009751, response to salicylic acid;GO:0010200, response to chitin;GO:0031347, regulation of defense response;GO:0042742, defense response to bacterium;GO:0043565, sequence-specific DNA binding;G…	-
TRINITY_DN22762_c0_g1	5.26822	10.5958	-1.00811	0.0019575	0.0444868	down	smart00389, HOX, Homeodomain. DNA-binding factors that are involved in the transcriptional regulation of key developmental processes. 4.09008e-08	KOG0483, KOG0483, KOG0483, Transcription factor HEX, contains HOX and HALZ domains [Transcription]. 1.38084e-23	gi|698510704|ref|XP_009800499.1| PREDICTED: homeobox-leucine zipper protein ATHB-52-like [Nicotiana sylvestris] 2.3e-72	gi|698510703|ref|XM_009802197.1| PREDICTED: Nicotiana sylvestris homeobox-leucine zipper protein ATHB-52-like (LOC104246388), mRNA 0.0	pfam00046, Homeobox, Homeobox domain. 3.63364e-07	sp|Q9FN29|ATB52_ARATH Homeobox-leucine zipper protein ATHB-52 OS=Arabidopsis thaliana GN=ATHB-52 PE=2 SV=1 2.17987e-24	tr|M1D4I8|M1D4I8_SOLTU Uncharacterized protein OS=Solanum tuberosum GN=PGSC0003DMG400031777 PE=4 SV=1 2.4e-61	GO:0003700, DNA binding transcription factor activity;GO:0005634, nucleus;GO:0006351, transcription, DNA-templated;GO:0006355, regulation of transcription, DNA-templated;GO:0009637, response to blue light;GO:0009646, response to absence of light;GO:0043565, sequence-specific DNA binding	-
TRINITY_DN34285_c0_g1	13.6243	45.9866	-1.75503	2.02886e-09	4.74019e-07	down	-	-	gi|1025088582|ref|XP_016456410.1| PREDICTED: transcription factor bHLH71-like [Nicotiana tabacum] 3.7e-118	gi|698532790|ref|XM_009764910.1| PREDICTED: Nicotiana sylvestris transcription factor bHLH71-like (LOC104215161), mRNA 0.0	-	sp|Q9SK91|BH094_ARATH Transcription factor bHLH94 OS=Arabidopsis thaliana GN=BHLH94 PE=2 SV=2 5.27905e-51	tr|G8Z255|G8Z255_SOLLC Hop-interacting protein THI018 OS=Solanum lycopersicum PE=2 SV=1 6.7e-80	GO:0003677, DNA binding;GO:0003700, DNA binding transcription factor activity;GO:0005634, nucleus;GO:0006351, transcription, DNA-templated;GO:0006355, regulation of transcription, DNA-templated	-
TRINITY_DN36853_c1_g4	2.47772	9.38926	-1.922	1.02192e-06	0.000108567	down	-	KOG0724, KOG0724, KOG0724, Zuotin and related molecular chaperones (DnaJ superfamily), contains DNA-binding domains [Posttranslational modification, protein turnover, chaperones]. 1.88258e-29	gi|698514647|ref|XP_009802192.1| PREDICTED: transcription factor DIVARICATA-like [Nicotiana sylvestris] 4.7e-153	gi|698514646|ref|XM_009803890.1| PREDICTED: Nicotiana sylvestris transcription factor DIVARICATA-like (LOC104247788), mRNA 0.0	-	sp|Q8S9H7|DIV_ANTMA Transcription factor DIVARICATA OS=Antirrhinum majus GN=DIVARICATA PE=2 SV=1 1.34411e-92	tr|M1BNE7|M1BNE7_SOLTU Uncharacterized protein OS=Solanum tuberosum GN=PGSC0003DMG400019129 PE=4 SV=1 7.2e-130	GO:0003677, DNA binding;GO:0005634, nucleus;GO:0006351, transcription, DNA-templated;GO:0006355, regulation of transcription, DNA-templated;GO:0009908, flower development;GO:0048262, determination of dorsal/ventral asymmetry	-
TRINITY_DN40524_c0_g1	2.98353	6.16296	-1.0466	0.000845622	0.0241082	down	-	-	gi|1025250931|ref|XP_016489052.1| PREDICTED: transcription factor bHLH128-like isoform X1 [Nicotiana tabacum] 1.6e-165	gi|698517608|ref|XM_009805384.1| PREDICTED: Nicotiana sylvestris transcription factor bHLH128-like (LOC104249018), transcript variant X1, mRNA 0.0	-	sp|Q8H102|BH128_ARATH Transcription factor bHLH128 OS=Arabidopsis thaliana GN=BHLH128 PE=1 SV=1 4.52551e-69	tr|M1A858|M1A858_SOLTU Uncharacterized protein OS=Solanum tuberosum GN=PGSC0003DMG400006569 PE=4 SV=1 8.5e-148	GO:0001046, core promoter sequence-specific DNA binding;GO:0001228, transcriptional activator activity, RNA polymerase II transcription regulatory region sequence-specific DNA binding;GO:0003700, DNA binding transcription factor activity;GO:0005634, nucleus;GO:0005829, cytosol;GO:0006355, regulation of transcription, DNA-templated;GO:0006366, transcription by RNA polymerase II;GO:0010119, regulat…	-
TRINITY_DN32134_c1_g1	4.1501	15.6469	-1.91466	1.68906e-10	5.30484e-08	down	smart00380, AP2, DNA-binding domain in plant proteins such as APETALA2 and EREBPs. 2.30964e-15	-	gi|697127143|ref|XP_009617605.1| PREDICTED: ethylene-responsive transcription factor 2-like [Nicotiana tomentosiformis] 2.4e-92	gi|697127142|ref|XM_009619310.1| PREDICTED: Nicotiana tomentosiformis ethylene-responsive transcription factor 2-like (LOC104109920), mRNA 0.0	-	sp|O80337|EF100_ARATH Ethylene-responsive transcription factor 1A OS=Arabidopsis thaliana GN=ERF1A PE=1 SV=2 1.43972e-42	tr|M1CHG5|M1CHG5_SOLTU Uncharacterized protein OS=Solanum tuberosum GN=PGSC0003DMG400026261 PE=4 SV=1 1.6e-67	GO:0001944, vasculature development;GO:0003677, DNA binding;GO:0003700, DNA binding transcription factor activity;GO:0005634, nucleus;GO:0006351, transcription, DNA-templated;GO:0006952, defense response;GO:0009873, ethylene-activated signaling pathway;GO:0010200, response to chitin;GO:0051301, cell division	-
TRINITY_DN39223_c2_g7	1.90766	6.52608	-1.77441	0.000634674	0.0191586	down	-	-	gi|698491635|ref|XP_009792228.1| PREDICTED: ethylene-responsive transcription factor ABR1-like isoform X2 [Nicotiana sylvestris] 7.3e-13	gi|1025339459|ref|XM_016652349.1| PREDICTED: Nicotiana tabacum ethylene-responsive transcription factor ABR1-like (LOC107825487), transcript variant X2, mRNA 6.56828e-172	-	-	-	-	-
TRINITY_DN39223_c2_g1	6.34233	28.1641	-2.15077	1.92273e-09	4.52905e-07	down	smart00380, AP2, DNA-binding domain in plant proteins such as APETALA2 and EREBPs. 3.14643e-14	-	gi|1025227123|ref|XP_016483059.1| PREDICTED: ethylene-responsive transcription factor ABR1-like isoform X1 [Nicotiana tabacum] 4.4e-83	gi|1025227122|ref|XM_016627573.1| PREDICTED: Nicotiana tabacum ethylene-responsive transcription factor ABR1-like (LOC107803794), transcript variant X1, mRNA 0.0	-	sp|Q70II3|EF110_ARATH Ethylene-responsive transcription factor ERF110 OS=Arabidopsis thaliana GN=ERF110 PE=2 SV=2 5.62074e-20	tr|A0A0V0INC3|A0A0V0INC3_SOLCH Putative ethylene-responsive transcription factor ABR1-like OS=Solanum chacoense PE=4 SV=1 4.0e-60	GO:0003677, DNA binding;GO:0003700, DNA binding transcription factor activity;GO:0005634, nucleus;GO:0006351, transcription, DNA-templated;GO:0009873, ethylene-activated signaling pathway;GO:0016021, integral component of membrane;GO:0045893, positive regulation of transcription, DNA-templated;GO:0048510, regulation of timing of transition from vegetative to reproductive phase	-
TRINITY_DN39724_c0_g7	11.3913	29.333	-1.36459	0.000239824	0.00917093	down	-	-	gi|698486159|ref|XP_009789826.1| PREDICTED: AP2/ERF and B3 domain-containing transcription repressor RAV2-like [Nicotiana sylvestris] 4.0e-48	gi|698486158|ref|XM_009791524.1| PREDICTED: Nicotiana sylvestris AP2/ERF and B3 domain-containing transcription repressor RAV2-like (LOC104237381), mRNA 0.0	-	sp|Q9ZWM9|RAV1_ARATH AP2/ERF and B3 domain-containing transcription factor RAV1 OS=Arabidopsis thaliana GN=RAV1 PE=1 SV=1 2.56551e-27	tr|B5AR72|B5AR72_TOBAC RAV OS=Nicotiana tabacum PE=2 SV=1 6.2e-33	GO:0003677, DNA binding;GO:0003700, DNA binding transcription factor activity;GO:0005634, nucleus;GO:0006351, transcription, DNA-templated;GO:0009741, response to brassinosteroid;GO:0009873, ethylene-activated signaling pathway;GO:0009910, negative regulation of flower development;GO:0045892, negative regulation of transcription, DNA-templated;GO:0048366, leaf development;GO:0048527, lateral root…	-
TRINITY_DN40417_c1_g6	0.607184	6.66535	-3.45648	2.22363e-06	0.000210202	down	-	-	gi|1025227123|ref|XP_016483059.1| PREDICTED: ethylene-responsive transcription factor ABR1-like isoform X1 [Nicotiana tabacum] 2.7e-29	gi|1025227126|ref|XM_016627582.1| PREDICTED: Nicotiana tabacum ethylene-responsive transcription factor ABR1-like (LOC107803794), transcript variant X2, mRNA 0.0	-	sp|Q70II3|EF110_ARATH Ethylene-responsive transcription factor ERF110 OS=Arabidopsis thaliana GN=ERF110 PE=2 SV=2 3.36607e-08	tr|M1A7F4|M1A7F4_SOLTU Uncharacterized protein OS=Solanum tuberosum GN=PGSC0003DMG400006369 PE=4 SV=1 2.3e-20	GO:0003677, DNA binding;GO:0003700, DNA binding transcription factor activity;GO:0005634, nucleus;GO:0006351, transcription, DNA-templated;GO:0009873, ethylene-activated signaling pathway;GO:0045893, positive regulation of transcription, DNA-templated;GO:0048510, regulation of timing of transition from vegetative to reproductive phase	-
TRINITY_DN40417_c1_g3	0.553993	17.6795	-4.99607	1.48199e-26	4.48302e-23	down	smart00380, AP2, DNA-binding domain in plant proteins such as APETALA2 and EREBPs. 1.0551e-13	-	gi|698545435|ref|XP_009767382.1| PREDICTED: ethylene-responsive transcription factor ERF113-like [Nicotiana sylvestris] 4.7e-64	gi|698545434|ref|XM_009769080.1| PREDICTED: Nicotiana sylvestris ethylene-responsive transcription factor ERF113-like (LOC104218556), mRNA 0.0	-	sp|Q9FGF8|ABR1_ARATH Ethylene-responsive transcription factor ABR1 OS=Arabidopsis thaliana GN=ABR1 PE=2 SV=1 1.40458e-18	tr|M1C682|M1C682_SOLTU Uncharacterized protein OS=Solanum tuberosum GN=PGSC0003DMG400023593 PE=4 SV=1 1.2e-32	GO:0003677, DNA binding;GO:0003700, DNA binding transcription factor activity;GO:0005634, nucleus;GO:0006351, transcription, DNA-templated;GO:0006970, response to osmotic stress;GO:0009737, response to abscisic acid;GO:0009738, abscisic acid-activated signaling pathway;GO:0009749, response to glucose;GO:0009788, negative regulation of abscisic acid-activated signaling pathway;GO:0009873, ethylene…	-
TRINITY_DN36822_c0_g1	22.7286	56.213	-1.30639	5.46237e-06	0.000444688	down	pfam02365, NAM, No apical meristem (NAM) protein. This is a family of no apical meristem (NAM) proteins these are plant development proteins. Mutations in NAM result in the failure to develop a shoot apical meristem in petunia embryos. NAM is indicated as having a role in determining positions of meristems and primordial. One member of this family NAP (NAC-like, activated by AP3/PI) is encoded by…	-	gi|698467100|ref|XP_009783061.1| PREDICTED: NAC domain-containing protein 72-like [Nicotiana sylvestris] 4.9e-86	gi|1025413024|ref|XM_016584562.1| PREDICTED: Nicotiana tabacum NAC domain-containing protein 72-like (LOC107765862), mRNA 0.0	pfam02365, NAM, No apical meristem (NAM) protein. This is a family of no apical meristem (NAM) proteins these are plant development proteins. Mutations in NAM result in the failure to develop a shoot apical meristem in petunia embryos. NAM is indicated as having a role in determining positions of meristems and primordial. One member of this family NAP (NAC-like, activated by AP3/PI) is encoded by…	sp|Q9LDY8|NAC55_ARATH NAC domain-containing protein 55 OS=Arabidopsis thaliana GN=NAC055 PE=2 SV=1 1.43202e-92	tr|A0A097BTZ7|A0A097BTZ7_TOBAC Jasmonic acid 2 OS=Nicotiana tabacum PE=2 SV=1 1.6e-84	GO:0003677, DNA binding;GO:0003700, DNA binding transcription factor activity;GO:0005634, nucleus;GO:0006351, transcription, DNA-templated;GO:0006355, regulation of transcription, DNA-templated;GO:0009414, response to water deprivation;GO:0009867, jasmonic acid mediated signaling pathway	-
TRINITY_DN39050_c2_g2	2.48703	7.5175	-1.59583	0.00182031	0.0424538	down	-	-	-	gi|1025217734|ref|XM_016625812.1| PREDICTED: Nicotiana tabacum trihelix transcription factor ASIL2-like (LOC107802338), mRNA 3.19729e-156	-	-	-	-	-
TRINITY_DN39762_c1_g1	4.40679	18.1453	-2.0418	1.49622e-08	2.80115e-06	down	smart00401, ZnF_GATA, zinc finger binding to DNA consensus sequence [AT]GATA[AG]. 2.57305e-09	KOG1601, KOG1601, KOG1601, GATA-4/5/6 transcription factors [Transcription]. 5.58875e-18	gi|1025321008|ref|XP_016503811.1| PREDICTED: GATA transcription factor 8-like [Nicotiana tabacum] 1.9e-153	gi|1025321007|ref|XM_016648325.1| PREDICTED: Nicotiana tabacum GATA transcription factor 8-like (LOC107821871), transcript variant X1, mRNA 0.0	pfam00320, GATA, GATA zinc finger. This domain uses four cysteine residues to coordinate a zinc ion. This domain binds to DNA. Two GATA zinc fingers are found in the GATA transcription factors. However there are several proteins which only contain a single copy of the domain. 1.10324e-09	sp|Q9SV30|GATA8_ARATH GATA transcription factor 8 OS=Arabidopsis thaliana GN=GATA8 PE=2 SV=1 6.78704e-37	tr|Q76DX9|Q76DX9_TOBAC AG-motif binding protein-5 OS=Nicotiana tabacum GN=AGP5 PE=2 SV=1 3.1e-153	GO:0000977, RNA polymerase II regulatory region sequence-specific DNA binding;GO:0001085, RNA polymerase II transcription factor binding;GO:0001228, transcriptional activator activity, RNA polymerase II transcription regulatory region sequence-specific DNA binding;GO:0003682, chromatin binding;GO:0003700, DNA binding transcription factor activity;GO:0005634, nucleus;GO:0005667, transcription fact…	-
TRINITY_DN39762_c1_g6	3.5546	12.5313	-1.81778	2.01175e-05	0.00125136	down	-	-	-	gi|1027853938|ref|NM_001326086.1| Nicotiana tabacum GATA transcription factor 8-like (LOC107821871), mRNA 1.83962e-162	-	-	-	-	-
TRINITY_DN40871_c4_g2	40.5723	99.7986	-1.29852	1.75219e-08	3.18693e-06	down	-	-	gi|698521680|ref|XP_009757642.1| PREDICTED: transcription factor bHLH130-like [Nicotiana sylvestris] 4.4e-77	gi|698521679|ref|XM_009759340.1| PREDICTED: Nicotiana sylvestris transcription factor bHLH130-like (LOC104210441), mRNA 0.0	-	-	tr|A0A0V0I857|A0A0V0I857_SOLCH Putative transcription factor bHLH-like OS=Solanum chacoense PE=4 SV=1 2.5e-40	-	-
TRINITY_DN32142_c0_g1	3.82056	8.51566	-1.15633	0.00104289	0.0280094	down	pfam02309, AUX_IAA, AUX/IAA family. Transcription of the AUX/IAA family of genes is rapidly induced by the plant hormone auxin. Some members of this family are longer and contain an N terminal DNA binding domain. The function of this region is uncertain. 1.87512e-32	-	gi|697122143|ref|XP_009615053.1| PREDICTED: auxin-responsive protein IAA4-like [Nicotiana tomentosiformis] 1.2e-78	gi|1025322795|ref|XM_016648792.1| PREDICTED: Nicotiana tabacum auxin-responsive protein IAA4-like (LOC107822266), mRNA 0.0	pfam02309, AUX_IAA, AUX/IAA family. Transcription of the AUX/IAA family of genes is rapidly induced by the plant hormone auxin. Some members of this family are longer and contain an N terminal DNA binding domain. The function of this region is uncertain. 4.47983e-33	sp|P33077|IAA4_ARATH Auxin-responsive protein IAA4 OS=Arabidopsis thaliana GN=IAA4 PE=1 SV=2 9.67183e-66	tr|Q9XEY1|Q9XEY1_TOBAC Auxin-responsive protein OS=Nicotiana tabacum PE=2 SV=1 2.0e-78	GO:0003677, DNA binding;GO:0003700, DNA binding transcription factor activity;GO:0005634, nucleus;GO:0006351, transcription, DNA-templated;GO:0006355, regulation of transcription, DNA-templated;GO:0009733, response to auxin;GO:0009734, auxin-activated signaling pathway;GO:0044212, transcription regulatory region DNA binding	K14484-ko04075 Plant hormone signal transduction
